# Supplementary material for: Ocean Species Discoveries 1–12 — A primer for accelerating marine invertebrate taxonomy
Source: Biodivers Data J. 2024 Aug 6;12:e128431. doi: 10.3897/BDJ.12.e128431 (PMC11336395; doi:10.3897/BDJ.12.e128431)
Supplement: XML Treatment for Placiphorella methanophila [file BDJ.12.e128431-treatment1.xml]

<!DOCTYPE tp:taxon-treatment
  PUBLIC "-//TaxonX//DTD Taxonomic Treatment Publishing DTD v0 20100105//EN" "tax-treatment-NSO.dtd">
<tp:taxon-treatment xmlns:tp="http://www.plazi.org/taxpub"><tp:treatment-meta><mixed-citation publication-type="journal"><person-group><name><surname>(SOSA)</surname><given-names>Senckenberg Ocean Species Alliance</given-names></name><name><surname>Brandt</surname><given-names>Angelika</given-names></name><name><surname>Chen</surname><given-names>Chong</given-names></name><name><surname>Engel</surname><given-names>Laura</given-names></name><name><surname>Esquete</surname><given-names>Patricia</given-names></name><name><surname>Horton</surname><given-names>Tammy</given-names></name><name><surname>Jażdżewska</surname><given-names>Anna M.</given-names></name><name><surname>Johannsen</surname><given-names>Nele</given-names></name><name><surname>Kaiser</surname><given-names>Stefanie</given-names></name><name><surname>Kihara</surname><given-names>Terue C.</given-names></name><name><surname>Knauber</surname><given-names>Henry</given-names></name><name><surname>Kniesz</surname><given-names>Katharina</given-names></name><name><surname>Landschoff</surname><given-names>Jannes</given-names></name><name><surname>Lörz</surname><given-names>Anne-Nina</given-names></name><name><surname>Machado</surname><given-names>Fabrizio M.</given-names></name><name><surname>Martínez-Muñoz</surname><given-names>Carlos A.</given-names></name><name><surname>Riehl</surname><given-names>Torben</given-names></name><name><surname>Serpell-Stevens</surname><given-names>Amanda</given-names></name><name><surname>Sigwart</surname><given-names>Julia D.</given-names></name><name><surname>Tandberg</surname><given-names>Anne Helene S.</given-names></name><name><surname>Tato</surname><given-names>Ramiro</given-names></name><name><surname>Tsuda</surname><given-names>Miwako</given-names></name><name><surname>Vončina</surname><given-names>Katarzyna</given-names></name><name><surname>Watanabe</surname><given-names>Hiromi K.</given-names></name><name><surname>Wenz</surname><given-names>Christian</given-names></name><name><surname>Williams</surname><given-names>Jason D.</given-names></name></person-group><article-title>Ocean Species Discoveries 1–12 — A primer for accelerating marine invertebrate taxonomy</article-title><source>Biodivers Data J</source><day>06</day><month>08</month><year>2024</year><volume>12</volume><pub-id pub-id-type="doi">10.3897/BDJ.12.e128431</pub-id></mixed-citation></tp:treatment-meta><tp:nomenclature><tp:taxon-name>
            <object-id xmlns:xlink="http://www.w3.org/1999/xlink" content-type="arpha" xlink:type="simple">46AD2093-E0F8-5D5A-80D1-C730475B984A</object-id>
            <tp:taxon-name-part taxon-name-part-type="genus">Placiphorella</tp:taxon-name-part>
            <tp:taxon-name-part taxon-name-part-type="species">methanophila</tp:taxon-name-part>
            <object-id xmlns:xlink="http://www.w3.org/1999/xlink" content-type="zoobank" xlink:type="simple" object-id-type="ZooBank">2281755E-885A-4201-A3EB-71ACBE9E0B5A</object-id>
          </tp:taxon-name><tp:taxon-authority>Vončina</tp:taxon-authority><tp:taxon-status xmlns:xlink="http://www.w3.org/1999/xlink" xlink:type="simple">sp. nov.</tp:taxon-status><tp:nomenclature-citation-list><tp:nomenclature-citation><tp:taxon-name>
                <tp:taxon-name-part taxon-name-part-type="genus" reg="Placiphorella"/>
                <tp:taxon-name-part taxon-name-part-type="species" reg="methanophila"/>
              </tp:taxon-name><comment><italic><tp:taxon-name><tp:taxon-name-part taxon-name-part-type="genus" reg="Placiphorella">Placiphorella</tp:taxon-name-part></tp:taxon-name></italic> sp. nov.: <xref ref-type="bibr" rid="B11380347">Sellanes et al. 2004</xref>: 1066.</comment></tp:nomenclature-citation><tp:nomenclature-citation><tp:taxon-name>
                <tp:taxon-name-part taxon-name-part-type="genus" reg="Placiphorella"/>
                <tp:taxon-name-part taxon-name-part-type="species" reg="methanophila"/>
              </tp:taxon-name><comment><italic><tp:taxon-name><tp:taxon-name-part taxon-name-part-type="genus" reg="Placiphorella">Placiphorella</tp:taxon-name-part><tp:taxon-name-part taxon-name-part-type="species" reg="atlantica">atlantica</tp:taxon-name-part></tp:taxon-name></italic>: <xref ref-type="bibr" rid="B11380320">Sellanes et al. 2008</xref>: 1105, non <italic><tp:taxon-name><tp:taxon-name-part taxon-name-part-type="genus" reg="Placiphorella">Placiphorella</tp:taxon-name-part><tp:taxon-name-part taxon-name-part-type="species" reg="atlantica">atlantica</tp:taxon-name-part></tp:taxon-name></italic> (A. E. Verrill &amp; S. I. Smith in Verrill, 1882).</comment></tp:nomenclature-citation><tp:nomenclature-citation><tp:taxon-name>
                <tp:taxon-name-part taxon-name-part-type="genus" reg="Placiphorella"/>
                <tp:taxon-name-part taxon-name-part-type="species" reg="methanophila"/>
              </tp:taxon-name><comment><italic><tp:taxon-name><tp:taxon-name-part taxon-name-part-type="genus" reg="Placiphorella">Placiphorella</tp:taxon-name-part></tp:taxon-name></italic> sp.: <xref ref-type="bibr" rid="B11380278">Schwabe and Sellanes 2010</xref>: 47, Figs. 14 I–J, 15.</comment></tp:nomenclature-citation><tp:nomenclature-citation><tp:taxon-name>
                <tp:taxon-name-part taxon-name-part-type="genus" reg="Placiphorella"/>
                <tp:taxon-name-part taxon-name-part-type="species" reg="methanophila"/>
              </tp:taxon-name><comment><italic><tp:taxon-name><tp:taxon-name-part taxon-name-part-type="genus" reg="Placiphorella">Placiphorella</tp:taxon-name-part></tp:taxon-name></italic> sp.: <xref ref-type="bibr" rid="B11445998">Schwabe 2010</xref>: 172, Fig. 1B, 174: Fig. 3B, 188: Fig. 18A.</comment></tp:nomenclature-citation></tp:nomenclature-citation-list></tp:nomenclature><tp:treatment-sec sec-type="materials"><title>Materials</title><list list-type="alpha-lower" list-content="occurrences"><list-item><p><bold>Type status:</bold> <named-content xmlns:xlink="http://www.w3.org/1999/xlink" content-type="dwc:typeStatus" xlink:type="simple">Holotype</named-content>. <bold>Occurrence:</bold> catalogNumber: <named-content xmlns:xlink="http://www.w3.org/1999/xlink" content-type="dwc:catalogNumber" xlink:type="simple">ZSM Mol 20041044</named-content>; recordedBy: <named-content xmlns:xlink="http://www.w3.org/1999/xlink" content-type="dwc:recordedBy" xlink:type="simple">Vessel R/V Kay Kay, leg. Javier Sellanes Lopez</named-content>; individualCount: <named-content xmlns:xlink="http://www.w3.org/1999/xlink" content-type="dwc:individualCount" xlink:type="simple">1</named-content>; lifeStage: <named-content xmlns:xlink="http://www.w3.org/1999/xlink" content-type="dwc:lifeStage" xlink:type="simple">adult</named-content>; preparations: <named-content xmlns:xlink="http://www.w3.org/1999/xlink" content-type="dwc:preparations" xlink:type="simple">EtOH 75%, partly disarticulated (ZSM Mol 20041044) | SEM stubs with parts of girdle, precephalic lappet and radula (ZSM Mol 20220314)</named-content>; otherCatalogNumbers: <named-content xmlns:xlink="http://www.w3.org/1999/xlink" content-type="dwc:otherCatalogNumbers" xlink:type="simple">ZSM Mol 20220314</named-content>; occurrenceID: <named-content xmlns:xlink="http://www.w3.org/1999/xlink" content-type="dwc:occurrenceID" xlink:type="simple">9A562FEA-D154-5A2D-9909-D3C42E9E754A</named-content>; <bold>Taxon:</bold> scientificName: <named-content xmlns:xlink="http://www.w3.org/1999/xlink" content-type="dwc:scientificName" xlink:type="simple"><italic><tp:taxon-name><tp:taxon-name-part taxon-name-part-type="genus" reg="Placiphorella">Placiphorella</tp:taxon-name-part><tp:taxon-name-part taxon-name-part-type="species" reg="methanophila">methanophila</tp:taxon-name-part></tp:taxon-name></italic> Vončina</named-content>; kingdom: <named-content xmlns:xlink="http://www.w3.org/1999/xlink" content-type="dwc:kingdom" xlink:type="simple"><tp:taxon-name><tp:taxon-name-part taxon-name-part-type="kingdom">Animalia</tp:taxon-name-part></tp:taxon-name></named-content>; phylum: <named-content xmlns:xlink="http://www.w3.org/1999/xlink" content-type="dwc:phylum" xlink:type="simple"><tp:taxon-name><tp:taxon-name-part taxon-name-part-type="phylum">Mollusca</tp:taxon-name-part></tp:taxon-name></named-content>; class: <named-content xmlns:xlink="http://www.w3.org/1999/xlink" content-type="dwc:class" xlink:type="simple"><tp:taxon-name><tp:taxon-name-part taxon-name-part-type="class">Polyplacophora</tp:taxon-name-part></tp:taxon-name></named-content>; order: <named-content xmlns:xlink="http://www.w3.org/1999/xlink" content-type="dwc:order" xlink:type="simple"><tp:taxon-name><tp:taxon-name-part taxon-name-part-type="order">Chitonida</tp:taxon-name-part></tp:taxon-name></named-content>; family: <named-content xmlns:xlink="http://www.w3.org/1999/xlink" content-type="dwc:family" xlink:type="simple"><tp:taxon-name><tp:taxon-name-part taxon-name-part-type="family">Mopaliidae</tp:taxon-name-part></tp:taxon-name></named-content>; genus: <named-content xmlns:xlink="http://www.w3.org/1999/xlink" content-type="dwc:genus" xlink:type="simple"><tp:taxon-name><tp:taxon-name-part taxon-name-part-type="genus">Placiphorella</tp:taxon-name-part></tp:taxon-name></named-content>; specificEpithet: <named-content xmlns:xlink="http://www.w3.org/1999/xlink" content-type="dwc:specificEpithet" xlink:type="simple"><italic><tp:taxon-name><tp:taxon-name-part taxon-name-part-type="genus" reg="Placiphorella"/><tp:taxon-name-part taxon-name-part-type="species" reg="methanophila">methanophila</tp:taxon-name-part></tp:taxon-name></italic></named-content>; scientificNameAuthorship: <named-content xmlns:xlink="http://www.w3.org/1999/xlink" content-type="dwc:scientificNameAuthorship" xlink:type="simple">Vončina</named-content>; nomenclaturalCode: <named-content xmlns:xlink="http://www.w3.org/1999/xlink" content-type="dwc:nomenclaturalCode" xlink:type="simple">ICZN</named-content>; <bold>Location:</bold> higherGeography: <named-content xmlns:xlink="http://www.w3.org/1999/xlink" content-type="dwc:higherGeography" xlink:type="simple">Pacific Ocean</named-content>; continent: <named-content xmlns:xlink="http://www.w3.org/1999/xlink" content-type="dwc:continent" xlink:type="simple">South America</named-content>; country: <named-content xmlns:xlink="http://www.w3.org/1999/xlink" content-type="dwc:country" xlink:type="simple">Chile</named-content>; stateProvince: <named-content xmlns:xlink="http://www.w3.org/1999/xlink" content-type="dwc:stateProvince" xlink:type="simple">Biobío Region, Concepción Province</named-content>; locality: <named-content xmlns:xlink="http://www.w3.org/1999/xlink" content-type="dwc:locality" xlink:type="simple">off Concepción</named-content>; minimumDepthInMeters: <named-content xmlns:xlink="http://www.w3.org/1999/xlink" content-type="dwc:minimumDepthInMeters" xlink:type="simple">870</named-content>; maximumDepthInMeters: <named-content xmlns:xlink="http://www.w3.org/1999/xlink" content-type="dwc:maximumDepthInMeters" xlink:type="simple">930</named-content>; verbatimLatitude: <named-content xmlns:xlink="http://www.w3.org/1999/xlink" content-type="dwc:verbatimLatitude" xlink:type="simple">36°20'60''S</named-content>; verbatimLongitude: <named-content xmlns:xlink="http://www.w3.org/1999/xlink" content-type="dwc:verbatimLongitude" xlink:type="simple">73°43'60''W</named-content>; <bold>Identification:</bold> identifiedBy: <named-content xmlns:xlink="http://www.w3.org/1999/xlink" content-type="dwc:identifiedBy" xlink:type="simple">Enrico Schwabe</named-content>; dateIdentified: <named-content xmlns:xlink="http://www.w3.org/1999/xlink" content-type="dwc:dateIdentified" xlink:type="simple">04/08/2008</named-content>; <bold>Event:</bold> samplingProtocol: <named-content xmlns:xlink="http://www.w3.org/1999/xlink" content-type="dwc:samplingProtocol" xlink:type="simple">Agassiz trawl (AGT), 1.5 m wide, operated in 20 min. hauls</named-content>; eventDate: <named-content xmlns:xlink="http://www.w3.org/1999/xlink" content-type="dwc:eventDate" xlink:type="simple">2003</named-content>; habitat: <named-content xmlns:xlink="http://www.w3.org/1999/xlink" content-type="dwc:habitat" xlink:type="simple">shelf margin, on pieces of carbonate crusts</named-content>; <bold>Record Level:</bold> institutionCode: <named-content xmlns:xlink="http://www.w3.org/1999/xlink" content-type="dwc:institutionCode" xlink:type="simple">SNSB-ZSM</named-content>; collectionCode: <named-content xmlns:xlink="http://www.w3.org/1999/xlink" content-type="dwc:collectionCode" xlink:type="simple">Mol</named-content>; basisOfRecord: <named-content xmlns:xlink="http://www.w3.org/1999/xlink" content-type="dwc:basisOfRecord" xlink:type="simple">PreservedSpecimen</named-content></p></list-item><list-item><p><bold>Type status:</bold> <named-content xmlns:xlink="http://www.w3.org/1999/xlink" content-type="dwc:typeStatus" xlink:type="simple">Paratype</named-content>. <bold>Occurrence:</bold> catalogNumber: <named-content xmlns:xlink="http://www.w3.org/1999/xlink" content-type="dwc:catalogNumber" xlink:type="simple">SMF 376539</named-content>; recordedBy: <named-content xmlns:xlink="http://www.w3.org/1999/xlink" content-type="dwc:recordedBy" xlink:type="simple">Vessel R/V Vidal Gormáz, leg. Javier Sellanes Lopez</named-content>; individualCount: <named-content xmlns:xlink="http://www.w3.org/1999/xlink" content-type="dwc:individualCount" xlink:type="simple">1</named-content>; lifeStage: <named-content xmlns:xlink="http://www.w3.org/1999/xlink" content-type="dwc:lifeStage" xlink:type="simple">adult</named-content>; preparations: <named-content xmlns:xlink="http://www.w3.org/1999/xlink" content-type="dwc:preparations" xlink:type="simple">EtOH 75%, partly disarticulated</named-content>; otherCatalogNumbers: <named-content xmlns:xlink="http://www.w3.org/1999/xlink" content-type="dwc:otherCatalogNumbers" xlink:type="simple">SMF 376539</named-content>; occurrenceID: <named-content xmlns:xlink="http://www.w3.org/1999/xlink" content-type="dwc:occurrenceID" xlink:type="simple">CC1E4F2E-B73F-5B2C-81F1-85EB904472DA</named-content>; <bold>Taxon:</bold> scientificName: <named-content xmlns:xlink="http://www.w3.org/1999/xlink" content-type="dwc:scientificName" xlink:type="simple"><italic><tp:taxon-name><tp:taxon-name-part taxon-name-part-type="genus" reg="Placiphorella">Placiphorella</tp:taxon-name-part><tp:taxon-name-part taxon-name-part-type="species" reg="methanophila">methanophila</tp:taxon-name-part></tp:taxon-name></italic> Vončina</named-content>; kingdom: <named-content xmlns:xlink="http://www.w3.org/1999/xlink" content-type="dwc:kingdom" xlink:type="simple"><tp:taxon-name><tp:taxon-name-part taxon-name-part-type="kingdom">Animalia</tp:taxon-name-part></tp:taxon-name></named-content>; phylum: <named-content xmlns:xlink="http://www.w3.org/1999/xlink" content-type="dwc:phylum" xlink:type="simple"><tp:taxon-name><tp:taxon-name-part taxon-name-part-type="phylum">Mollusca</tp:taxon-name-part></tp:taxon-name></named-content>; class: <named-content xmlns:xlink="http://www.w3.org/1999/xlink" content-type="dwc:class" xlink:type="simple"><tp:taxon-name><tp:taxon-name-part taxon-name-part-type="class">Polyplacophora</tp:taxon-name-part></tp:taxon-name></named-content>; order: <named-content xmlns:xlink="http://www.w3.org/1999/xlink" content-type="dwc:order" xlink:type="simple"><tp:taxon-name><tp:taxon-name-part taxon-name-part-type="order">Chitonida</tp:taxon-name-part></tp:taxon-name></named-content>; family: <named-content xmlns:xlink="http://www.w3.org/1999/xlink" content-type="dwc:family" xlink:type="simple"><tp:taxon-name><tp:taxon-name-part taxon-name-part-type="family">Mopaliidae</tp:taxon-name-part></tp:taxon-name></named-content>; genus: <named-content xmlns:xlink="http://www.w3.org/1999/xlink" content-type="dwc:genus" xlink:type="simple"><tp:taxon-name><tp:taxon-name-part taxon-name-part-type="genus">Placiphorella</tp:taxon-name-part></tp:taxon-name></named-content>; specificEpithet: <named-content xmlns:xlink="http://www.w3.org/1999/xlink" content-type="dwc:specificEpithet" xlink:type="simple"><italic><tp:taxon-name><tp:taxon-name-part taxon-name-part-type="genus" reg="Placiphorella"/><tp:taxon-name-part taxon-name-part-type="species" reg="methanophila">methanophila</tp:taxon-name-part></tp:taxon-name></italic></named-content>; scientificNameAuthorship: <named-content xmlns:xlink="http://www.w3.org/1999/xlink" content-type="dwc:scientificNameAuthorship" xlink:type="simple">Vončina</named-content>; nomenclaturalCode: <named-content xmlns:xlink="http://www.w3.org/1999/xlink" content-type="dwc:nomenclaturalCode" xlink:type="simple">ICZN</named-content>; <bold>Location:</bold> higherGeography: <named-content xmlns:xlink="http://www.w3.org/1999/xlink" content-type="dwc:higherGeography" xlink:type="simple">Pacific Ocean</named-content>; continent: <named-content xmlns:xlink="http://www.w3.org/1999/xlink" content-type="dwc:continent" xlink:type="simple">South America</named-content>; country: <named-content xmlns:xlink="http://www.w3.org/1999/xlink" content-type="dwc:country" xlink:type="simple">Chile</named-content>; stateProvince: <named-content xmlns:xlink="http://www.w3.org/1999/xlink" content-type="dwc:stateProvince" xlink:type="simple">Biobío Region, Concepción Province</named-content>; locality: <named-content xmlns:xlink="http://www.w3.org/1999/xlink" content-type="dwc:locality" xlink:type="simple">off Concepción</named-content>; maximumDepthInMeters: <named-content xmlns:xlink="http://www.w3.org/1999/xlink" content-type="dwc:maximumDepthInMeters" xlink:type="simple">922</named-content>; verbatimLatitude: <named-content xmlns:xlink="http://www.w3.org/1999/xlink" content-type="dwc:verbatimLatitude" xlink:type="simple">36°00.23’S</named-content>; verbatimLongitude: <named-content xmlns:xlink="http://www.w3.org/1999/xlink" content-type="dwc:verbatimLongitude" xlink:type="simple">73°38.41’W</named-content>; <bold>Identification:</bold> identifiedBy: <named-content xmlns:xlink="http://www.w3.org/1999/xlink" content-type="dwc:identifiedBy" xlink:type="simple">Enrico Schwabe</named-content>; dateIdentified: <named-content xmlns:xlink="http://www.w3.org/1999/xlink" content-type="dwc:dateIdentified" xlink:type="simple">04/08/2008</named-content>; <bold>Event:</bold> samplingProtocol: <named-content xmlns:xlink="http://www.w3.org/1999/xlink" content-type="dwc:samplingProtocol" xlink:type="simple">Agassiz trawl (AGT), 1.5 m wide, operated in 20 min. hauls</named-content>; eventDate: <named-content xmlns:xlink="http://www.w3.org/1999/xlink" content-type="dwc:eventDate" xlink:type="simple">04/2007</named-content>; <bold>Record Level:</bold> institutionCode: <named-content xmlns:xlink="http://www.w3.org/1999/xlink" content-type="dwc:institutionCode" xlink:type="simple">SMF</named-content>; basisOfRecord: <named-content xmlns:xlink="http://www.w3.org/1999/xlink" content-type="dwc:basisOfRecord" xlink:type="simple">PreservedSpecimen</named-content></p></list-item><list-item><p><bold>Type status:</bold> <named-content xmlns:xlink="http://www.w3.org/1999/xlink" content-type="dwc:typeStatus" xlink:type="simple">Paratype</named-content>. <bold>Occurrence:</bold> catalogNumber: <named-content xmlns:xlink="http://www.w3.org/1999/xlink" content-type="dwc:catalogNumber" xlink:type="simple">ZSM Mol 20080824</named-content>; recordedBy: <named-content xmlns:xlink="http://www.w3.org/1999/xlink" content-type="dwc:recordedBy" xlink:type="simple">Vessel R/V Vidal Gormáz, leg. Javier Sellanes Lopez</named-content>; individualCount: <named-content xmlns:xlink="http://www.w3.org/1999/xlink" content-type="dwc:individualCount" xlink:type="simple">2</named-content>; lifeStage: <named-content xmlns:xlink="http://www.w3.org/1999/xlink" content-type="dwc:lifeStage" xlink:type="simple">adult</named-content>; preparations: <named-content xmlns:xlink="http://www.w3.org/1999/xlink" content-type="dwc:preparations" xlink:type="simple">EtOH 95%, a fragment of foot sampled for DNA barcoding</named-content>; associatedSequences: <named-content xmlns:xlink="http://www.w3.org/1999/xlink" content-type="dwc:associatedSequences" xlink:type="simple">https://www.ncbi.nlm.nih.gov/nuccore/PP133101</named-content>; occurrenceID: <named-content xmlns:xlink="http://www.w3.org/1999/xlink" content-type="dwc:occurrenceID" xlink:type="simple">CA9298E4-5204-5350-ACF9-4CC6547B5887</named-content>; <bold>Taxon:</bold> scientificName: <named-content xmlns:xlink="http://www.w3.org/1999/xlink" content-type="dwc:scientificName" xlink:type="simple"><italic><tp:taxon-name><tp:taxon-name-part taxon-name-part-type="genus" reg="Placiphorella">Placiphorella</tp:taxon-name-part><tp:taxon-name-part taxon-name-part-type="species" reg="methanophila">methanophila</tp:taxon-name-part></tp:taxon-name></italic> Vončina</named-content>; kingdom: <named-content xmlns:xlink="http://www.w3.org/1999/xlink" content-type="dwc:kingdom" xlink:type="simple"><tp:taxon-name><tp:taxon-name-part taxon-name-part-type="kingdom">Animalia</tp:taxon-name-part></tp:taxon-name></named-content>; phylum: <named-content xmlns:xlink="http://www.w3.org/1999/xlink" content-type="dwc:phylum" xlink:type="simple"><tp:taxon-name><tp:taxon-name-part taxon-name-part-type="phylum">Mollusca</tp:taxon-name-part></tp:taxon-name></named-content>; class: <named-content xmlns:xlink="http://www.w3.org/1999/xlink" content-type="dwc:class" xlink:type="simple"><tp:taxon-name><tp:taxon-name-part taxon-name-part-type="class">Polyplacophora</tp:taxon-name-part></tp:taxon-name></named-content>; order: <named-content xmlns:xlink="http://www.w3.org/1999/xlink" content-type="dwc:order" xlink:type="simple"><tp:taxon-name><tp:taxon-name-part taxon-name-part-type="order">Chitonida</tp:taxon-name-part></tp:taxon-name></named-content>; family: <named-content xmlns:xlink="http://www.w3.org/1999/xlink" content-type="dwc:family" xlink:type="simple"><tp:taxon-name><tp:taxon-name-part taxon-name-part-type="family">Mopaliidae</tp:taxon-name-part></tp:taxon-name></named-content>; genus: <named-content xmlns:xlink="http://www.w3.org/1999/xlink" content-type="dwc:genus" xlink:type="simple"><tp:taxon-name><tp:taxon-name-part taxon-name-part-type="genus">Placiphorella</tp:taxon-name-part></tp:taxon-name></named-content>; specificEpithet: <named-content xmlns:xlink="http://www.w3.org/1999/xlink" content-type="dwc:specificEpithet" xlink:type="simple"><italic><tp:taxon-name><tp:taxon-name-part taxon-name-part-type="genus" reg="Placiphorella"/><tp:taxon-name-part taxon-name-part-type="species" reg="methanophila">methanophila</tp:taxon-name-part></tp:taxon-name></italic></named-content>; scientificNameAuthorship: <named-content xmlns:xlink="http://www.w3.org/1999/xlink" content-type="dwc:scientificNameAuthorship" xlink:type="simple">Vončina</named-content>; nomenclaturalCode: <named-content xmlns:xlink="http://www.w3.org/1999/xlink" content-type="dwc:nomenclaturalCode" xlink:type="simple">ICZN</named-content>; <bold>Location:</bold> higherGeography: <named-content xmlns:xlink="http://www.w3.org/1999/xlink" content-type="dwc:higherGeography" xlink:type="simple">Pacific Ocean</named-content>; continent: <named-content xmlns:xlink="http://www.w3.org/1999/xlink" content-type="dwc:continent" xlink:type="simple">South America</named-content>; country: <named-content xmlns:xlink="http://www.w3.org/1999/xlink" content-type="dwc:country" xlink:type="simple">Chile</named-content>; stateProvince: <named-content xmlns:xlink="http://www.w3.org/1999/xlink" content-type="dwc:stateProvince" xlink:type="simple">Biobío Region, Concepción Province</named-content>; locality: <named-content xmlns:xlink="http://www.w3.org/1999/xlink" content-type="dwc:locality" xlink:type="simple">off Concepción</named-content>; maximumDepthInMeters: <named-content xmlns:xlink="http://www.w3.org/1999/xlink" content-type="dwc:maximumDepthInMeters" xlink:type="simple">922</named-content>; verbatimLatitude: <named-content xmlns:xlink="http://www.w3.org/1999/xlink" content-type="dwc:verbatimLatitude" xlink:type="simple">36°00.23’S</named-content>; verbatimLongitude: <named-content xmlns:xlink="http://www.w3.org/1999/xlink" content-type="dwc:verbatimLongitude" xlink:type="simple">73°38.41’W</named-content>; <bold>Identification:</bold> identifiedBy: <named-content xmlns:xlink="http://www.w3.org/1999/xlink" content-type="dwc:identifiedBy" xlink:type="simple">Enrico Schwabe</named-content>; dateIdentified: <named-content xmlns:xlink="http://www.w3.org/1999/xlink" content-type="dwc:dateIdentified" xlink:type="simple">04/08/2008</named-content>; <bold>Event:</bold> samplingProtocol: <named-content xmlns:xlink="http://www.w3.org/1999/xlink" content-type="dwc:samplingProtocol" xlink:type="simple">Agassiz trawl (AGT), 1.5 m wide, operated in 20 min. hauls</named-content>; eventDate: <named-content xmlns:xlink="http://www.w3.org/1999/xlink" content-type="dwc:eventDate" xlink:type="simple">04/2007</named-content>; <bold>Record Level:</bold> institutionCode: <named-content xmlns:xlink="http://www.w3.org/1999/xlink" content-type="dwc:institutionCode" xlink:type="simple">SNSB-ZSM</named-content>; collectionCode: <named-content xmlns:xlink="http://www.w3.org/1999/xlink" content-type="dwc:collectionCode" xlink:type="simple">Mol</named-content>; basisOfRecord: <named-content xmlns:xlink="http://www.w3.org/1999/xlink" content-type="dwc:basisOfRecord" xlink:type="simple">PreservedSpecimen</named-content></p></list-item></list></tp:treatment-sec><tp:treatment-sec sec-type="Description"><title>Description</title><p><bold>Body</bold> of medium size (18–30 mm x 12–23 mm, holotype 30 mm x 23 mm), broadly oval, low-elevated, subcarinated, side slopes straight to slightly convex; valves not beaked or with small, not pronounced apex (Fig. <xref ref-type="fig" rid="F11382058">1</xref>). Tegmentum minutely and irregularly granulated, white or yellowish, usually mottled with brown along the posterior valve margins; girdle broadly expanded anteriorly, usually white mottled with light-brown and brown (Figs <xref ref-type="fig" rid="F11382058">1</xref>, <xref ref-type="fig" rid="F11382060">2</xref>). See <xref ref-type="bibr" rid="B11380278">Schwabe and Sellanes (2010)</xref>, Figs. 14 I–J and 15, for additional holotype photograph and detailed SEM photos of the girdle spicules and radula.</p><p><bold>Head</bold> valve crescent-shaped, front slope straight, posterior margin very widely V-shaped, with a small median notch and little raised apex, tegmentum minutely and irregularly granulated, with some inconspicuous, irregular radial ridges and concentric growth lines (Figs <xref ref-type="fig" rid="F11382058">1</xref>, <xref ref-type="fig" rid="F11382060">2</xref>A and D). Intermediate valves broadly rectangular, very wide, with valve III being the widest, short, front margin widely angular, weakly projected forward at jugal part; side margins rounded, hind margin concave, apex weakly or not indicated, lateral areas raised, bordered by raised diagonal ribs, interspace shallowly excavated, crossed by conspicuous concentric growth lines (Figs <xref ref-type="fig" rid="F11382058">1</xref>, <xref ref-type="fig" rid="F11382060">2</xref>B and E). Tail valve small, roughly triangular in outline, about half as wide as widest intermediate valve, front margin straight to slightly convex, hind margin with a shallow or obsolete caudal sinus, mucro distinct, raised, terminal, overhanging, antemucronal area almost straight, postmucronal area slightly convex, tegmentum with two ribs separating the ante- and postmucronal areas (Fig. <xref ref-type="fig" rid="F11382060">2</xref>C and F–G).</p><p><bold>Articulamentum</bold> strongly developed, white, valves calloused, apophyses very wide, short, slightly rounded to subtrapezoidal, trapezoid in the tail valve, separated by a narrow jugal sinus, insertion plates short, slit formula 15–16/1/sinus, slits shallow, no slit rays, teeth thick, bilobed and crenulated (Fig. <xref ref-type="fig" rid="F11382060">2</xref>).</p><p><bold>Girdle</bold> broadly expanded anteriorly, uniformly brown or yellowish, dorsally covered with two kinds of spicules: single, smooth, and sharply pointed spicules, L: 75–100 μm (mean = 85 μm, n = 5), W: 15–25 μm (mean = 21, n = 5) and similar, but longer spicules gathered in groups of a few, L: 107–250 μm (mean = 120 μm, n = 12), W: 12–17 μm (mean = 15 μm, n = 5) (Fig. <xref ref-type="fig" rid="F11382062">3</xref>A–C). Sparsely scattered (more numerous near the front) large bristles, beset with slender, smooth and sharply-pointed spicules, L: 268 μm (n = 1), W: 29–36 μm (mean = 32 μm, n = 4), arranged in oblique series along axis (Fig. <xref ref-type="fig" rid="F11382062">3</xref>D). Marginal fringe composed of straight, smooth, sharp-topped spicules, L: 120–135 μm (mean = 125 μm, n = 3), W: 15–20 μm (mean = 17 μm, n = 5) (Fig. <xref ref-type="fig" rid="F11382062">3</xref>D). Ventral girdle spicules smooth, flattened, L: 80 μm (n = 1), W: 18–20 μm (mean = 19 μm, n = 2). Pallial fold with 6–14 tentacles, up to 2 mm in length with the middle ones the longest, spicules of the precephalic tentacles smooth, sharply-pointed L: 120–150 μm (mean = 130 μm, n = 5), W: 15–20 μm (mean = 17 μm, n = 5) (Fig. <xref ref-type="fig" rid="F11382062">3</xref>E).</p><p><bold>Radula</bold> of holotype small, 5.8 mm in length, with 52 rows of teeth, of which 42 are of mature. Central tooth subrectangular, with wide base and curved blade, first lateral tooth elongate, wing-shaped with a narrow blade, major lateral tooth with tricuspid head, denticles pointed, central denticle somewhat longer than others, outer denticle widest and shallowest notched, first uncinal very prominent with high elevated lamellae, major uncinal elevated, slender with only slightly increased tip (Fig. <xref ref-type="fig" rid="F11382062">3</xref>F).</p><p><bold>Gills</bold> merobranchial, 13–18 ctenidia per side (15 and 18 on the left and right side, respectively, in the holotype) in specimens 18–30 mm long.</p></tp:treatment-sec><tp:treatment-sec sec-type="Diagnosis"><title>Diagnosis</title><p>Chitons of medium size, up to 30 mm, body broadly oval, girdle expanded anteriorly; colour of the tegmentum white or yellow, mottled with brown; girdle white with light-brown and brown maculation. Valves depressed, subcarinated, minutely and irregularly granulated. Tail valve roughly triangular in shape, mucro terminal, overhanging. Girdle covered with two kinds of spicules: single, smooth and sharply pointed spicules and similar, but longer spicules gathered in groups of a few; sparsely scattered large bristles beset with elongated slender spicules.</p><p>Molecular diagnosis: COI: 132 – <bold>C</bold> , 168 – <bold>G</bold>, 258 – <bold>A</bold>, 267 – <bold>C</bold>, 300 – <bold>T</bold>, 348 – <bold>C</bold>, 411 – <bold>A</bold>, 420 – <bold>A</bold>, 438 – <bold>G</bold>.</p></tp:treatment-sec><tp:treatment-sec sec-type="Etymology"><title>Etymology</title><p>The specific epithet <italic><tp:taxon-name><tp:taxon-name-part taxon-name-part-type="genus" reg="Placiphorella"/><tp:taxon-name-part taxon-name-part-type="species" reg="methanophila">methanophila</tp:taxon-name-part></tp:taxon-name></italic> is a feminine adjective formed from the Latin noun methanum = methane, and the suffix -phila = “loving”, “friendly” or “friend”, underlining the close association of the new species with methane seeps.</p></tp:treatment-sec><tp:treatment-sec sec-type="Distribution"><title>Distribution</title><p>At present, only known from off Concepción, Chile; all specimens found in close relationship to the methane seeps (see discussion of Chilean records of <italic><tp:taxon-name><tp:taxon-name-part taxon-name-part-type="genus" reg="Placiphorella">P.</tp:taxon-name-part><tp:taxon-name-part taxon-name-part-type="species" reg="pacifica">pacifica</tp:taxon-name-part></tp:taxon-name></italic> in <xref ref-type="bibr" rid="B11380278">Schwabe and Sellanes (2010)</xref>: 48).</p></tp:treatment-sec><tp:treatment-sec sec-type="Taxon discussion"><title>Taxon discussion</title><p>Phenotypic characters discussion:</p><p>There are five species that share a head valve incision number &gt; 10 with <italic><tp:taxon-name><tp:taxon-name-part taxon-name-part-type="genus" reg="Placiphorella">Placiphorella</tp:taxon-name-part><tp:taxon-name-part taxon-name-part-type="species" reg="methanophila">methanophila</tp:taxon-name-part></tp:taxon-name></italic> <bold>sp. nov.</bold>, namely <italic><tp:taxon-name><tp:taxon-name-part taxon-name-part-type="genus" reg="Placiphorella">Placiphorella</tp:taxon-name-part><tp:taxon-name-part taxon-name-part-type="species" reg="atlantica">atlantica</tp:taxon-name-part></tp:taxon-name></italic> (Verrill &amp; S.I. Smith, 1882), <italic><tp:taxon-name><tp:taxon-name-part taxon-name-part-type="genus" reg="Placiphorella">P.</tp:taxon-name-part><tp:taxon-name-part taxon-name-part-type="species" reg="laurae">laurae</tp:taxon-name-part></tp:taxon-name></italic> Clark, 2019, <italic><tp:taxon-name><tp:taxon-name-part taxon-name-part-type="genus" reg="Placiphorella">P.</tp:taxon-name-part><tp:taxon-name-part taxon-name-part-type="species" reg="isaotakii">isaotakii</tp:taxon-name-part></tp:taxon-name></italic> Saito, Fujikura &amp; Tsuchida, 2008, <italic><tp:taxon-name><tp:taxon-name-part taxon-name-part-type="genus" reg="Placiphorella">P.</tp:taxon-name-part><tp:taxon-name-part taxon-name-part-type="species" reg="okutanii">okutanii</tp:taxon-name-part></tp:taxon-name></italic> Saito, Fujikura &amp; Tsuchida, 2008 and <italic><tp:taxon-name><tp:taxon-name-part taxon-name-part-type="genus" reg="Placiphorella">P.</tp:taxon-name-part><tp:taxon-name-part taxon-name-part-type="species" reg="pacifica">pacifica</tp:taxon-name-part></tp:taxon-name></italic> S. S. Berry, 1919. However, they differ from the new species by several characters, named below:</p><list list-type="order"><list-item><p><italic><tp:taxon-name><tp:taxon-name-part taxon-name-part-type="genus" reg="Placiphorella">Placiphorella</tp:taxon-name-part><tp:taxon-name-part taxon-name-part-type="species" reg="methanophila">methanophila</tp:taxon-name-part></tp:taxon-name></italic> <bold>sp. nov.</bold> differs from <italic><tp:taxon-name><tp:taxon-name-part taxon-name-part-type="genus" reg="Placiphorella">P.</tp:taxon-name-part><tp:taxon-name-part taxon-name-part-type="species" reg="atlantica">atlantica</tp:taxon-name-part></tp:taxon-name></italic> (source: <xref ref-type="bibr" rid="B11381150">Kaas and Van Belle (1994)</xref>; <xref ref-type="bibr" rid="B11220689">Clark (1994)</xref>) by the shape of the tail valve (see also <xref ref-type="bibr" rid="B11380278">Schwabe and Sellanes (2010)</xref>, Figs. 14 J–L for comparison; triangular with the straight antemucronal area in <italic><tp:taxon-name><tp:taxon-name-part taxon-name-part-type="genus" reg="Placiphorella">P.</tp:taxon-name-part><tp:taxon-name-part taxon-name-part-type="species" reg="methanophila">methanophila</tp:taxon-name-part></tp:taxon-name></italic> <bold>sp. nov.</bold> vs. trapezoidal with the concave antemucronal area in <italic><tp:taxon-name><tp:taxon-name-part taxon-name-part-type="genus" reg="Placiphorella">P.</tp:taxon-name-part><tp:taxon-name-part taxon-name-part-type="species" reg="atlantica">atlantica</tp:taxon-name-part></tp:taxon-name></italic>); sculpture of dorsal spicules (smooth, single and sharply pointed in <italic><tp:taxon-name><tp:taxon-name-part taxon-name-part-type="genus" reg="Placiphorella">P.</tp:taxon-name-part><tp:taxon-name-part taxon-name-part-type="species" reg="methanophila">methanophila</tp:taxon-name-part></tp:taxon-name></italic> <bold>sp. nov.</bold> vs. longitudinally striated and mamillated in <italic><tp:taxon-name><tp:taxon-name-part taxon-name-part-type="genus" reg="Placiphorella">P.</tp:taxon-name-part><tp:taxon-name-part taxon-name-part-type="species" reg="atlantica">atlantica</tp:taxon-name-part></tp:taxon-name></italic>); by the sculpture and size of marginal spicules (smooth and 120–135 μm long in <italic><tp:taxon-name><tp:taxon-name-part taxon-name-part-type="genus" reg="Placiphorella">P.</tp:taxon-name-part><tp:taxon-name-part taxon-name-part-type="species" reg="methanophila">methanophila</tp:taxon-name-part></tp:taxon-name></italic> <bold>sp. nov.</bold> vs. striated and 80 μm long in <italic><tp:taxon-name><tp:taxon-name-part taxon-name-part-type="genus" reg="Placiphorella">P.</tp:taxon-name-part><tp:taxon-name-part taxon-name-part-type="species" reg="atlantica">atlantica</tp:taxon-name-part></tp:taxon-name></italic>);</p></list-item><list-item><p><italic><tp:taxon-name><tp:taxon-name-part taxon-name-part-type="genus" reg="Placiphorella">Placiphorella</tp:taxon-name-part><tp:taxon-name-part taxon-name-part-type="species" reg="methanophila">methanophila</tp:taxon-name-part></tp:taxon-name></italic> <bold>sp. nov.</bold> differs from <italic><tp:taxon-name><tp:taxon-name-part taxon-name-part-type="genus" reg="Placiphorella">P.</tp:taxon-name-part><tp:taxon-name-part taxon-name-part-type="species" reg="isaotakii">isaotakii</tp:taxon-name-part></tp:taxon-name></italic> (source: <xref ref-type="bibr" rid="B11381179">Saito et al. (2008)</xref>) by the sculpture of the tegmentum (minutely and irregularly granulated in <italic><tp:taxon-name><tp:taxon-name-part taxon-name-part-type="genus" reg="Placiphorella">P.</tp:taxon-name-part><tp:taxon-name-part taxon-name-part-type="species" reg="methanophila">methanophila</tp:taxon-name-part></tp:taxon-name></italic> <bold>sp. nov.</bold> vs. densely packed, elongate granules, occasionally merging into longitudinal threads in <italic><tp:taxon-name><tp:taxon-name-part taxon-name-part-type="genus" reg="Placiphorella">P.</tp:taxon-name-part><tp:taxon-name-part taxon-name-part-type="species" reg="isaotakii">isaotakii</tp:taxon-name-part></tp:taxon-name></italic>); by the girdle ornamentation (smooth, single and sharply pointed, 75–100 μm long and similar, but gathered in groups and longer, 107–250 μm in <italic><tp:taxon-name><tp:taxon-name-part taxon-name-part-type="genus" reg="Placiphorella">P.</tp:taxon-name-part><tp:taxon-name-part taxon-name-part-type="species" reg="methanophila">methanophila</tp:taxon-name-part></tp:taxon-name></italic> <bold>sp. nov.</bold> vs. spicules mamillated at tip 50 μm × 40 µm long and longer, grouped spicules, 440 µm long in <italic><tp:taxon-name><tp:taxon-name-part taxon-name-part-type="genus" reg="Placiphorella">P.</tp:taxon-name-part><tp:taxon-name-part taxon-name-part-type="species" reg="isaotakii">isaotakii</tp:taxon-name-part></tp:taxon-name></italic>); number of gills (13–18 gills in <italic><tp:taxon-name><tp:taxon-name-part taxon-name-part-type="genus" reg="Placiphorella">P.</tp:taxon-name-part><tp:taxon-name-part taxon-name-part-type="species" reg="methanophila">methanophila</tp:taxon-name-part></tp:taxon-name></italic> <bold>sp. nov.</bold> vs. 20–21 gills in <italic><tp:taxon-name><tp:taxon-name-part taxon-name-part-type="genus" reg="Placiphorella">P.</tp:taxon-name-part><tp:taxon-name-part taxon-name-part-type="species" reg="isaotakii">isaotakii</tp:taxon-name-part></tp:taxon-name></italic>);</p></list-item><list-item><p><italic><tp:taxon-name><tp:taxon-name-part taxon-name-part-type="genus" reg="Placiphorella">Placiphorella</tp:taxon-name-part><tp:taxon-name-part taxon-name-part-type="species" reg="methanophila">methanophila</tp:taxon-name-part></tp:taxon-name></italic> <bold>sp. nov.</bold> differs from <italic><tp:taxon-name><tp:taxon-name-part taxon-name-part-type="genus" reg="Placiphorella">P.</tp:taxon-name-part><tp:taxon-name-part taxon-name-part-type="species" reg="laurae">laurae</tp:taxon-name-part></tp:taxon-name></italic> (source: <xref ref-type="bibr" rid="B11220743">Clark (2019)</xref>) by the shape of the tail valve (straight antemucronal area, obtuse triangle-shaped in <italic><tp:taxon-name><tp:taxon-name-part taxon-name-part-type="genus" reg="Placiphorella">P.</tp:taxon-name-part><tp:taxon-name-part taxon-name-part-type="species" reg="methanophila">methanophila</tp:taxon-name-part></tp:taxon-name></italic> <bold>sp. nov.</bold> vs. concave antemucronal area, acute-angle triangle in <italic><tp:taxon-name><tp:taxon-name-part taxon-name-part-type="genus" reg="Placiphorella">P.</tp:taxon-name-part><tp:taxon-name-part taxon-name-part-type="species" reg="laurae">laurae</tp:taxon-name-part></tp:taxon-name></italic>); length of dorsal spicules (107–250 μm long in <italic><tp:taxon-name><tp:taxon-name-part taxon-name-part-type="genus" reg="Placiphorella">P.</tp:taxon-name-part><tp:taxon-name-part taxon-name-part-type="species" reg="methanophila">methanophila</tp:taxon-name-part></tp:taxon-name></italic> <bold>sp. nov.</bold> vs. 400 μm long in <italic><tp:taxon-name><tp:taxon-name-part taxon-name-part-type="genus" reg="Placiphorella">P.</tp:taxon-name-part><tp:taxon-name-part taxon-name-part-type="species" reg="laurae">laurae</tp:taxon-name-part></tp:taxon-name></italic>); size of spicules of bristles: 268 x 29–36 μm in <italic><tp:taxon-name><tp:taxon-name-part taxon-name-part-type="genus" reg="Placiphorella">P.</tp:taxon-name-part><tp:taxon-name-part taxon-name-part-type="species" reg="methanophila">methanophila</tp:taxon-name-part></tp:taxon-name></italic> <bold>sp. nov.</bold> vs. 350 x 40 μm in <italic><tp:taxon-name><tp:taxon-name-part taxon-name-part-type="genus" reg="Placiphorella">P.</tp:taxon-name-part><tp:taxon-name-part taxon-name-part-type="species" reg="laurae">laurae</tp:taxon-name-part></tp:taxon-name></italic>;</p></list-item><list-item><p><italic><tp:taxon-name><tp:taxon-name-part taxon-name-part-type="genus" reg="Placiphorella">Placiphorella</tp:taxon-name-part><tp:taxon-name-part taxon-name-part-type="species" reg="methanophila">methanophila</tp:taxon-name-part></tp:taxon-name></italic> <bold>sp. nov.</bold> differs from <italic><tp:taxon-name><tp:taxon-name-part taxon-name-part-type="genus" reg="Placiphorella">P.</tp:taxon-name-part><tp:taxon-name-part taxon-name-part-type="species" reg="okutanii">okutanii</tp:taxon-name-part></tp:taxon-name></italic> (source: <xref ref-type="bibr" rid="B11381179">Saito et al. (2008)</xref>) by the shape of the tail valve (widely triangular in outline in <italic><tp:taxon-name><tp:taxon-name-part taxon-name-part-type="genus" reg="Placiphorella">P.</tp:taxon-name-part><tp:taxon-name-part taxon-name-part-type="species" reg="methanophila">methanophila</tp:taxon-name-part></tp:taxon-name></italic> <bold>sp. nov.</bold> vs. inversed trapezoidal, less wide in <italic><tp:taxon-name><tp:taxon-name-part taxon-name-part-type="genus" reg="Placiphorella">P.</tp:taxon-name-part><tp:taxon-name-part taxon-name-part-type="species" reg="okutanii">okutanii</tp:taxon-name-part></tp:taxon-name></italic>); by the dorsal girdle ornamentation (single sharply pointed spicules, 80–100 x 24–25 μm and similar, but clustered together spicules 107–250 μm x 12–17 μm in <italic><tp:taxon-name><tp:taxon-name-part taxon-name-part-type="genus" reg="Placiphorella">P.</tp:taxon-name-part><tp:taxon-name-part taxon-name-part-type="species" reg="methanophila">methanophila</tp:taxon-name-part></tp:taxon-name></italic> <bold>sp. nov.</bold> vs. spicules mamillated at tip 150 μm × 30 µm and longer, grouped spicules, 400 x 50 µm in <italic><tp:taxon-name><tp:taxon-name-part taxon-name-part-type="genus" reg="Placiphorella">P.</tp:taxon-name-part><tp:taxon-name-part taxon-name-part-type="species" reg="okutanii">okutanii</tp:taxon-name-part></tp:taxon-name></italic>);</p></list-item><list-item><p><italic><tp:taxon-name><tp:taxon-name-part taxon-name-part-type="genus" reg="Placiphorella">Placiphorella</tp:taxon-name-part><tp:taxon-name-part taxon-name-part-type="species" reg="methanophila">methanophila</tp:taxon-name-part></tp:taxon-name></italic> <bold>sp. nov.</bold> differs from <italic><tp:taxon-name><tp:taxon-name-part taxon-name-part-type="genus" reg="Placiphorella">P.</tp:taxon-name-part><tp:taxon-name-part taxon-name-part-type="species" reg="pacifica">pacifica</tp:taxon-name-part></tp:taxon-name></italic> (source: <xref ref-type="bibr" rid="B11380437">Berry (1919)</xref>) by the sculpture of the tegmentum (minutely and irregularly granulated in <italic><tp:taxon-name><tp:taxon-name-part taxon-name-part-type="genus" reg="Placiphorella">P.</tp:taxon-name-part><tp:taxon-name-part taxon-name-part-type="species" reg="methanophila">methanophila</tp:taxon-name-part></tp:taxon-name></italic> <bold>sp. nov.</bold> vs. smooth in <italic><tp:taxon-name><tp:taxon-name-part taxon-name-part-type="genus" reg="Placiphorella">P.</tp:taxon-name-part><tp:taxon-name-part taxon-name-part-type="species" reg="pacifica">pacifica</tp:taxon-name-part></tp:taxon-name></italic>); by the sculpture of the head valve (inconspicuous, irregular radial ridges in <italic><tp:taxon-name><tp:taxon-name-part taxon-name-part-type="genus" reg="Placiphorella">P.</tp:taxon-name-part><tp:taxon-name-part taxon-name-part-type="species" reg="methanophila">methanophila</tp:taxon-name-part></tp:taxon-name></italic> <bold>sp. nov.</bold> vs. 12-14 low, radiating ribs in <italic><tp:taxon-name><tp:taxon-name-part taxon-name-part-type="genus" reg="Placiphorella">P.</tp:taxon-name-part><tp:taxon-name-part taxon-name-part-type="species" reg="pacifica">pacifica</tp:taxon-name-part></tp:taxon-name></italic>); position of the mucro (terminal in <italic><tp:taxon-name><tp:taxon-name-part taxon-name-part-type="genus" reg="Placiphorella">P.</tp:taxon-name-part><tp:taxon-name-part taxon-name-part-type="species" reg="methanophila">methanophila</tp:taxon-name-part></tp:taxon-name></italic> <bold>sp. nov.</bold> vs. subterminal in <italic><tp:taxon-name><tp:taxon-name-part taxon-name-part-type="genus" reg="Placiphorella">P.</tp:taxon-name-part><tp:taxon-name-part taxon-name-part-type="species" reg="pacifica">pacifica</tp:taxon-name-part></tp:taxon-name></italic>).</p></list-item></list><p>Genetic discussion:</p><p>The ranges of uncorrected genetic p-distances between <italic><tp:taxon-name><tp:taxon-name-part taxon-name-part-type="genus" reg="Placiphorella">Placiphorella</tp:taxon-name-part><tp:taxon-name-part taxon-name-part-type="species" reg="methanophila">methanophila</tp:taxon-name-part></tp:taxon-name></italic> <bold>sp. nov.</bold> and all <italic><tp:taxon-name><tp:taxon-name-part taxon-name-part-type="genus" reg="Placiphorella">Placiphorella</tp:taxon-name-part></tp:taxon-name></italic> available from GenBank in mitochondrial cytochrome oxidase subunit 1 (COI) gene sequences ranged from 4.1% to 14.6% (Table <xref ref-type="table" rid="T11194904">1</xref>). The closest COI sequences are: KJ574090 (4.1% distance), representing <italic><tp:taxon-name><tp:taxon-name-part taxon-name-part-type="genus" reg="Placiphorella">Placiphorella</tp:taxon-name-part></tp:taxon-name></italic> sp. A from <xref ref-type="bibr" rid="B11380630">Irisarri et al. (2014)</xref>, which was mentioned by authors as a potentially new species, but the description has never been published; and GU806074, GU806077-8, GU806080, GU806115 and GU806118 (4.6–5.0% distance) representing <italic><tp:taxon-name><tp:taxon-name-part taxon-name-part-type="genus" reg="Placiphorella">P.</tp:taxon-name-part><tp:taxon-name-part taxon-name-part-type="species" reg="atlantica">atlantica</tp:taxon-name-part></tp:taxon-name></italic>, from which <italic><tp:taxon-name><tp:taxon-name-part taxon-name-part-type="genus" reg="Placiphorella">P.</tp:taxon-name-part><tp:taxon-name-part taxon-name-part-type="species" reg="methanophila">methanophila</tp:taxon-name-part></tp:taxon-name></italic> <bold>sp. nov.</bold> can be also differentiated morphologically.</p></tp:treatment-sec><tp:treatment-sec sec-type="Notes"><title>Notes</title><sec sec-type="Methods"><title>Methods</title><p>Live animals were collected at depths of 870 – 930 m during two cruises along the Chilean coast. Collecting was done using a 1.5 m wide Agassiz trawl (AGT), during hauls of 20 minutes. Specimens were fixed in 4% buffered formalin and preserved in 75% ethanol (ZSM Mol 20041044 and SMF 376539) or directly preserved in 95% ethanol (ZSM Mol 20080824). The systematic classification follows <xref ref-type="bibr" rid="B11381576">Sirenko (2006)</xref> with slight modifications. The morphological terminology follows <xref ref-type="bibr" rid="B11445998">Schwabe (2010)</xref>.</p><p>For scanning electron microscopy (SEM), the valves and radula were removed, cleaned with a 5% sodium hydroxide (NaOH) solution and rinsed in distilled water. The pieces of the perinotum were only air-dried. Objects were placed on SEM stubs using double-sided adhesive tabs. After coating with gold for 135 seconds in a Polaron sputter coater, they were examined with a LEO 1430VP SEM. All figures were assembled in Adobe Photoshop CS6.</p><p>For DNA barcoding, a small fragment of tissue from two chitons ZSM Mol 20080824 was sampled. DNA was extracted using QIAamp DNA Micro Kit (QIAGEN), following the manufacturer’s protocol. The cytochrome oxidase subunit I (COI primers LCO1490 and HCO2198; <xref ref-type="bibr" rid="B10961195">Folmer et al. (1994)</xref>) was amplified using repliQa HiFi ToughMix from ThermoFisher, following the PCR programme for COI in <xref ref-type="bibr" rid="B11380532">Bonfitto et al. (2011)</xref>. Out of two samples, only one was amplified and sent for sequencing. The obtained sequence was manually inspected in Geneious Prime v.2023.1 and was made publicly available on GenBank under the accession number PP133101. Additionally, fourteen COI sequences of <italic><tp:taxon-name><tp:taxon-name-part taxon-name-part-type="genus" reg="Placiphorella">Placiphorella</tp:taxon-name-part></tp:taxon-name></italic> were downloaded from GenBank and aligned with the new sequence from this study, using default settings of MAFFT7 (<xref ref-type="bibr" rid="B11381158">Katoh et al. 2002</xref>, <xref ref-type="bibr" rid="B11381170">Katoh and Toh 2008</xref>) under the Q-INS-I strategy. Uncorrected pairwise distances were calculated using MEGA11 (<xref ref-type="bibr" rid="B11381597">Tamura et al. 2021</xref>). There was a total of 460 positions in the final dataset. The number of base differences per site from between sequences are shown in Table <xref ref-type="table" rid="T11194904">1</xref>. The molecular diagnosis of <italic><tp:taxon-name><tp:taxon-name-part taxon-name-part-type="genus" reg="Placiphorella">P.</tp:taxon-name-part><tp:taxon-name-part taxon-name-part-type="species" reg="methanophila">methanophila</tp:taxon-name-part></tp:taxon-name></italic> <bold>sp. nov.</bold> was composed in comparison with genetically closest <italic><tp:taxon-name><tp:taxon-name-part taxon-name-part-type="genus" reg="Placiphorella">Placiphorella</tp:taxon-name-part></tp:taxon-name></italic> (4.1–5.0% in uncorrected genetic p-distances in COI) with DeSignate web application (<xref ref-type="bibr" rid="B11380599">Hütter et al. 2020</xref>). The diagnostic molecular character (signature characters) for <italic><tp:taxon-name><tp:taxon-name-part taxon-name-part-type="genus" reg="Placiphorella">P.</tp:taxon-name-part><tp:taxon-name-part taxon-name-part-type="species" reg="methanophila">methanophila</tp:taxon-name-part></tp:taxon-name></italic> <bold>sp. nov.</bold> was defined as the position of a nucleotide in an alignment, which is monomorphic within each species and differs between species. Only binary positions, k-window = 1 and no deletions were used (<xref ref-type="bibr" rid="B11380599">Hütter et al. 2020</xref>).</p><p>Abbreviations used in the text are as follows: BL – body length; L – length; W – width; ZSM Mol – Bavarian State Collection of Zoology; SMF – Senckenberg Research Institute and Natural History Museum Frankfurt, Frankfurt, Germany, ZIN – Zoological Institute of Russian Academy of Sciences, St. Petersburg, Russia.</p><p>Holotype (ZSM Mol 20041044), now disarticulated: parts of girdle, precephalic lappet, radula, on three SEM stubs ZSM Mol 20220314 and two paratypes ZSM Mol 20080824 are deposited in the collection of Zoologische Staatssammlung München, Munich, Germany; a paratype SMF 376539 is deposited in the malacological collection of Senckenberg Research Institute and Natural History Museum Frankfurt, Frankfurt, Germany.</p></sec></tp:treatment-sec><tp:treatment-sec><!--Section generated to contain objects referenced in tp:taxon-treatment.--><fig id="F11382058" position="float" orientation="portrait"><object-id xmlns:xlink="http://www.w3.org/1999/xlink" content-type="arpha" xlink:type="simple">732E7B5A-5DC0-51A1-9FF3-6A90D3FF8B04</object-id><object-id xmlns:xlink="http://www.w3.org/1999/xlink" content-type="doi" xlink:type="simple">10.3897/BDJ.12.e128431.figure1</object-id><label>Figure 1.</label><caption><p><italic><tp:taxon-name><tp:taxon-name-part taxon-name-part-type="genus" reg="Placiphorella">Placiphorella</tp:taxon-name-part><tp:taxon-name-part taxon-name-part-type="species" reg="methanophila">methanophila</tp:taxon-name-part></tp:taxon-name></italic> Vončina, <bold>sp. nov.</bold>, dorsal view. <bold>A</bold> Holotype, ZSM Mol 20041044, body length: 29 mm; <bold>B</bold> Paratype, SMF 376539, body length: 26 mm. Scale bar: 5 mm.</p></caption><graphic xmlns:xlink="http://www.w3.org/1999/xlink" xlink:href="bdj-12-e128431-g001.jpeg" position="float" id="oo_1024067.jpeg" orientation="portrait" xlink:type="simple"><uri content-type="original_file" xlink:type="simple">https://binary.pensoft.net/fig/1024067</uri></graphic></fig><fig id="F11382060" position="float" orientation="portrait"><object-id xmlns:xlink="http://www.w3.org/1999/xlink" content-type="arpha" xlink:type="simple">225D6FBB-7757-521C-9D98-9801A8D01A6B</object-id><object-id xmlns:xlink="http://www.w3.org/1999/xlink" content-type="doi" xlink:type="simple">10.3897/BDJ.12.e128431.figure2</object-id><label>Figure 2.</label><caption><p><italic><tp:taxon-name><tp:taxon-name-part taxon-name-part-type="genus" reg="Placiphorella">Placiphorella</tp:taxon-name-part><tp:taxon-name-part taxon-name-part-type="species" reg="methanophila">methanophila</tp:taxon-name-part></tp:taxon-name></italic> Vončina, <bold>sp. nov. A, D</bold> Paratype. ZSM Mol 20080824; <bold>B, C, E–G</bold> Holotype, ZSM Mol 20041044. <bold>A–C.</bold> Valves I, VII, VIII, respectively, dorsal view; <bold>D–F</bold> Valves I, VII, VIII, respectively, ventral view; <bold>G</bold> Valve VIII, lateral view. Scale bar: 2 mm.</p></caption><graphic xmlns:xlink="http://www.w3.org/1999/xlink" xlink:href="bdj-12-e128431-g002.jpeg" position="float" id="oo_1024072.jpeg" orientation="portrait" xlink:type="simple"><uri content-type="original_file" xlink:type="simple">https://binary.pensoft.net/fig/1024072</uri></graphic></fig><fig id="F11382062" position="float" orientation="portrait"><object-id xmlns:xlink="http://www.w3.org/1999/xlink" content-type="arpha" xlink:type="simple">0FF71ED0-B3B3-5740-8BE1-A68E67323CE6</object-id><object-id xmlns:xlink="http://www.w3.org/1999/xlink" content-type="doi" xlink:type="simple">10.3897/BDJ.12.e128431.figure3</object-id><label>Figure 3.</label><caption><p><italic><tp:taxon-name><tp:taxon-name-part taxon-name-part-type="genus" reg="Placiphorella">Placiphorella</tp:taxon-name-part><tp:taxon-name-part taxon-name-part-type="species" reg="methanophila">methanophila</tp:taxon-name-part></tp:taxon-name></italic> Vončina, <bold>sp. nov. A–B.</bold> Specimen from ZIN collection (ZIN 2587), photos by courtesy of Boris Sirenko. <bold>C–F.</bold> Holotype, ZSM Mol 20041044. <bold>A–B.</bold> Dorsal spicules of perinotum; <bold>C.</bold> Longer dorsal spicules of perinotum clustered in groups; <bold>D.</bold> Bristle with spicules and marginal spicules; <bold>E.</bold> Spicules of precephalic tentacles; <bold>F.</bold> Central portion of radula. Scale bars: 200 µm (A –D) , 50 µm (E) , 20 µm (F).</p></caption><graphic xmlns:xlink="http://www.w3.org/1999/xlink" xlink:href="bdj-12-e128431-g003.jpg" position="float" id="oo_1024077.jpg" orientation="portrait" xlink:type="simple"><uri content-type="original_file" xlink:type="simple">https://binary.pensoft.net/fig/1024077</uri></graphic></fig><table-wrap id="T11194904" position="float" orientation="portrait"><label>Table 1.</label><caption><p>Genetic distances between <italic><tp:taxon-name><tp:taxon-name-part taxon-name-part-type="genus" reg="Placiphorella">Placiphorella</tp:taxon-name-part></tp:taxon-name></italic> species collected from mitochondrial cytochrome oxidase subunit 1 (COI) partial gene pairwise comparisons.</p></caption><table rules="all" border="0"><tbody><tr><td rowspan="1" colspan="1" style="width:60px">
              <bold>GenBank number</bold>
            </td><td rowspan="1" colspan="1" style="width:78px">
              <bold>Taxon name</bold>
            </td><td rowspan="1" colspan="1"/><td rowspan="1" colspan="1">
              <bold>1</bold>
            </td><td rowspan="1" colspan="1">
              <bold>2</bold>
            </td><td rowspan="1" colspan="1">
              <bold>3</bold>
            </td><td rowspan="1" colspan="1">
              <bold>4</bold>
            </td><td rowspan="1" colspan="1">
              <bold>5</bold>
            </td><td rowspan="1" colspan="1">
              <bold>6</bold>
            </td><td rowspan="1" colspan="1">
              <bold>7</bold>
            </td><td rowspan="1" colspan="1">
              <bold>8</bold>
            </td><td rowspan="1" colspan="1">
              <bold>9</bold>
            </td><td rowspan="1" colspan="1">
              <bold>10</bold>
            </td><td rowspan="1" colspan="1">
              <bold>11</bold>
            </td><td rowspan="1" colspan="1">
              <bold>12</bold>
            </td><td rowspan="1" colspan="1">
              <bold>13</bold>
            </td><td rowspan="1" colspan="1">
              <bold>14</bold>
            </td><td rowspan="1" colspan="1">
              <bold>15</bold>
            </td></tr><tr><td rowspan="1" colspan="1" style="width:60px">PP133101</td><td rowspan="1" colspan="1" style="width:78px">
              <italic>
                <tp:taxon-name><tp:taxon-name-part taxon-name-part-type="genus" reg="Placiphorella">Placiphorella</tp:taxon-name-part><tp:taxon-name-part taxon-name-part-type="species" reg="methanophila">methanophila</tp:taxon-name-part></tp:taxon-name>
              </italic>
            </td><td rowspan="1" colspan="1">1</td><td rowspan="1" colspan="1"/><td rowspan="1" colspan="1"/><td rowspan="1" colspan="1"/><td rowspan="1" colspan="1"/><td rowspan="1" colspan="1"/><td rowspan="1" colspan="1"/><td rowspan="1" colspan="1"/><td rowspan="1" colspan="1"/><td rowspan="1" colspan="1"/><td rowspan="1" colspan="1"/><td rowspan="1" colspan="1"/><td rowspan="1" colspan="1"/><td rowspan="1" colspan="1"/><td rowspan="1" colspan="1"/><td rowspan="1" colspan="1"/></tr><tr><td rowspan="1" colspan="1" style="width:60px">OP759456</td><td rowspan="1" colspan="1" style="width:78px">
              <italic>
                <tp:taxon-name><tp:taxon-name-part taxon-name-part-type="genus" reg="Placiphorella">Placiphorella</tp:taxon-name-part><tp:taxon-name-part taxon-name-part-type="species" reg="stimpsoni">stimpsoni</tp:taxon-name-part></tp:taxon-name>
              </italic>
            </td><td rowspan="1" colspan="1">2</td><td rowspan="1" colspan="1">13.5%</td><td rowspan="1" colspan="1"/><td rowspan="1" colspan="1"/><td rowspan="1" colspan="1"/><td rowspan="1" colspan="1"/><td rowspan="1" colspan="1"/><td rowspan="1" colspan="1"/><td rowspan="1" colspan="1"/><td rowspan="1" colspan="1"/><td rowspan="1" colspan="1"/><td rowspan="1" colspan="1"/><td rowspan="1" colspan="1"/><td rowspan="1" colspan="1"/><td rowspan="1" colspan="1"/><td rowspan="1" colspan="1"/></tr><tr><td rowspan="1" colspan="1" style="width:60px">LC718184</td><td rowspan="1" colspan="1" style="width:78px">
              <italic>
                <tp:taxon-name><tp:taxon-name-part taxon-name-part-type="genus" reg="Placiphorella">Placiphorella</tp:taxon-name-part><tp:taxon-name-part taxon-name-part-type="species" reg="stimpsoni">stimpsoni</tp:taxon-name-part></tp:taxon-name>
              </italic>
            </td><td rowspan="1" colspan="1">3</td><td rowspan="1" colspan="1">13.0%</td><td rowspan="1" colspan="1">4.3%</td><td rowspan="1" colspan="1"/><td rowspan="1" colspan="1"/><td rowspan="1" colspan="1"/><td rowspan="1" colspan="1"/><td rowspan="1" colspan="1"/><td rowspan="1" colspan="1"/><td rowspan="1" colspan="1"/><td rowspan="1" colspan="1"/><td rowspan="1" colspan="1"/><td rowspan="1" colspan="1"/><td rowspan="1" colspan="1"/><td rowspan="1" colspan="1"/><td rowspan="1" colspan="1"/></tr><tr><td rowspan="1" colspan="1" style="width:60px">MG450351</td><td rowspan="1" colspan="1" style="width:78px">
              <italic>
                <tp:taxon-name><tp:taxon-name-part taxon-name-part-type="genus" reg="Placiphorella">Placiphorella</tp:taxon-name-part><tp:taxon-name-part taxon-name-part-type="species" reg="stimpsoni">stimpsoni</tp:taxon-name-part></tp:taxon-name>
              </italic>
            </td><td rowspan="1" colspan="1">4</td><td rowspan="1" colspan="1">13.7%</td><td rowspan="1" colspan="1">3.0%</td><td rowspan="1" colspan="1">3.5%</td><td rowspan="1" colspan="1"/><td rowspan="1" colspan="1"/><td rowspan="1" colspan="1"/><td rowspan="1" colspan="1"/><td rowspan="1" colspan="1"/><td rowspan="1" colspan="1"/><td rowspan="1" colspan="1"/><td rowspan="1" colspan="1"/><td rowspan="1" colspan="1"/><td rowspan="1" colspan="1"/><td rowspan="1" colspan="1"/><td rowspan="1" colspan="1"/></tr><tr><td rowspan="1" colspan="1" style="width:60px">EF159591</td><td rowspan="1" colspan="1" style="width:78px">
              <italic>
                <tp:taxon-name><tp:taxon-name-part taxon-name-part-type="genus" reg="Placiphorella">Placiphorella</tp:taxon-name-part><tp:taxon-name-part taxon-name-part-type="species" reg="velata">velata</tp:taxon-name-part></tp:taxon-name>
              </italic>
            </td><td rowspan="1" colspan="1">5</td><td rowspan="1" colspan="1">11.3%</td><td rowspan="1" colspan="1">13.0%</td><td rowspan="1" colspan="1">11.3%</td><td rowspan="1" colspan="1">11.5%</td><td rowspan="1" colspan="1"/><td rowspan="1" colspan="1"/><td rowspan="1" colspan="1"/><td rowspan="1" colspan="1"/><td rowspan="1" colspan="1"/><td rowspan="1" colspan="1"/><td rowspan="1" colspan="1"/><td rowspan="1" colspan="1"/><td rowspan="1" colspan="1"/><td rowspan="1" colspan="1"/><td rowspan="1" colspan="1"/></tr><tr><td rowspan="1" colspan="1" style="width:60px">KJ574090</td><td rowspan="1" colspan="1" style="width:78px"><italic><tp:taxon-name><tp:taxon-name-part taxon-name-part-type="genus" reg="Placiphorella">Placiphorella</tp:taxon-name-part></tp:taxon-name></italic> sp.</td><td rowspan="1" colspan="1">6</td><td rowspan="1" colspan="1">4.1%</td><td rowspan="1" colspan="1">13.9%</td><td rowspan="1" colspan="1">14.1%</td><td rowspan="1" colspan="1">14.3%</td><td rowspan="1" colspan="1">13.3%</td><td rowspan="1" colspan="1"/><td rowspan="1" colspan="1"/><td rowspan="1" colspan="1"/><td rowspan="1" colspan="1"/><td rowspan="1" colspan="1"/><td rowspan="1" colspan="1"/><td rowspan="1" colspan="1"/><td rowspan="1" colspan="1"/><td rowspan="1" colspan="1"/><td rowspan="1" colspan="1"/></tr><tr><td rowspan="1" colspan="1" style="width:60px">GU806074</td><td rowspan="1" colspan="1" style="width:78px"><tp:taxon-name><tp:taxon-name-part taxon-name-part-type="order">Chitonida</tp:taxon-name-part></tp:taxon-name> sp.</td><td rowspan="1" colspan="1">7</td><td rowspan="1" colspan="1">4.8%</td><td rowspan="1" colspan="1">13.7%</td><td rowspan="1" colspan="1">13.5%</td><td rowspan="1" colspan="1">14.1%</td><td rowspan="1" colspan="1">12.6%</td><td rowspan="1" colspan="1">5.0%</td><td rowspan="1" colspan="1"/><td rowspan="1" colspan="1"/><td rowspan="1" colspan="1"/><td rowspan="1" colspan="1"/><td rowspan="1" colspan="1"/><td rowspan="1" colspan="1"/><td rowspan="1" colspan="1"/><td rowspan="1" colspan="1"/><td rowspan="1" colspan="1"/></tr><tr><td rowspan="1" colspan="1" style="width:60px">GU806075</td><td rowspan="1" colspan="1" style="width:78px"><tp:taxon-name><tp:taxon-name-part taxon-name-part-type="order">Chitonida</tp:taxon-name-part></tp:taxon-name> sp.</td><td rowspan="1" colspan="1">8</td><td rowspan="1" colspan="1">10.7%</td><td rowspan="1" colspan="1">13.9%</td><td rowspan="1" colspan="1">14.1%</td><td rowspan="1" colspan="1">14.3%</td><td rowspan="1" colspan="1">12.6%</td><td rowspan="1" colspan="1">11.7%</td><td rowspan="1" colspan="1">10.2%</td><td rowspan="1" colspan="1"/><td rowspan="1" colspan="1"/><td rowspan="1" colspan="1"/><td rowspan="1" colspan="1"/><td rowspan="1" colspan="1"/><td rowspan="1" colspan="1"/><td rowspan="1" colspan="1"/><td rowspan="1" colspan="1"/></tr><tr><td rowspan="1" colspan="1" style="width:60px">GU806076</td><td rowspan="1" colspan="1" style="width:78px"><tp:taxon-name><tp:taxon-name-part taxon-name-part-type="order">Chitonida</tp:taxon-name-part></tp:taxon-name> sp.</td><td rowspan="1" colspan="1">9</td><td rowspan="1" colspan="1">9.6%</td><td rowspan="1" colspan="1">13.7%</td><td rowspan="1" colspan="1">13.9%</td><td rowspan="1" colspan="1">14.6%</td><td rowspan="1" colspan="1">12.4%</td><td rowspan="1" colspan="1">10.7%</td><td rowspan="1" colspan="1">9.1%</td><td rowspan="1" colspan="1">2.0%</td><td rowspan="1" colspan="1"/><td rowspan="1" colspan="1"/><td rowspan="1" colspan="1"/><td rowspan="1" colspan="1"/><td rowspan="1" colspan="1"/><td rowspan="1" colspan="1"/><td rowspan="1" colspan="1"/></tr><tr><td rowspan="1" colspan="1" style="width:60px">GU806077</td><td rowspan="1" colspan="1" style="width:78px"><tp:taxon-name><tp:taxon-name-part taxon-name-part-type="order">Chitonida</tp:taxon-name-part></tp:taxon-name> sp.</td><td rowspan="1" colspan="1">10</td><td rowspan="1" colspan="1">4.6%</td><td rowspan="1" colspan="1">13.9%</td><td rowspan="1" colspan="1">13.7%</td><td rowspan="1" colspan="1">14.3%</td><td rowspan="1" colspan="1">12.4%</td><td rowspan="1" colspan="1">4.8%</td><td rowspan="1" colspan="1">0.2%</td><td rowspan="1" colspan="1">10.4%</td><td rowspan="1" colspan="1">9.3%</td><td rowspan="1" colspan="1"/><td rowspan="1" colspan="1"/><td rowspan="1" colspan="1"/><td rowspan="1" colspan="1"/><td rowspan="1" colspan="1"/><td rowspan="1" colspan="1"/></tr><tr><td rowspan="1" colspan="1" style="width:60px">GU806078</td><td rowspan="1" colspan="1" style="width:78px"><tp:taxon-name><tp:taxon-name-part taxon-name-part-type="order">Chitonida</tp:taxon-name-part></tp:taxon-name> sp.</td><td rowspan="1" colspan="1">11</td><td rowspan="1" colspan="1">4.8%</td><td rowspan="1" colspan="1">13.7%</td><td rowspan="1" colspan="1">13.9%</td><td rowspan="1" colspan="1">13.7%</td><td rowspan="1" colspan="1">12.2%</td><td rowspan="1" colspan="1">5.0%</td><td rowspan="1" colspan="1">0.9%</td><td rowspan="1" colspan="1">10.2%</td><td rowspan="1" colspan="1">9.1%</td><td rowspan="1" colspan="1">0.7%</td><td rowspan="1" colspan="1"/><td rowspan="1" colspan="1"/><td rowspan="1" colspan="1"/><td rowspan="1" colspan="1"/><td rowspan="1" colspan="1"/></tr><tr><td rowspan="1" colspan="1" style="width:60px">GU806080</td><td rowspan="1" colspan="1" style="width:78px"><tp:taxon-name><tp:taxon-name-part taxon-name-part-type="order">Chitonida</tp:taxon-name-part></tp:taxon-name> sp.</td><td rowspan="1" colspan="1">12</td><td rowspan="1" colspan="1">4.6%</td><td rowspan="1" colspan="1">13.9%</td><td rowspan="1" colspan="1">14.1%</td><td rowspan="1" colspan="1">13.9%</td><td rowspan="1" colspan="1">12.4%</td><td rowspan="1" colspan="1">4.8%</td><td rowspan="1" colspan="1">1.1%</td><td rowspan="1" colspan="1">10.2%</td><td rowspan="1" colspan="1">9.1%</td><td rowspan="1" colspan="1">0.9%</td><td rowspan="1" colspan="1">0.7%</td><td rowspan="1" colspan="1"/><td rowspan="1" colspan="1"/><td rowspan="1" colspan="1"/><td rowspan="1" colspan="1"/></tr><tr><td rowspan="1" colspan="1" style="width:60px">GU806115</td><td rowspan="1" colspan="1" style="width:78px"><tp:taxon-name><tp:taxon-name-part taxon-name-part-type="order">Chitonida</tp:taxon-name-part></tp:taxon-name> sp.</td><td rowspan="1" colspan="1">13</td><td rowspan="1" colspan="1">4.8%</td><td rowspan="1" colspan="1">13.7%</td><td rowspan="1" colspan="1">13.5%</td><td rowspan="1" colspan="1">14.1%</td><td rowspan="1" colspan="1">12.6%</td><td rowspan="1" colspan="1">5.0%</td><td rowspan="1" colspan="1">0.0%</td><td rowspan="1" colspan="1">10.2%</td><td rowspan="1" colspan="1">9.1%</td><td rowspan="1" colspan="1">0.2%</td><td rowspan="1" colspan="1">0.9%</td><td rowspan="1" colspan="1">1.1%</td><td rowspan="1" colspan="1"/><td rowspan="1" colspan="1"/><td rowspan="1" colspan="1"/></tr><tr><td rowspan="1" colspan="1" style="width:60px">GU806116</td><td rowspan="1" colspan="1" style="width:78px"><tp:taxon-name><tp:taxon-name-part taxon-name-part-type="order">Chitonida</tp:taxon-name-part></tp:taxon-name> sp.</td><td rowspan="1" colspan="1">14</td><td rowspan="1" colspan="1">9.6%</td><td rowspan="1" colspan="1">13.7%</td><td rowspan="1" colspan="1">13.9%</td><td rowspan="1" colspan="1">14.6%</td><td rowspan="1" colspan="1">12.4%</td><td rowspan="1" colspan="1">10.7%</td><td rowspan="1" colspan="1">9.1%</td><td rowspan="1" colspan="1">2.0%</td><td rowspan="1" colspan="1">0.0%</td><td rowspan="1" colspan="1">9.3%</td><td rowspan="1" colspan="1">9.1%</td><td rowspan="1" colspan="1">9.1%</td><td rowspan="1" colspan="1">9.1%</td><td rowspan="1" colspan="1"/><td rowspan="1" colspan="1"/></tr><tr><td rowspan="1" colspan="1" style="width:60px">GU806118</td><td rowspan="1" colspan="1" style="width:78px"><tp:taxon-name><tp:taxon-name-part taxon-name-part-type="order">Chitonida</tp:taxon-name-part></tp:taxon-name> sp.</td><td rowspan="1" colspan="1">15</td><td rowspan="1" colspan="1">5.0%</td><td rowspan="1" colspan="1">14.1%</td><td rowspan="1" colspan="1">14.3%</td><td rowspan="1" colspan="1">14.1%</td><td rowspan="1" colspan="1">12.6%</td><td rowspan="1" colspan="1">5.2%</td><td rowspan="1" colspan="1">1.5%</td><td rowspan="1" colspan="1">10.4%</td><td rowspan="1" colspan="1">9.3%</td><td rowspan="1" colspan="1">1.3%</td><td rowspan="1" colspan="1">1.1%</td><td rowspan="1" colspan="1">0.4%</td><td rowspan="1" colspan="1">1.5%</td><td rowspan="1" colspan="1">9.3%</td><td rowspan="1" colspan="1"/></tr></tbody></table></table-wrap></tp:treatment-sec><ref-list><ref id="B11380347"><element-citation xmlns:xlink="http://www.w3.org/1999/xlink" publication-type="article" xlink:type="simple"><person-group person-group-type="author"><name name-style="western"><surname>Sellanes</surname><given-names>J.</given-names></name><name name-style="western"><surname>Quiroga</surname><given-names>E.</given-names></name><name name-style="western"><surname>Gallardo</surname><given-names>V. A.</given-names></name></person-group><year>2004</year><article-title>First direct evidence of methane seepage and associated chemosynthetic communities in the bathyal zone off Chile</article-title><source>Journal of the Marine Biological Association of the United Kingdom</source><volume>84</volume><issue>5</issue><fpage>1065</fpage><lpage>1066</lpage><uri xlink:type="simple">https://www.cambridge.org/core/journals/journal-of-the-marine-biological-association-of-the-united-kingdom/article/abs/first-direct-evidence-of-methane-seepage-and-associated-chemosynthetic-communities-in-the-bathyal-zone-off-chile/0B6ED6762976D88C14D6EDD641C85C2F</uri><pub-id pub-id-type="doi">10.1017/S0025315404010422h</pub-id></element-citation></ref><ref id="B11380320"><element-citation xmlns:xlink="http://www.w3.org/1999/xlink" publication-type="article" xlink:type="simple"><person-group person-group-type="author"><name name-style="western"><surname>Sellanes</surname><given-names>J.</given-names></name><name name-style="western"><surname>Quiroga</surname><given-names>E.</given-names></name><name name-style="western"><surname>Neira</surname><given-names>C.</given-names></name></person-group><year>2008</year><article-title>Megafauna community structure and trophic relationships at the recently discovered Concepción Methane Seep Area, Chile, ∼36°S</article-title><source>ICES Journal of Marine Science</source><volume>65</volume><issue>7</issue><fpage>1102</fpage><lpage>1111</lpage><uri xlink:type="simple">https://academic.oup.com/icesjms/article/65/7/1102/644368</uri><pub-id pub-id-type="doi">10.1093/icesjms/fsn099</pub-id></element-citation></ref><ref id="B11380278"><element-citation xmlns:xlink="http://www.w3.org/1999/xlink" publication-type="article" xlink:type="simple"><person-group person-group-type="author"><name name-style="western"><surname>Schwabe</surname><given-names>Enrico</given-names></name><name name-style="western"><surname>Sellanes</surname><given-names>Javier</given-names></name></person-group><year>2010</year><article-title>Revision of Chilean bathyal chitons (<tp:taxon-name><tp:taxon-name-part taxon-name-part-type="phylum">Mollusca</tp:taxon-name-part></tp:taxon-name>: <tp:taxon-name><tp:taxon-name-part taxon-name-part-type="class">Polyplacophora</tp:taxon-name-part></tp:taxon-name>) associated with cold-seeps, including description of a new species of <italic><tp:taxon-name><tp:taxon-name-part taxon-name-part-type="genus" reg="Leptochiton">Leptochiton</tp:taxon-name-part></tp:taxon-name></italic> (<tp:taxon-name><tp:taxon-name-part taxon-name-part-type="family">Leptochitonidae</tp:taxon-name-part></tp:taxon-name>)</article-title><source>Organisms Diversity &amp; Evolution</source><volume>10</volume><issue>1</issue><fpage>31</fpage><lpage>55</lpage><uri xlink:type="simple">https://link.springer.com/article/10.1007/s13127-009-0002-6</uri><pub-id pub-id-type="doi">10.1007/s13127-009-0002-6</pub-id></element-citation></ref><ref id="B11445998"><element-citation xmlns:xlink="http://www.w3.org/1999/xlink" publication-type="article" xlink:type="simple"><person-group person-group-type="author"><name name-style="western"><surname>Schwabe</surname><given-names>E.</given-names></name></person-group><year>2010</year><article-title>Illustrated summary of chiton terminology (<tp:taxon-name><tp:taxon-name-part taxon-name-part-type="phylum">Mollusca</tp:taxon-name-part></tp:taxon-name>, <tp:taxon-name><tp:taxon-name-part taxon-name-part-type="class">Polyplacophora</tp:taxon-name-part></tp:taxon-name>)</article-title><source>Spixiana</source><volume>33</volume><issue>2</issue><fpage>171</fpage><lpage>194</lpage><uri xlink:type="simple">https://www.zobodat.at/pdf/Spixiana_033_0171-0194.pdf</uri></element-citation></ref><ref id="B11381150"><element-citation xmlns:xlink="http://www.w3.org/1999/xlink" publication-type="book" xlink:type="simple"><person-group person-group-type="author"><name name-style="western"><surname>Kaas</surname><given-names>P.</given-names></name><name name-style="western"><surname>Van Belle</surname><given-names>R. A.</given-names></name></person-group><year>1994</year><source>Monograph of living chitons (<tp:taxon-name><tp:taxon-name-part taxon-name-part-type="phylum">Mollusca</tp:taxon-name-part></tp:taxon-name>: <tp:taxon-name><tp:taxon-name-part taxon-name-part-type="class">Polyplacophora</tp:taxon-name-part></tp:taxon-name>), Volume 5. Suborder <tp:taxon-name><tp:taxon-name-part taxon-name-part-type="suborder">Ischnochitonina</tp:taxon-name-part></tp:taxon-name>: <tp:taxon-name><tp:taxon-name-part taxon-name-part-type="family">Ischnochitonidae</tp:taxon-name-part></tp:taxon-name>: <tp:taxon-name><tp:taxon-name-part taxon-name-part-type="subfamily">Ischnochitoninae</tp:taxon-name-part></tp:taxon-name> (concluded), <tp:taxon-name><tp:taxon-name-part taxon-name-part-type="subfamily">Callistoplacinae</tp:taxon-name-part></tp:taxon-name>; <tp:taxon-name><tp:taxon-name-part taxon-name-part-type="family">Mopaliidae</tp:taxon-name-part></tp:taxon-name>. Additions to volumes 1-4</source><publisher-name>Brill</publisher-name><publisher-loc>Leiden, The Netherlands</publisher-loc><size units="page">402</size><pub-id pub-id-type="doi">10.1163/9789004431713</pub-id></element-citation></ref><ref id="B11220689"><element-citation xmlns:xlink="http://www.w3.org/1999/xlink" publication-type="article" xlink:type="simple"><person-group person-group-type="author"><name name-style="western"><surname>Clark</surname><given-names>R. N.</given-names></name></person-group><year>1994</year><article-title>Review of the genus <italic><tp:taxon-name><tp:taxon-name-part taxon-name-part-type="genus" reg="Placiphorella">Placiphorella</tp:taxon-name-part></tp:taxon-name></italic> Dall, 1879, ex Carpenter MS (<tp:taxon-name><tp:taxon-name-part taxon-name-part-type="class">Polyplacophora</tp:taxon-name-part></tp:taxon-name>: <tp:taxon-name><tp:taxon-name-part taxon-name-part-type="family">Mopaliidae</tp:taxon-name-part></tp:taxon-name>) with descriptions of two species</article-title><source>The Veliger</source><volume>37</volume><issue>3</issue><fpage>290</fpage><lpage>311</lpage><uri xlink:type="simple">https://www.biodiversitylibrary.org/part/94283</uri></element-citation></ref><ref id="B11381179"><element-citation xmlns:xlink="http://www.w3.org/1999/xlink" publication-type="article" xlink:type="simple"><person-group person-group-type="author"><name name-style="western"><surname>Saito</surname><given-names>Hiroshi</given-names></name><name name-style="western"><surname>Fujikura</surname><given-names>Katsunori</given-names></name><name name-style="western"><surname>Tsuchida</surname><given-names>Shinji</given-names></name></person-group><year>2008</year><article-title>Chitons (<tp:taxon-name><tp:taxon-name-part taxon-name-part-type="phylum">Mollusca</tp:taxon-name-part></tp:taxon-name>: <tp:taxon-name><tp:taxon-name-part taxon-name-part-type="class">Polyplacophora</tp:taxon-name-part></tp:taxon-name>) associated with hydrothermal vents and methane seeps around Japan, with descriptions of three new species</article-title><source>American Malacological Bulletin</source><volume>25</volume><issue>1</issue><fpage>113</fpage><lpage>124</lpage><uri xlink:type="simple">https://bioone.org/journals/american-malacological-bulletin/volume-25/issue-1/0740-2783-25.1.113/Chitons-Mollusca--Polyplacophora-associated-with-hydrothermal-vents-and-methane/10.4003/0740-2783-25.1.113.full</uri><pub-id pub-id-type="doi">10.4003/0740-2783-25.1.113</pub-id></element-citation></ref><ref id="B11220743"><element-citation xmlns:xlink="http://www.w3.org/1999/xlink" publication-type="article" xlink:type="simple"><person-group person-group-type="author"><name name-style="western"><surname>Clark</surname><given-names>R. N.</given-names></name></person-group><year>2019</year><article-title>A new species of <italic><tp:taxon-name><tp:taxon-name-part taxon-name-part-type="genus" reg="Placiphorella">Placiphorella</tp:taxon-name-part></tp:taxon-name></italic> (<tp:taxon-name><tp:taxon-name-part taxon-name-part-type="class">Polyplacophora</tp:taxon-name-part></tp:taxon-name>: <tp:taxon-name><tp:taxon-name-part taxon-name-part-type="family">Mopaliidae</tp:taxon-name-part></tp:taxon-name>) from the North American Pacific coast</article-title><source>The Festivus</source><volume>51</volume><issue>2</issue><fpage>103</fpage><lpage>107</lpage><pub-id pub-id-type="doi">10.54173/f512103</pub-id></element-citation></ref><ref id="B11380437"><element-citation xmlns:xlink="http://www.w3.org/1999/xlink" publication-type="article" xlink:type="simple"><person-group person-group-type="author"><name name-style="western"><surname>Berry</surname><given-names>S. S.</given-names></name></person-group><year>1919</year><article-title>Preliminary notices of some new west American chitons</article-title><source>Lorquinia</source><volume>2</volume><issue>6</issue><fpage>44</fpage><lpage>47</lpage><uri xlink:type="simple">https://www.biodiversitylibrary.org/page/47382920</uri></element-citation></ref><ref id="B11380630"><element-citation xmlns:xlink="http://www.w3.org/1999/xlink" publication-type="article" xlink:type="simple"><person-group person-group-type="author"><name name-style="western"><surname>Irisarri</surname><given-names>Iker</given-names></name><name name-style="western"><surname>Eernisse</surname><given-names>Douglas J.</given-names></name><name name-style="western"><surname>Zardoya</surname><given-names>Rafael</given-names></name></person-group><year>2014</year><article-title>Molecular phylogeny of <tp:taxon-name><tp:taxon-name-part taxon-name-part-type="suborder">Acanthochitonina</tp:taxon-name-part></tp:taxon-name> (<tp:taxon-name><tp:taxon-name-part taxon-name-part-type="phylum">Mollusca</tp:taxon-name-part></tp:taxon-name>: <tp:taxon-name><tp:taxon-name-part taxon-name-part-type="class">Polyplacophora</tp:taxon-name-part></tp:taxon-name>: <tp:taxon-name><tp:taxon-name-part taxon-name-part-type="order">Chitonida</tp:taxon-name-part></tp:taxon-name>): three new mitochondrial genomes, rearranged gene orders and systematics</article-title><source>Journal of Natural History</source><volume>48</volume><issue>45–48</issue><fpage>2825</fpage><lpage>2853</lpage><uri xlink:type="simple">https://www.tandfonline.com/doi/full/10.1080/00222933.2014.963721</uri><pub-id pub-id-type="doi">10.1080/00222933.2014.963721</pub-id></element-citation></ref><ref id="B11381576"><element-citation xmlns:xlink="http://www.w3.org/1999/xlink" publication-type="article" xlink:type="simple"><person-group person-group-type="author"><name name-style="western"><surname>Sirenko</surname><given-names>B. I.</given-names></name></person-group><year>2006</year><article-title>New outlook on the system of chitons (<tp:taxon-name><tp:taxon-name-part taxon-name-part-type="phylum">Mollusca</tp:taxon-name-part></tp:taxon-name>: <tp:taxon-name><tp:taxon-name-part taxon-name-part-type="class">Polyplacophora</tp:taxon-name-part></tp:taxon-name>)</article-title><source>Venus (Journal of the Malacological Society of Japan)</source><volume>65</volume><issue>1-2</issue><fpage>27</fpage><lpage>49</lpage><uri xlink:type="simple">https://www.jstage.jst.go.jp/article/venus/65/1-2/65_KJ00004408535/_article</uri><pub-id pub-id-type="doi">10.18941/venus.65.1-2_27</pub-id></element-citation></ref><ref id="B10961195"><element-citation xmlns:xlink="http://www.w3.org/1999/xlink" publication-type="article" xlink:type="simple"><person-group person-group-type="author"><name name-style="western"><surname>Folmer</surname><given-names>O.</given-names></name><name name-style="western"><surname>Black</surname><given-names>M.</given-names></name><name name-style="western"><surname>Hoeh</surname><given-names>W.</given-names></name><name name-style="western"><surname>Lutz</surname><given-names>R.</given-names></name><name name-style="western"><surname>Vrijenhoek</surname><given-names>R.</given-names></name></person-group><year>1994</year><article-title>DNA primers for amplification of mitochondrial cytochrome c oxidase subunit I from diverse metazoan invertebrates</article-title><source>Molecular Marine Biology and Biotechnology</source><volume>3</volume><issue>5</issue><fpage>294</fpage><lpage>299</lpage><uri xlink:type="simple">https://www.mbari.org/wp-content/uploads/2016/01/Folmer_94MMBB.pdf</uri></element-citation></ref><ref id="B11380532"><element-citation xmlns:xlink="http://www.w3.org/1999/xlink" publication-type="article" xlink:type="simple"><person-group person-group-type="author"><name name-style="western"><surname>Bonfitto</surname><given-names>Antonio</given-names></name><name name-style="western"><surname>Dell’Angelo</surname><given-names>Bruno</given-names></name><name name-style="western"><surname>Evangelisti</surname><given-names>Francesca</given-names></name><name name-style="western"><surname>Sabelli</surname><given-names>Bruno</given-names></name></person-group><year>2011</year><article-title>The genus <italic><tp:taxon-name><tp:taxon-name-part taxon-name-part-type="genus" reg="Acanthochitona">Acanthochitona</tp:taxon-name-part></tp:taxon-name></italic> (<tp:taxon-name><tp:taxon-name-part taxon-name-part-type="phylum">Mollusca</tp:taxon-name-part></tp:taxon-name>: Polylacophora) in the Mediterranean Sea: morphological and molecular data</article-title><source>Scientia Marina</source><volume>75</volume><issue>1</issue><fpage>171</fpage><lpage>180</lpage><uri xlink:type="simple">https://scientiamarina.revistas.csic.es/index.php/scientiamarina/article/view/1241/1309</uri><pub-id pub-id-type="doi">10.3989/scimar.2011.75n1171</pub-id></element-citation></ref><ref id="B11381158"><element-citation xmlns:xlink="http://www.w3.org/1999/xlink" publication-type="article" xlink:type="simple"><person-group person-group-type="author"><name name-style="western"><surname>Katoh</surname><given-names>K.</given-names></name><name name-style="western"><surname>Misawa</surname><given-names>K.</given-names></name><name name-style="western"><surname>Kuma</surname><given-names>K.</given-names></name><name name-style="western"><surname>Miyata</surname><given-names>T.</given-names></name></person-group><year>2002</year><article-title>MAFFT: a novel method for rapid multiple sequence alignment based on fast Fourier transform</article-title><source>Nucleic Acids Research</source><volume>30</volume><issue>14</issue><fpage>3059</fpage><lpage>3066</lpage><uri xlink:type="simple">https://academic.oup.com/nar/article/30/14/3059/2904316</uri><pub-id pub-id-type="doi">10.1093/nar/gkf436</pub-id></element-citation></ref><ref id="B11381170"><element-citation xmlns:xlink="http://www.w3.org/1999/xlink" publication-type="article" xlink:type="simple"><person-group person-group-type="author"><name name-style="western"><surname>Katoh</surname><given-names>K.</given-names></name><name name-style="western"><surname>Toh</surname><given-names>H.</given-names></name></person-group><year>2008</year><article-title>Recent developments in the MAFFT multiple sequence alignment program</article-title><source>Briefings in Bioinformatics</source><volume>9</volume><issue>4</issue><fpage>286</fpage><lpage>298</lpage><uri xlink:type="simple">https://academic.oup.com/bib/article/9/4/286/266493</uri><pub-id pub-id-type="doi">10.1093/bib/bbn013</pub-id></element-citation></ref><ref id="B11381597"><element-citation xmlns:xlink="http://www.w3.org/1999/xlink" publication-type="article" xlink:type="simple"><person-group person-group-type="author"><name name-style="western"><surname>Tamura</surname><given-names>K.</given-names></name><name name-style="western"><surname>G.</surname><given-names>Stecher</given-names></name><name name-style="western"><surname>Kumar</surname><given-names>S.</given-names></name></person-group><year>2021</year><article-title>MEGA11: Molecular Evolutionary Genetics Analysis Version 11</article-title><source>Molecular Biology and Evolution</source><volume>38</volume><issue>7</issue><fpage>3022</fpage><lpage>3027</lpage><uri xlink:type="simple">https://academic.oup.com/mbe/article/38/7/3022/6248099</uri><pub-id pub-id-type="doi">10.1093/molbev/msab120</pub-id></element-citation></ref><ref id="B11380599"><element-citation xmlns:xlink="http://www.w3.org/1999/xlink" publication-type="article" xlink:type="simple"><person-group person-group-type="author"><name name-style="western"><surname>Hütter</surname><given-names>Thomas</given-names></name><name name-style="western"><surname>Ganser</surname><given-names>Maximilian H</given-names></name><name name-style="western"><surname>Kocher</surname><given-names>Manuel</given-names></name><name name-style="western"><surname>Halkic</surname><given-names>Merima</given-names></name><name name-style="western"><surname>Agatha</surname><given-names>Sabine</given-names></name><name name-style="western"><surname>Augsten</surname><given-names>Nikolaus</given-names></name></person-group><year>2020</year><article-title>DeSignate: detecting signature characters in gene sequence alignments for taxon diagnoses</article-title><source>BMC Bioinformatics</source><volume>21</volume><issue>151</issue><fpage>1</fpage><lpage>9</lpage><uri xlink:type="simple">https://bmcbioinformatics.biomedcentral.com/articles/10.1186/s12859-020-3498-6</uri><pub-id pub-id-type="doi">10.1186/s12859-020-3498-6</pub-id></element-citation></ref></ref-list></tp:taxon-treatment>
