# Supplementary material for: Ocean Species Discoveries 1–12 — A primer for accelerating marine invertebrate taxonomy
Source: Biodivers Data J. 2024 Aug 6;12:e128431. doi: 10.3897/BDJ.12.e128431 (PMC11336395; doi:10.3897/BDJ.12.e128431)
Supplement: XML Treatment for Shinkailepas gigas [file BDJ.12.e128431-treatment3.xml]

<!DOCTYPE tp:taxon-treatment
  PUBLIC "-//TaxonX//DTD Taxonomic Treatment Publishing DTD v0 20100105//EN" "tax-treatment-NSO.dtd">
<tp:taxon-treatment xmlns:tp="http://www.plazi.org/taxpub"><tp:treatment-meta><mixed-citation publication-type="journal"><person-group><name><surname>(SOSA)</surname><given-names>Senckenberg Ocean Species Alliance</given-names></name><name><surname>Brandt</surname><given-names>Angelika</given-names></name><name><surname>Chen</surname><given-names>Chong</given-names></name><name><surname>Engel</surname><given-names>Laura</given-names></name><name><surname>Esquete</surname><given-names>Patricia</given-names></name><name><surname>Horton</surname><given-names>Tammy</given-names></name><name><surname>Jażdżewska</surname><given-names>Anna M.</given-names></name><name><surname>Johannsen</surname><given-names>Nele</given-names></name><name><surname>Kaiser</surname><given-names>Stefanie</given-names></name><name><surname>Kihara</surname><given-names>Terue C.</given-names></name><name><surname>Knauber</surname><given-names>Henry</given-names></name><name><surname>Kniesz</surname><given-names>Katharina</given-names></name><name><surname>Landschoff</surname><given-names>Jannes</given-names></name><name><surname>Lörz</surname><given-names>Anne-Nina</given-names></name><name><surname>Machado</surname><given-names>Fabrizio M.</given-names></name><name><surname>Martínez-Muñoz</surname><given-names>Carlos A.</given-names></name><name><surname>Riehl</surname><given-names>Torben</given-names></name><name><surname>Serpell-Stevens</surname><given-names>Amanda</given-names></name><name><surname>Sigwart</surname><given-names>Julia D.</given-names></name><name><surname>Tandberg</surname><given-names>Anne Helene S.</given-names></name><name><surname>Tato</surname><given-names>Ramiro</given-names></name><name><surname>Tsuda</surname><given-names>Miwako</given-names></name><name><surname>Vončina</surname><given-names>Katarzyna</given-names></name><name><surname>Watanabe</surname><given-names>Hiromi K.</given-names></name><name><surname>Wenz</surname><given-names>Christian</given-names></name><name><surname>Williams</surname><given-names>Jason D.</given-names></name></person-group><article-title>Ocean Species Discoveries 1–12 — A primer for accelerating marine invertebrate taxonomy</article-title><source>Biodivers Data J</source><day>06</day><month>08</month><year>2024</year><volume>12</volume><pub-id pub-id-type="doi">10.3897/BDJ.12.e128431</pub-id></mixed-citation></tp:treatment-meta><tp:nomenclature><tp:taxon-name>
            <object-id xmlns:xlink="http://www.w3.org/1999/xlink" content-type="arpha" xlink:type="simple">C6489CD9-2101-5198-BA24-3C7100F00D76</object-id>
            <tp:taxon-name-part taxon-name-part-type="genus">Shinkailepas</tp:taxon-name-part>
            <tp:taxon-name-part taxon-name-part-type="species">gigas</tp:taxon-name-part>
            <object-id xmlns:xlink="http://www.w3.org/1999/xlink" content-type="zoobank" xlink:type="simple" object-id-type="ZooBank">A7359192-34E4-4707-87C8-2AD89B69E61C</object-id>
          </tp:taxon-name><tp:taxon-authority>Chen, Watanabe &amp; Tsuda</tp:taxon-authority><tp:taxon-status xmlns:xlink="http://www.w3.org/1999/xlink" xlink:type="simple">sp. nov.</tp:taxon-status><tp:nomenclature-citation-list><tp:nomenclature-citation><tp:taxon-name>
                <tp:taxon-name-part taxon-name-part-type="genus" reg="Shinkailepas"/>
                <tp:taxon-name-part taxon-name-part-type="species" reg="gigas"/>
              </tp:taxon-name><comment><italic><tp:taxon-name><tp:taxon-name-part taxon-name-part-type="genus" reg="Shinkailepas">Shinkailepas</tp:taxon-name-part></tp:taxon-name></italic> sp. nov. – <xref ref-type="bibr" rid="B10961220">Giguère and Tunnicliffe (2021)</xref>: table S5</comment></tp:nomenclature-citation><tp:nomenclature-citation><tp:taxon-name>
                <tp:taxon-name-part taxon-name-part-type="genus" reg="Shinkailepas"/>
                <tp:taxon-name-part taxon-name-part-type="species" reg="gigas"/>
              </tp:taxon-name><comment><italic><tp:taxon-name><tp:taxon-name-part taxon-name-part-type="genus" reg="Shinkailepas">Shinkailepas</tp:taxon-name-part></tp:taxon-name></italic> sp. Manus Basin/Mariana Volcanic Arc – <xref ref-type="bibr" rid="B10961268">Poitrimol et al. (2022)</xref>: fig. 6</comment></tp:nomenclature-citation></tp:nomenclature-citation-list></tp:nomenclature><tp:treatment-sec sec-type="materials"><title>Materials</title><list list-type="alpha-lower" list-content="occurrences"><list-item><p><bold>Type status:</bold> <named-content xmlns:xlink="http://www.w3.org/1999/xlink" content-type="dwc:typeStatus" xlink:type="simple">Holotype</named-content>. <bold>Occurrence:</bold> catalogNumber: <named-content xmlns:xlink="http://www.w3.org/1999/xlink" content-type="dwc:catalogNumber" xlink:type="simple">SMF 373153</named-content>; recordedBy: <named-content xmlns:xlink="http://www.w3.org/1999/xlink" content-type="dwc:recordedBy" xlink:type="simple">R/V KAIMEI cruise KM23-05</named-content>; individualCount: <named-content xmlns:xlink="http://www.w3.org/1999/xlink" content-type="dwc:individualCount" xlink:type="simple">1</named-content>; sex: <named-content xmlns:xlink="http://www.w3.org/1999/xlink" content-type="dwc:sex" xlink:type="simple">male</named-content>; lifeStage: <named-content xmlns:xlink="http://www.w3.org/1999/xlink" content-type="dwc:lifeStage" xlink:type="simple">adult</named-content>; preparations: <named-content xmlns:xlink="http://www.w3.org/1999/xlink" content-type="dwc:preparations" xlink:type="simple">fixed and preserved in 10% buffered formalin</named-content>; occurrenceID: <named-content xmlns:xlink="http://www.w3.org/1999/xlink" content-type="dwc:occurrenceID" xlink:type="simple">E8CBFB26-01DB-5085-8071-20E65C686665</named-content>; <bold>Taxon:</bold> scientificName: <named-content xmlns:xlink="http://www.w3.org/1999/xlink" content-type="dwc:scientificName" xlink:type="simple"><italic><tp:taxon-name><tp:taxon-name-part taxon-name-part-type="genus" reg="Shinkailepas">Shinkailepas</tp:taxon-name-part><tp:taxon-name-part taxon-name-part-type="species" reg="gigas">gigas</tp:taxon-name-part></tp:taxon-name></italic> Chen, Watanabe &amp; Tsuda</named-content>; kingdom: <named-content xmlns:xlink="http://www.w3.org/1999/xlink" content-type="dwc:kingdom" xlink:type="simple"><tp:taxon-name><tp:taxon-name-part taxon-name-part-type="kingdom">Animalia</tp:taxon-name-part></tp:taxon-name></named-content>; phylum: <named-content xmlns:xlink="http://www.w3.org/1999/xlink" content-type="dwc:phylum" xlink:type="simple"><tp:taxon-name><tp:taxon-name-part taxon-name-part-type="phylum">Mollusca</tp:taxon-name-part></tp:taxon-name></named-content>; class: <named-content xmlns:xlink="http://www.w3.org/1999/xlink" content-type="dwc:class" xlink:type="simple"><tp:taxon-name><tp:taxon-name-part taxon-name-part-type="class">Gastropoda</tp:taxon-name-part></tp:taxon-name></named-content>; order: <named-content xmlns:xlink="http://www.w3.org/1999/xlink" content-type="dwc:order" xlink:type="simple"><tp:taxon-name><tp:taxon-name-part taxon-name-part-type="order">Lepetellida</tp:taxon-name-part></tp:taxon-name></named-content>; family: <named-content xmlns:xlink="http://www.w3.org/1999/xlink" content-type="dwc:family" xlink:type="simple"><tp:taxon-name><tp:taxon-name-part taxon-name-part-type="family">Lepetodrilidae</tp:taxon-name-part></tp:taxon-name></named-content>; genus: <named-content xmlns:xlink="http://www.w3.org/1999/xlink" content-type="dwc:genus" xlink:type="simple"><tp:taxon-name><tp:taxon-name-part taxon-name-part-type="genus">Shinkailepas</tp:taxon-name-part></tp:taxon-name></named-content>; specificEpithet: <named-content xmlns:xlink="http://www.w3.org/1999/xlink" content-type="dwc:specificEpithet" xlink:type="simple"><italic><tp:taxon-name><tp:taxon-name-part taxon-name-part-type="genus" reg="Shinkailepas"/><tp:taxon-name-part taxon-name-part-type="species" reg="gigas">gigas</tp:taxon-name-part></tp:taxon-name></italic></named-content>; taxonRank: <named-content xmlns:xlink="http://www.w3.org/1999/xlink" content-type="dwc:taxonRank" xlink:type="simple">species</named-content>; scientificNameAuthorship: <named-content xmlns:xlink="http://www.w3.org/1999/xlink" content-type="dwc:scientificNameAuthorship" xlink:type="simple">Chen, Watanabe &amp; Tsuda</named-content>; nomenclaturalCode: <named-content xmlns:xlink="http://www.w3.org/1999/xlink" content-type="dwc:nomenclaturalCode" xlink:type="simple">ICZN</named-content>; <bold>Location:</bold> higherGeography: <named-content xmlns:xlink="http://www.w3.org/1999/xlink" content-type="dwc:higherGeography" xlink:type="simple">Pacific Ocean</named-content>; waterBody: <named-content xmlns:xlink="http://www.w3.org/1999/xlink" content-type="dwc:waterBody" xlink:type="simple">Western Pacific Ocean</named-content>; islandGroup: <named-content xmlns:xlink="http://www.w3.org/1999/xlink" content-type="dwc:islandGroup" xlink:type="simple">Northern Mariana Islands</named-content>; country: <named-content xmlns:xlink="http://www.w3.org/1999/xlink" content-type="dwc:country" xlink:type="simple">United States of America</named-content>; locality: <named-content xmlns:xlink="http://www.w3.org/1999/xlink" content-type="dwc:locality" xlink:type="simple">Northwest Eifuku Volcano vent field, near Champagne vent</named-content>; verbatimDepth: <named-content xmlns:xlink="http://www.w3.org/1999/xlink" content-type="dwc:verbatimDepth" xlink:type="simple">1615 m</named-content>; verbatimLatitude: <named-content xmlns:xlink="http://www.w3.org/1999/xlink" content-type="dwc:verbatimLatitude" xlink:type="simple">21°29.2383'N</named-content>; verbatimLongitude: <named-content xmlns:xlink="http://www.w3.org/1999/xlink" content-type="dwc:verbatimLongitude" xlink:type="simple">144°02.4937'E</named-content>; <bold>Event:</bold> samplingProtocol: <named-content xmlns:xlink="http://www.w3.org/1999/xlink" content-type="dwc:samplingProtocol" xlink:type="simple">suction sampler mounted on ROV KM-ROV, dive #213</named-content>; eventDate: <named-content xmlns:xlink="http://www.w3.org/1999/xlink" content-type="dwc:eventDate" xlink:type="simple">07/03/2023</named-content>; habitat: <named-content xmlns:xlink="http://www.w3.org/1999/xlink" content-type="dwc:habitat" xlink:type="simple">white bacterial mats on rocks around diffuse flow venting</named-content>; <bold>Record Level:</bold> institutionCode: <named-content xmlns:xlink="http://www.w3.org/1999/xlink" content-type="dwc:institutionCode" xlink:type="simple">SMF</named-content>; basisOfRecord: <named-content xmlns:xlink="http://www.w3.org/1999/xlink" content-type="dwc:basisOfRecord" xlink:type="simple">PreservedSpecimen</named-content></p></list-item><list-item><p><bold>Type status:</bold> <named-content xmlns:xlink="http://www.w3.org/1999/xlink" content-type="dwc:typeStatus" xlink:type="simple">Paratype</named-content>. <bold>Occurrence:</bold> catalogNumber: <named-content xmlns:xlink="http://www.w3.org/1999/xlink" content-type="dwc:catalogNumber" xlink:type="simple">NSMT-Mo 79486</named-content>; recordedBy: <named-content xmlns:xlink="http://www.w3.org/1999/xlink" content-type="dwc:recordedBy" xlink:type="simple">R/V KAIMEI cruise KM23-05</named-content>; individualCount: <named-content xmlns:xlink="http://www.w3.org/1999/xlink" content-type="dwc:individualCount" xlink:type="simple">1</named-content>; sex: <named-content xmlns:xlink="http://www.w3.org/1999/xlink" content-type="dwc:sex" xlink:type="simple">male</named-content>; lifeStage: <named-content xmlns:xlink="http://www.w3.org/1999/xlink" content-type="dwc:lifeStage" xlink:type="simple">adult</named-content>; preparations: <named-content xmlns:xlink="http://www.w3.org/1999/xlink" content-type="dwc:preparations" xlink:type="simple">fixed and preserved in 10% buffered formalin</named-content>; occurrenceID: <named-content xmlns:xlink="http://www.w3.org/1999/xlink" content-type="dwc:occurrenceID" xlink:type="simple">1A32DE7D-9C5D-5C5F-8058-0CB78A9C00D9</named-content>; <bold>Taxon:</bold> scientificName: <named-content xmlns:xlink="http://www.w3.org/1999/xlink" content-type="dwc:scientificName" xlink:type="simple"><italic><tp:taxon-name><tp:taxon-name-part taxon-name-part-type="genus" reg="Shinkailepas">Shinkailepas</tp:taxon-name-part><tp:taxon-name-part taxon-name-part-type="species" reg="gigas">gigas</tp:taxon-name-part></tp:taxon-name></italic> Chen, Watanabe &amp; Tsuda</named-content>; kingdom: <named-content xmlns:xlink="http://www.w3.org/1999/xlink" content-type="dwc:kingdom" xlink:type="simple"><tp:taxon-name><tp:taxon-name-part taxon-name-part-type="kingdom">Animalia</tp:taxon-name-part></tp:taxon-name></named-content>; phylum: <named-content xmlns:xlink="http://www.w3.org/1999/xlink" content-type="dwc:phylum" xlink:type="simple"><tp:taxon-name><tp:taxon-name-part taxon-name-part-type="phylum">Mollusca</tp:taxon-name-part></tp:taxon-name></named-content>; class: <named-content xmlns:xlink="http://www.w3.org/1999/xlink" content-type="dwc:class" xlink:type="simple"><tp:taxon-name><tp:taxon-name-part taxon-name-part-type="class">Gastropoda</tp:taxon-name-part></tp:taxon-name></named-content>; order: <named-content xmlns:xlink="http://www.w3.org/1999/xlink" content-type="dwc:order" xlink:type="simple"><tp:taxon-name><tp:taxon-name-part taxon-name-part-type="order">Lepetellida</tp:taxon-name-part></tp:taxon-name></named-content>; family: <named-content xmlns:xlink="http://www.w3.org/1999/xlink" content-type="dwc:family" xlink:type="simple"><tp:taxon-name><tp:taxon-name-part taxon-name-part-type="family">Lepetodrilidae</tp:taxon-name-part></tp:taxon-name></named-content>; genus: <named-content xmlns:xlink="http://www.w3.org/1999/xlink" content-type="dwc:genus" xlink:type="simple"><tp:taxon-name><tp:taxon-name-part taxon-name-part-type="genus">Shinkailepas</tp:taxon-name-part></tp:taxon-name></named-content>; specificEpithet: <named-content xmlns:xlink="http://www.w3.org/1999/xlink" content-type="dwc:specificEpithet" xlink:type="simple"><italic><tp:taxon-name><tp:taxon-name-part taxon-name-part-type="genus" reg="Shinkailepas"/><tp:taxon-name-part taxon-name-part-type="species" reg="gigas">gigas</tp:taxon-name-part></tp:taxon-name></italic></named-content>; taxonRank: <named-content xmlns:xlink="http://www.w3.org/1999/xlink" content-type="dwc:taxonRank" xlink:type="simple">species</named-content>; scientificNameAuthorship: <named-content xmlns:xlink="http://www.w3.org/1999/xlink" content-type="dwc:scientificNameAuthorship" xlink:type="simple">Chen, Watanabe &amp; Tsuda</named-content>; nomenclaturalCode: <named-content xmlns:xlink="http://www.w3.org/1999/xlink" content-type="dwc:nomenclaturalCode" xlink:type="simple">ICZN</named-content>; <bold>Location:</bold> higherGeography: <named-content xmlns:xlink="http://www.w3.org/1999/xlink" content-type="dwc:higherGeography" xlink:type="simple">Pacific Ocean</named-content>; waterBody: <named-content xmlns:xlink="http://www.w3.org/1999/xlink" content-type="dwc:waterBody" xlink:type="simple">Western Pacific Ocean</named-content>; islandGroup: <named-content xmlns:xlink="http://www.w3.org/1999/xlink" content-type="dwc:islandGroup" xlink:type="simple">Northern Mariana Islands</named-content>; country: <named-content xmlns:xlink="http://www.w3.org/1999/xlink" content-type="dwc:country" xlink:type="simple">United States of America</named-content>; locality: <named-content xmlns:xlink="http://www.w3.org/1999/xlink" content-type="dwc:locality" xlink:type="simple">Northwest Eifuku Volcano vent field, near Champagne vent</named-content>; verbatimDepth: <named-content xmlns:xlink="http://www.w3.org/1999/xlink" content-type="dwc:verbatimDepth" xlink:type="simple">1615 m</named-content>; verbatimLatitude: <named-content xmlns:xlink="http://www.w3.org/1999/xlink" content-type="dwc:verbatimLatitude" xlink:type="simple">21°29.2383'N</named-content>; verbatimLongitude: <named-content xmlns:xlink="http://www.w3.org/1999/xlink" content-type="dwc:verbatimLongitude" xlink:type="simple">144°02.4937'E</named-content>; <bold>Event:</bold> samplingProtocol: <named-content xmlns:xlink="http://www.w3.org/1999/xlink" content-type="dwc:samplingProtocol" xlink:type="simple">suction sampler mounted on ROV KM-ROV, dive #213</named-content>; eventDate: <named-content xmlns:xlink="http://www.w3.org/1999/xlink" content-type="dwc:eventDate" xlink:type="simple">07/03/2023</named-content>; habitat: <named-content xmlns:xlink="http://www.w3.org/1999/xlink" content-type="dwc:habitat" xlink:type="simple">white bacterial mats on rocks around diffuse flow venting</named-content>; <bold>Record Level:</bold> institutionCode: <named-content xmlns:xlink="http://www.w3.org/1999/xlink" content-type="dwc:institutionCode" xlink:type="simple">NSMT</named-content>; basisOfRecord: <named-content xmlns:xlink="http://www.w3.org/1999/xlink" content-type="dwc:basisOfRecord" xlink:type="simple">PreservedSpecimen</named-content></p></list-item><list-item><p><bold>Type status:</bold> <named-content xmlns:xlink="http://www.w3.org/1999/xlink" content-type="dwc:typeStatus" xlink:type="simple">Paratype</named-content>. <bold>Occurrence:</bold> catalogNumber: <named-content xmlns:xlink="http://www.w3.org/1999/xlink" content-type="dwc:catalogNumber" xlink:type="simple">SMF 373154</named-content>; recordedBy: <named-content xmlns:xlink="http://www.w3.org/1999/xlink" content-type="dwc:recordedBy" xlink:type="simple">R/V KAIMEI cruise KM23-05</named-content>; individualCount: <named-content xmlns:xlink="http://www.w3.org/1999/xlink" content-type="dwc:individualCount" xlink:type="simple">1</named-content>; sex: <named-content xmlns:xlink="http://www.w3.org/1999/xlink" content-type="dwc:sex" xlink:type="simple">female</named-content>; lifeStage: <named-content xmlns:xlink="http://www.w3.org/1999/xlink" content-type="dwc:lifeStage" xlink:type="simple">adult</named-content>; preparations: <named-content xmlns:xlink="http://www.w3.org/1999/xlink" content-type="dwc:preparations" xlink:type="simple">99% EtOH</named-content>; occurrenceID: <named-content xmlns:xlink="http://www.w3.org/1999/xlink" content-type="dwc:occurrenceID" xlink:type="simple">495CC54B-399F-5D22-B3FB-D3A5C9DC141D</named-content>; <bold>Taxon:</bold> scientificName: <named-content xmlns:xlink="http://www.w3.org/1999/xlink" content-type="dwc:scientificName" xlink:type="simple"><italic><tp:taxon-name><tp:taxon-name-part taxon-name-part-type="genus" reg="Shinkailepas">Shinkailepas</tp:taxon-name-part><tp:taxon-name-part taxon-name-part-type="species" reg="gigas">gigas</tp:taxon-name-part></tp:taxon-name></italic> Chen, Watanabe &amp; Tsuda</named-content>; kingdom: <named-content xmlns:xlink="http://www.w3.org/1999/xlink" content-type="dwc:kingdom" xlink:type="simple"><tp:taxon-name><tp:taxon-name-part taxon-name-part-type="kingdom">Animalia</tp:taxon-name-part></tp:taxon-name></named-content>; phylum: <named-content xmlns:xlink="http://www.w3.org/1999/xlink" content-type="dwc:phylum" xlink:type="simple"><tp:taxon-name><tp:taxon-name-part taxon-name-part-type="phylum">Mollusca</tp:taxon-name-part></tp:taxon-name></named-content>; class: <named-content xmlns:xlink="http://www.w3.org/1999/xlink" content-type="dwc:class" xlink:type="simple"><tp:taxon-name><tp:taxon-name-part taxon-name-part-type="class">Gastropoda</tp:taxon-name-part></tp:taxon-name></named-content>; order: <named-content xmlns:xlink="http://www.w3.org/1999/xlink" content-type="dwc:order" xlink:type="simple"><tp:taxon-name><tp:taxon-name-part taxon-name-part-type="order">Lepetellida</tp:taxon-name-part></tp:taxon-name></named-content>; family: <named-content xmlns:xlink="http://www.w3.org/1999/xlink" content-type="dwc:family" xlink:type="simple"><tp:taxon-name><tp:taxon-name-part taxon-name-part-type="family">Lepetodrilidae</tp:taxon-name-part></tp:taxon-name></named-content>; genus: <named-content xmlns:xlink="http://www.w3.org/1999/xlink" content-type="dwc:genus" xlink:type="simple"><tp:taxon-name><tp:taxon-name-part taxon-name-part-type="genus">Shinkailepas</tp:taxon-name-part></tp:taxon-name></named-content>; specificEpithet: <named-content xmlns:xlink="http://www.w3.org/1999/xlink" content-type="dwc:specificEpithet" xlink:type="simple"><italic><tp:taxon-name><tp:taxon-name-part taxon-name-part-type="genus" reg="Shinkailepas"/><tp:taxon-name-part taxon-name-part-type="species" reg="gigas">gigas</tp:taxon-name-part></tp:taxon-name></italic></named-content>; taxonRank: <named-content xmlns:xlink="http://www.w3.org/1999/xlink" content-type="dwc:taxonRank" xlink:type="simple">species</named-content>; scientificNameAuthorship: <named-content xmlns:xlink="http://www.w3.org/1999/xlink" content-type="dwc:scientificNameAuthorship" xlink:type="simple">Chen, Watanabe &amp; Tsuda</named-content>; nomenclaturalCode: <named-content xmlns:xlink="http://www.w3.org/1999/xlink" content-type="dwc:nomenclaturalCode" xlink:type="simple">ICZN</named-content>; <bold>Location:</bold> higherGeography: <named-content xmlns:xlink="http://www.w3.org/1999/xlink" content-type="dwc:higherGeography" xlink:type="simple">Pacific Ocean</named-content>; waterBody: <named-content xmlns:xlink="http://www.w3.org/1999/xlink" content-type="dwc:waterBody" xlink:type="simple">Western Pacific Ocean</named-content>; islandGroup: <named-content xmlns:xlink="http://www.w3.org/1999/xlink" content-type="dwc:islandGroup" xlink:type="simple">Northern Mariana Islands</named-content>; country: <named-content xmlns:xlink="http://www.w3.org/1999/xlink" content-type="dwc:country" xlink:type="simple">United States of America</named-content>; locality: <named-content xmlns:xlink="http://www.w3.org/1999/xlink" content-type="dwc:locality" xlink:type="simple">Northwest Eifuku Volcano vent field, near Champagne vent</named-content>; verbatimDepth: <named-content xmlns:xlink="http://www.w3.org/1999/xlink" content-type="dwc:verbatimDepth" xlink:type="simple">1615 m</named-content>; verbatimLatitude: <named-content xmlns:xlink="http://www.w3.org/1999/xlink" content-type="dwc:verbatimLatitude" xlink:type="simple">21°29.2383'N</named-content>; verbatimLongitude: <named-content xmlns:xlink="http://www.w3.org/1999/xlink" content-type="dwc:verbatimLongitude" xlink:type="simple">144°02.4937'E</named-content>; <bold>Event:</bold> samplingProtocol: <named-content xmlns:xlink="http://www.w3.org/1999/xlink" content-type="dwc:samplingProtocol" xlink:type="simple">suction sampler mounted on ROV KM-ROV, dive #213</named-content>; eventDate: <named-content xmlns:xlink="http://www.w3.org/1999/xlink" content-type="dwc:eventDate" xlink:type="simple">07/03/2023</named-content>; habitat: <named-content xmlns:xlink="http://www.w3.org/1999/xlink" content-type="dwc:habitat" xlink:type="simple">white bacterial mats on rocks around diffuse flow venting</named-content>; <bold>Record Level:</bold> institutionCode: <named-content xmlns:xlink="http://www.w3.org/1999/xlink" content-type="dwc:institutionCode" xlink:type="simple">SMF</named-content>; basisOfRecord: <named-content xmlns:xlink="http://www.w3.org/1999/xlink" content-type="dwc:basisOfRecord" xlink:type="simple">PreservedSpecimen</named-content></p></list-item><list-item><p><bold>Type status:</bold> <named-content xmlns:xlink="http://www.w3.org/1999/xlink" content-type="dwc:typeStatus" xlink:type="simple">Paratype</named-content>. <bold>Occurrence:</bold> catalogNumber: <named-content xmlns:xlink="http://www.w3.org/1999/xlink" content-type="dwc:catalogNumber" xlink:type="simple">MNHN-IM-2019-34808</named-content>; recordedBy: <named-content xmlns:xlink="http://www.w3.org/1999/xlink" content-type="dwc:recordedBy" xlink:type="simple">R/V KAIMEI cruise KM23-05</named-content>; individualCount: <named-content xmlns:xlink="http://www.w3.org/1999/xlink" content-type="dwc:individualCount" xlink:type="simple">1</named-content>; sex: <named-content xmlns:xlink="http://www.w3.org/1999/xlink" content-type="dwc:sex" xlink:type="simple">female</named-content>; lifeStage: <named-content xmlns:xlink="http://www.w3.org/1999/xlink" content-type="dwc:lifeStage" xlink:type="simple">adult</named-content>; preparations: <named-content xmlns:xlink="http://www.w3.org/1999/xlink" content-type="dwc:preparations" xlink:type="simple">99% EtOH</named-content>; occurrenceID: <named-content xmlns:xlink="http://www.w3.org/1999/xlink" content-type="dwc:occurrenceID" xlink:type="simple">9C442EE1-49C3-52F5-B984-DD998283F040</named-content>; <bold>Taxon:</bold> scientificName: <named-content xmlns:xlink="http://www.w3.org/1999/xlink" content-type="dwc:scientificName" xlink:type="simple"><italic><tp:taxon-name><tp:taxon-name-part taxon-name-part-type="genus" reg="Shinkailepas">Shinkailepas</tp:taxon-name-part><tp:taxon-name-part taxon-name-part-type="species" reg="gigas">gigas</tp:taxon-name-part></tp:taxon-name></italic> Chen, Watanabe &amp; Tsuda</named-content>; kingdom: <named-content xmlns:xlink="http://www.w3.org/1999/xlink" content-type="dwc:kingdom" xlink:type="simple"><tp:taxon-name><tp:taxon-name-part taxon-name-part-type="kingdom">Animalia</tp:taxon-name-part></tp:taxon-name></named-content>; phylum: <named-content xmlns:xlink="http://www.w3.org/1999/xlink" content-type="dwc:phylum" xlink:type="simple"><tp:taxon-name><tp:taxon-name-part taxon-name-part-type="phylum">Mollusca</tp:taxon-name-part></tp:taxon-name></named-content>; class: <named-content xmlns:xlink="http://www.w3.org/1999/xlink" content-type="dwc:class" xlink:type="simple"><tp:taxon-name><tp:taxon-name-part taxon-name-part-type="class">Gastropoda</tp:taxon-name-part></tp:taxon-name></named-content>; order: <named-content xmlns:xlink="http://www.w3.org/1999/xlink" content-type="dwc:order" xlink:type="simple"><tp:taxon-name><tp:taxon-name-part taxon-name-part-type="order">Lepetellida</tp:taxon-name-part></tp:taxon-name></named-content>; family: <named-content xmlns:xlink="http://www.w3.org/1999/xlink" content-type="dwc:family" xlink:type="simple"><tp:taxon-name><tp:taxon-name-part taxon-name-part-type="family">Lepetodrilidae</tp:taxon-name-part></tp:taxon-name></named-content>; genus: <named-content xmlns:xlink="http://www.w3.org/1999/xlink" content-type="dwc:genus" xlink:type="simple"><tp:taxon-name><tp:taxon-name-part taxon-name-part-type="genus">Shinkailepas</tp:taxon-name-part></tp:taxon-name></named-content>; specificEpithet: <named-content xmlns:xlink="http://www.w3.org/1999/xlink" content-type="dwc:specificEpithet" xlink:type="simple"><italic><tp:taxon-name><tp:taxon-name-part taxon-name-part-type="genus" reg="Shinkailepas"/><tp:taxon-name-part taxon-name-part-type="species" reg="gigas">gigas</tp:taxon-name-part></tp:taxon-name></italic></named-content>; taxonRank: <named-content xmlns:xlink="http://www.w3.org/1999/xlink" content-type="dwc:taxonRank" xlink:type="simple">species</named-content>; scientificNameAuthorship: <named-content xmlns:xlink="http://www.w3.org/1999/xlink" content-type="dwc:scientificNameAuthorship" xlink:type="simple">Chen, Watanabe &amp; Tsuda</named-content>; nomenclaturalCode: <named-content xmlns:xlink="http://www.w3.org/1999/xlink" content-type="dwc:nomenclaturalCode" xlink:type="simple">ICZN</named-content>; <bold>Location:</bold> higherGeography: <named-content xmlns:xlink="http://www.w3.org/1999/xlink" content-type="dwc:higherGeography" xlink:type="simple">Pacific Ocean</named-content>; waterBody: <named-content xmlns:xlink="http://www.w3.org/1999/xlink" content-type="dwc:waterBody" xlink:type="simple">Western Pacific Ocean</named-content>; islandGroup: <named-content xmlns:xlink="http://www.w3.org/1999/xlink" content-type="dwc:islandGroup" xlink:type="simple">Northern Mariana Islands</named-content>; country: <named-content xmlns:xlink="http://www.w3.org/1999/xlink" content-type="dwc:country" xlink:type="simple">United States of America</named-content>; locality: <named-content xmlns:xlink="http://www.w3.org/1999/xlink" content-type="dwc:locality" xlink:type="simple">Northwest Eifuku Volcano vent field, near Champagne vent</named-content>; verbatimDepth: <named-content xmlns:xlink="http://www.w3.org/1999/xlink" content-type="dwc:verbatimDepth" xlink:type="simple">1615 m</named-content>; verbatimLatitude: <named-content xmlns:xlink="http://www.w3.org/1999/xlink" content-type="dwc:verbatimLatitude" xlink:type="simple">21°29.2383'N</named-content>; verbatimLongitude: <named-content xmlns:xlink="http://www.w3.org/1999/xlink" content-type="dwc:verbatimLongitude" xlink:type="simple">144°02.4937'E</named-content>; <bold>Event:</bold> samplingProtocol: <named-content xmlns:xlink="http://www.w3.org/1999/xlink" content-type="dwc:samplingProtocol" xlink:type="simple">suction sampler mounted on ROV KM-ROV, dive #213</named-content>; eventDate: <named-content xmlns:xlink="http://www.w3.org/1999/xlink" content-type="dwc:eventDate" xlink:type="simple">07/03/2023</named-content>; habitat: <named-content xmlns:xlink="http://www.w3.org/1999/xlink" content-type="dwc:habitat" xlink:type="simple">white bacterial mats on rocks around diffuse flow venting</named-content>; <bold>Record Level:</bold> institutionCode: <named-content xmlns:xlink="http://www.w3.org/1999/xlink" content-type="dwc:institutionCode" xlink:type="simple">MNHN</named-content>; basisOfRecord: <named-content xmlns:xlink="http://www.w3.org/1999/xlink" content-type="dwc:basisOfRecord" xlink:type="simple">PreservedSpecimen</named-content></p></list-item><list-item><p><bold>Type status:</bold> <named-content xmlns:xlink="http://www.w3.org/1999/xlink" content-type="dwc:typeStatus" xlink:type="simple">Paratype</named-content>. <bold>Occurrence:</bold> catalogNumber: <named-content xmlns:xlink="http://www.w3.org/1999/xlink" content-type="dwc:catalogNumber" xlink:type="simple">NSMT-Mo 79487</named-content>; occurrenceRemarks: <named-content xmlns:xlink="http://www.w3.org/1999/xlink" content-type="dwc:occurrenceRemarks" xlink:type="simple">fragmented specimen</named-content>; recordedBy: <named-content xmlns:xlink="http://www.w3.org/1999/xlink" content-type="dwc:recordedBy" xlink:type="simple">R/V KAIMEI cruise KM23-05</named-content>; individualCount: <named-content xmlns:xlink="http://www.w3.org/1999/xlink" content-type="dwc:individualCount" xlink:type="simple">1</named-content>; lifeStage: <named-content xmlns:xlink="http://www.w3.org/1999/xlink" content-type="dwc:lifeStage" xlink:type="simple">adult</named-content>; preparations: <named-content xmlns:xlink="http://www.w3.org/1999/xlink" content-type="dwc:preparations" xlink:type="simple">99% EtOH</named-content>; associatedSequences: <named-content xmlns:xlink="http://www.w3.org/1999/xlink" content-type="dwc:associatedSequences" xlink:type="simple">https://www.ncbi.nlm.nih.gov/nuccore/OR640971</named-content>; occurrenceID: <named-content xmlns:xlink="http://www.w3.org/1999/xlink" content-type="dwc:occurrenceID" xlink:type="simple">AD20F976-B32C-5B4A-AA92-A050891CEB37</named-content>; <bold>Taxon:</bold> scientificName: <named-content xmlns:xlink="http://www.w3.org/1999/xlink" content-type="dwc:scientificName" xlink:type="simple"><italic><tp:taxon-name><tp:taxon-name-part taxon-name-part-type="genus" reg="Shinkailepas">Shinkailepas</tp:taxon-name-part><tp:taxon-name-part taxon-name-part-type="species" reg="gigas">gigas</tp:taxon-name-part></tp:taxon-name></italic> Chen, Watanabe &amp; Tsuda</named-content>; kingdom: <named-content xmlns:xlink="http://www.w3.org/1999/xlink" content-type="dwc:kingdom" xlink:type="simple"><tp:taxon-name><tp:taxon-name-part taxon-name-part-type="kingdom">Animalia</tp:taxon-name-part></tp:taxon-name></named-content>; phylum: <named-content xmlns:xlink="http://www.w3.org/1999/xlink" content-type="dwc:phylum" xlink:type="simple"><tp:taxon-name><tp:taxon-name-part taxon-name-part-type="phylum">Mollusca</tp:taxon-name-part></tp:taxon-name></named-content>; class: <named-content xmlns:xlink="http://www.w3.org/1999/xlink" content-type="dwc:class" xlink:type="simple"><tp:taxon-name><tp:taxon-name-part taxon-name-part-type="class">Gastropoda</tp:taxon-name-part></tp:taxon-name></named-content>; order: <named-content xmlns:xlink="http://www.w3.org/1999/xlink" content-type="dwc:order" xlink:type="simple"><tp:taxon-name><tp:taxon-name-part taxon-name-part-type="order">Lepetellida</tp:taxon-name-part></tp:taxon-name></named-content>; family: <named-content xmlns:xlink="http://www.w3.org/1999/xlink" content-type="dwc:family" xlink:type="simple"><tp:taxon-name><tp:taxon-name-part taxon-name-part-type="family">Lepetodrilidae</tp:taxon-name-part></tp:taxon-name></named-content>; genus: <named-content xmlns:xlink="http://www.w3.org/1999/xlink" content-type="dwc:genus" xlink:type="simple"><tp:taxon-name><tp:taxon-name-part taxon-name-part-type="genus">Shinkailepas</tp:taxon-name-part></tp:taxon-name></named-content>; specificEpithet: <named-content xmlns:xlink="http://www.w3.org/1999/xlink" content-type="dwc:specificEpithet" xlink:type="simple"><italic><tp:taxon-name><tp:taxon-name-part taxon-name-part-type="genus" reg="Shinkailepas"/><tp:taxon-name-part taxon-name-part-type="species" reg="gigas">gigas</tp:taxon-name-part></tp:taxon-name></italic></named-content>; taxonRank: <named-content xmlns:xlink="http://www.w3.org/1999/xlink" content-type="dwc:taxonRank" xlink:type="simple">species</named-content>; scientificNameAuthorship: <named-content xmlns:xlink="http://www.w3.org/1999/xlink" content-type="dwc:scientificNameAuthorship" xlink:type="simple">Chen, Watanabe &amp; Tsuda</named-content>; nomenclaturalCode: <named-content xmlns:xlink="http://www.w3.org/1999/xlink" content-type="dwc:nomenclaturalCode" xlink:type="simple">ICZN</named-content>; <bold>Location:</bold> higherGeography: <named-content xmlns:xlink="http://www.w3.org/1999/xlink" content-type="dwc:higherGeography" xlink:type="simple">Pacific Ocean</named-content>; waterBody: <named-content xmlns:xlink="http://www.w3.org/1999/xlink" content-type="dwc:waterBody" xlink:type="simple">Western Pacific Ocean</named-content>; islandGroup: <named-content xmlns:xlink="http://www.w3.org/1999/xlink" content-type="dwc:islandGroup" xlink:type="simple">Northern Mariana Islands</named-content>; country: <named-content xmlns:xlink="http://www.w3.org/1999/xlink" content-type="dwc:country" xlink:type="simple">United States of America</named-content>; locality: <named-content xmlns:xlink="http://www.w3.org/1999/xlink" content-type="dwc:locality" xlink:type="simple">Northwest Eifuku Volcano vent field, near Champagne vent</named-content>; verbatimDepth: <named-content xmlns:xlink="http://www.w3.org/1999/xlink" content-type="dwc:verbatimDepth" xlink:type="simple">1615 m</named-content>; verbatimLatitude: <named-content xmlns:xlink="http://www.w3.org/1999/xlink" content-type="dwc:verbatimLatitude" xlink:type="simple">21°29.2383'N</named-content>; verbatimLongitude: <named-content xmlns:xlink="http://www.w3.org/1999/xlink" content-type="dwc:verbatimLongitude" xlink:type="simple">144°02.4937'E</named-content>; <bold>Event:</bold> samplingProtocol: <named-content xmlns:xlink="http://www.w3.org/1999/xlink" content-type="dwc:samplingProtocol" xlink:type="simple">suction sampler mounted on ROV KM-ROV, dive #213</named-content>; eventDate: <named-content xmlns:xlink="http://www.w3.org/1999/xlink" content-type="dwc:eventDate" xlink:type="simple">07/03/2023</named-content>; habitat: <named-content xmlns:xlink="http://www.w3.org/1999/xlink" content-type="dwc:habitat" xlink:type="simple">white bacterial mats on rocks around diffuse flow venting</named-content>; <bold>Record Level:</bold> institutionCode: <named-content xmlns:xlink="http://www.w3.org/1999/xlink" content-type="dwc:institutionCode" xlink:type="simple">NSMT</named-content>; basisOfRecord: <named-content xmlns:xlink="http://www.w3.org/1999/xlink" content-type="dwc:basisOfRecord" xlink:type="simple">PreservedSpecimen</named-content></p></list-item></list></tp:treatment-sec><tp:treatment-sec sec-type="Description"><title>Description</title><p>Shell (Fig. <xref ref-type="fig" rid="F10981389">6</xref>): limpet form as adult with evidence of tighter coiling when juvenile, very large for genus. Shell dimensions of the holotype and paratypes are given in Table <xref ref-type="table" rid="T10976207">3</xref>. Aperture oval, clear ventral columellar deck present posteriorly. Apex very posterior, protruding beyond posterior shell edge, slightly recurved to right side. Shell sculpture (Fig. <xref ref-type="fig" rid="F10981401">7</xref>C) finely cancellate with concentric ribs slightly stronger than radial ribs, minor protuberances occur where two ribs cross. Lateral profile of shell strongly curved. Shell microstructure (Fig. <xref ref-type="fig" rid="F10981401">7</xref>D) consisting of four layers: thin outermost dense homogenous layer followed by another thin granular homogenous layer which transitions to thick complex crossed lamellar layer then finally to thin simple prismatic layer. Protoconch corroded in all five adult specimens available for study.</p><p>External anatomy typical for the genus. Head large, broad, snout wide. Cephalic tentacles moderate in length. Males exhibit one large, swollen penis (Fig. <xref ref-type="fig" rid="F10981389">6</xref>A) just anterior of right cephalic tentacle. Mouth circular, oral disc papillated, oral lobes very large in size, extending laterally. Pallial margin swollen, simple, without tentacles. Foot circular, posterior half of epipodial fold serrated into approximately 50 paddle-like, broad projections. Operculum lacking in all five adults available for study.</p><p>Radula (Fig. <xref ref-type="fig" rid="F10981401">7</xref>A–B) rhipidoglossate, formula ca. 70-4-1-4-ca.70. Central tooth tall trapezoid, shaft thin, film-like, weakly developed with broad overhanging cusp, cutting edge smooth. Innermost laterals enlarged, three times as broad as rachidian, oblique in outline, shaft film-like; anterior edge rolled to form simple cusps lacking any serration. Second lateral narrower than rachidian, shaft sickle-like, with double overhanging cusps, upper cusp lacking serration, lower cusp shallowly serrated into about 10 cusps. Third lateral of similar breath to rachidian, twice as long as second lateral, cusp deformed, outer edge of shaft carrying broad lateral extension rolled inwards. Outermost lateral twice as large as third lateral, shaft divided into two columns, fusing anteriorly into one broad overhanging, simple cusp lacking serration. Inner marginals with semi-circular cusps serrated into 4-8 cusps, becoming more deeply serrated outwards. Outer marginals becoming much smaller in size with cusps serrated into several long denticles, gradually decreasing in size outwards.</p></tp:treatment-sec><tp:treatment-sec sec-type="Diagnosis"><title>Diagnosis</title><p>A very large <italic><tp:taxon-name><tp:taxon-name-part taxon-name-part-type="genus" reg="Shinkailepas">Shinkailepas</tp:taxon-name-part></tp:taxon-name></italic> species up to 23 mm in shell length with apex bent to the right side and protruding beyond the posterior shell margin. Shell sculpture finely cancellate, with concentric ribs only slightly stronger than radial ones.</p></tp:treatment-sec><tp:treatment-sec sec-type="Etymology"><title>Etymology</title><p>The specific epithet <italic><tp:taxon-name><tp:taxon-name-part taxon-name-part-type="genus" reg="Shinkailepas"/><tp:taxon-name-part taxon-name-part-type="species" reg="gigas">gigas</tp:taxon-name-part></tp:taxon-name></italic> is Greek for ‘giant’; referring to the relatively large size of the species. Used as noun in apposition.</p></tp:treatment-sec><tp:treatment-sec sec-type="Distribution"><title>Distribution</title><p>Specimens of <italic><tp:taxon-name><tp:taxon-name-part taxon-name-part-type="genus" reg="Shinkailepas">S.</tp:taxon-name-part><tp:taxon-name-part taxon-name-part-type="species" reg="gigas">gigas</tp:taxon-name-part></tp:taxon-name></italic> Chen, Watanabe &amp; Tsuda, <bold>sp. nov.</bold> with identities confirmed by COI barcoding have been collected from the hydrothermal vents on Northwest Eifuku and Northwest Rota volcanoes on Mariana Arc (<xref ref-type="bibr" rid="B10961220">Giguère and Tunnicliffe 2021</xref>) and the Susu vent field in Manus Basin (<xref ref-type="bibr" rid="B10961268">Poitrimol et al. 2022</xref>).</p></tp:treatment-sec><tp:treatment-sec sec-type="Taxon discussion"><title>Taxon discussion</title><p>Previously available COI sequences of this species include one from Northwest Eifuku (MW807775) and one from Northwest Rota (MW807774), Mariana Arc published by <xref ref-type="bibr" rid="B10961220">Giguère and Tunnicliffe (2021)</xref>, as well as two from Susu vent field, Manus Basin (OM264371-OM264372) published by <xref ref-type="bibr" rid="B10961268">Poitrimol et al. (2022)</xref>. One new COI sequence was generated for this work from paratype 4 (NSMT-Mo 79487) and deposited in GenBank under the accession number OR640971. We did not examine specimens sequenced by <xref ref-type="bibr" rid="B10961220">Giguère and Tunnicliffe (2021)</xref> or <xref ref-type="bibr" rid="B10961268">Poitrimol et al. (2022)</xref>, but their COI sequences are highly similar to ours with the uncorrected pairwise percentage genetic similarities being 99.3% or above across all pairs.</p><p><italic><tp:taxon-name><tp:taxon-name-part taxon-name-part-type="genus" reg="Shinkailepas">Shinkailepas</tp:taxon-name-part><tp:taxon-name-part taxon-name-part-type="species" reg="gigas">gigas</tp:taxon-name-part></tp:taxon-name></italic> Chen, Watanabe &amp; Tsuda, <bold>sp. nov.</bold> was already recognised as an undescribed species by <xref ref-type="bibr" rid="B10961220">Giguère and Tunnicliffe (2021)</xref>. Molecular phylogenetic reconstruction using the COI gene by <xref ref-type="bibr" rid="B10961268">Poitrimol et al. (2022)</xref> confirmed its genetic distinctness from described <italic><tp:taxon-name><tp:taxon-name-part taxon-name-part-type="genus" reg="Shinkailepas">Shinkailepas</tp:taxon-name-part></tp:taxon-name></italic> species, but it remained unnamed until now. Its most closely related known species, <xref ref-type="bibr" rid="B10961268">Poitrimol et al. (2022)</xref>, is <italic><tp:taxon-name><tp:taxon-name-part taxon-name-part-type="genus" reg="Shinkailepas">Shinkailepas</tp:taxon-name-part><tp:taxon-name-part taxon-name-part-type="species" reg="kaikatensis">kaikatensis</tp:taxon-name-part></tp:taxon-name></italic> Okutani, Saito &amp; Hashimoto, 1989 with a known distribution from vents on the Izu-Ogasawara Arc (Kaikata Seamount and Myojin Knoll), Okinawa Trough (Yoron Hole) and Mariana Arc (Kasuga 2 Seamount and East Diamante Seamount) (<xref ref-type="bibr" rid="B10981436">Fukumori et al. 2019</xref>). Though <italic><tp:taxon-name><tp:taxon-name-part taxon-name-part-type="genus" reg="Shinkailepas">S.</tp:taxon-name-part><tp:taxon-name-part taxon-name-part-type="species" reg="kaikatensis">kaikatensis</tp:taxon-name-part></tp:taxon-name></italic> and <italic><tp:taxon-name><tp:taxon-name-part taxon-name-part-type="genus" reg="Shinkailepas">S.</tp:taxon-name-part><tp:taxon-name-part taxon-name-part-type="species" reg="gigas">gigas</tp:taxon-name-part></tp:taxon-name></italic> <bold>sp. nov.</bold> have, so far, not been sampled from the same vent fields, their distribution ranges overlap on the Mariana Arc and could potentially occur sympatrically. Although neither <xref ref-type="bibr" rid="B10961220">Giguère and Tunnicliffe (2021)</xref> nor <xref ref-type="bibr" rid="B10961268">Poitrimol et al. (2022)</xref> applied particular species delimitation tools, their distinctness is supported by a lowest known uncorrected COI genetic distance of 4.2% (<xref ref-type="bibr" rid="B10961268">Poitrimol et al. 2022</xref>). Morphologically, <italic><tp:taxon-name><tp:taxon-name-part taxon-name-part-type="genus" reg="Shinkailepas">S.</tp:taxon-name-part><tp:taxon-name-part taxon-name-part-type="species" reg="gigas">gigas</tp:taxon-name-part></tp:taxon-name></italic> <bold>n. sp.</bold> is clearly distinct from other named <italic><tp:taxon-name><tp:taxon-name-part taxon-name-part-type="genus" reg="Shinkailepas">Shinkailepas</tp:taxon-name-part></tp:taxon-name></italic> species including <italic><tp:taxon-name><tp:taxon-name-part taxon-name-part-type="genus" reg="Shinkailepas">S.</tp:taxon-name-part><tp:taxon-name-part taxon-name-part-type="species" reg="kaikatensis">kaikatensis</tp:taxon-name-part></tp:taxon-name></italic> by combining the following morphological features: 1) a finely cancellate sculpture where concentric ribs are slightly stronger than radial ones; 2) a very posterior apex bending slightly to the right and protruding beyond the posterior shell edge and 3) a very large size (<xref ref-type="bibr" rid="B10981461">Okutani et al. 1989</xref>, <xref ref-type="bibr" rid="B10981470">Sasaki et al. 2003</xref>, <xref ref-type="bibr" rid="B10981436">Fukumori et al. 2019</xref>). The only described congener with comparable size and sculpture is <italic><tp:taxon-name><tp:taxon-name-part taxon-name-part-type="genus" reg="Shinkailepas">S.</tp:taxon-name-part><tp:taxon-name-part taxon-name-part-type="species" reg="conspira">conspira</tp:taxon-name-part></tp:taxon-name></italic> Beck in Chen &amp; Sigwart, 2023, but the apex of <italic><tp:taxon-name><tp:taxon-name-part taxon-name-part-type="genus" reg="Shinkailepas">S.</tp:taxon-name-part><tp:taxon-name-part taxon-name-part-type="species" reg="conspira">conspira</tp:taxon-name-part></tp:taxon-name></italic> is more anterior and central compared to <italic><tp:taxon-name><tp:taxon-name-part taxon-name-part-type="genus" reg="Shinkailepas">S.</tp:taxon-name-part><tp:taxon-name-part taxon-name-part-type="species" reg="gigas">gigas</tp:taxon-name-part></tp:taxon-name></italic> <bold>sp. nov.</bold> (<xref ref-type="bibr" rid="B10961185">Chen and Sigwart 2023</xref>). Furthermore, the central and inner laterals in <italic><tp:taxon-name><tp:taxon-name-part taxon-name-part-type="genus" reg="Shinkailepas">S.</tp:taxon-name-part><tp:taxon-name-part taxon-name-part-type="species" reg="gigas">gigas</tp:taxon-name-part></tp:taxon-name></italic> <bold>sp. nov.</bold> are exceptionally weakly developed for the genus. In all five adult specimens of <italic><tp:taxon-name><tp:taxon-name-part taxon-name-part-type="genus" reg="Shinkailepas">S.</tp:taxon-name-part><tp:taxon-name-part taxon-name-part-type="species" reg="gigas">gigas</tp:taxon-name-part></tp:taxon-name></italic> <bold>sp. nov.</bold> the operculum was lacking and, therefore, the juvenile operculum is likely naturally lost in this species during growth.</p></tp:treatment-sec><tp:treatment-sec sec-type="Notes"><title>Notes</title><sec sec-type="Methods"><title>Methods</title><p>As for <italic><tp:taxon-name><tp:taxon-name-part taxon-name-part-type="genus" reg="Lepetodrilus">Lepetodrilus</tp:taxon-name-part><tp:taxon-name-part taxon-name-part-type="species" reg="marianae">marianae</tp:taxon-name-part></tp:taxon-name></italic> Chen, Watanabe &amp; Tsuda, <bold>sp. nov.</bold>, including the type specimen repositories SMF, NSMT and MNHN. Gastropods were collected near Champagne vent (<xref ref-type="bibr" rid="B10961282">Tunnicliffe et al. 2009</xref>), Northwest Eifuku Volcano vent field (<named-content xmlns:xlink="http://www.w3.org/1999/xlink" content-type="dwc:verbatimCoordinates" xlink:type="simple">21°29.2383'N, 144°02.4937'E</named-content>), 1615 m depth, collected by suction sampler mounted on ROV <italic>KM-ROV</italic> dive #213, 2023/iii/07, R/V <italic>KAIMEI</italic> cruise KM23-05. Genetic barcoding of the mitochondrial cytochrome c oxidase subunit I (COI) gene was conducted using the universal primer pair HCO2198/LCO1490 (<xref ref-type="bibr" rid="B10961195">Folmer et al. 1994</xref>) following <xref ref-type="bibr" rid="B10961176">Chen et al. (2021)</xref>.</p></sec></tp:treatment-sec><tp:treatment-sec><!--Section generated to contain objects referenced in tp:taxon-treatment.--><fig id="F10981389" position="float" orientation="portrait"><object-id xmlns:xlink="http://www.w3.org/1999/xlink" content-type="arpha" xlink:type="simple">46EE74D4-7EE5-5BFE-8238-9D82DFAAC7F5</object-id><object-id xmlns:xlink="http://www.w3.org/1999/xlink" content-type="doi" xlink:type="simple">10.3897/BDJ.12.e128431.figure6</object-id><label>Figure 6.</label><caption><p><italic><tp:taxon-name><tp:taxon-name-part taxon-name-part-type="genus" reg="Shinkailepas">Shinkailepas</tp:taxon-name-part><tp:taxon-name-part taxon-name-part-type="species" reg="gigas">gigas</tp:taxon-name-part></tp:taxon-name></italic> Chen, Watanabe &amp; Tsuda, <bold>sp. nov.</bold>, habitus photographs of representative type specimens. <bold>A.</bold> holotype (SMF 373153), dorsal, ventral and lateral views, arrowhead on ventral view indicates the penis; <bold>B.</bold> Paratype 1 (NSMT-Mo 79486), dorsal, ventral and lateral views; <bold>C.</bold> Paratype 2 (SMF 373154), dorsal and ventral views; <bold>D.</bold> Paratype 3 (MNHN-IM-2019-34808), dorsal and ventral views. Scale bars: 5 mm.</p></caption><graphic xmlns:xlink="http://www.w3.org/1999/xlink" xlink:href="bdj-12-e128431-g006.jpg" position="float" id="oo_1051431.jpg" orientation="portrait" xlink:type="simple"><uri content-type="original_file" xlink:type="simple">https://binary.pensoft.net/fig/1051431</uri></graphic></fig><table-wrap id="T10976207" position="float" orientation="portrait"><label>Table 3.</label><caption><p>Shell length, width and height of the holotype and paratypes of <italic><tp:taxon-name><tp:taxon-name-part taxon-name-part-type="genus" reg="Shinkailepas">Shinkailepas</tp:taxon-name-part><tp:taxon-name-part taxon-name-part-type="species" reg="gigas">gigas</tp:taxon-name-part></tp:taxon-name></italic> Chen, Watanabe &amp; Tsuda, <bold>sp. nov.</bold></p></caption><table rules="all" border="1"><tbody><tr><td rowspan="1" colspan="1">
              <bold>Type status</bold>
            </td><td rowspan="1" colspan="1">
              <bold>Catalogue number</bold>
            </td><td rowspan="1" colspan="1">
              <bold>Shell length (mm)</bold>
            </td><td rowspan="1" colspan="1">
              <bold>Shell width (mm)</bold>
            </td><td rowspan="1" colspan="1">
              <bold>Shell height (mm)</bold>
            </td></tr><tr><td rowspan="1" colspan="1">Holotype</td><td rowspan="1" colspan="1">SMF 373153</td><td rowspan="1" colspan="1">23.0</td><td rowspan="1" colspan="1">17.9</td><td rowspan="1" colspan="1">8.1</td></tr><tr><td rowspan="1" colspan="1">Paratype 1</td><td rowspan="1" colspan="1">NSMT-Mo 79486</td><td rowspan="1" colspan="1">21.5</td><td rowspan="1" colspan="1">17.2</td><td rowspan="1" colspan="1">8.2</td></tr><tr><td rowspan="1" colspan="1">Paratype 2</td><td rowspan="1" colspan="1">SMF 373154</td><td rowspan="1" colspan="1">19.1</td><td rowspan="1" colspan="1">15.0</td><td rowspan="1" colspan="1">8.2</td></tr><tr><td rowspan="1" colspan="1">Paratype 3</td><td rowspan="1" colspan="1">MNHN-IM-2019-34808</td><td rowspan="1" colspan="1">17.6</td><td rowspan="1" colspan="1">13.3</td><td rowspan="1" colspan="1">5.5</td></tr><tr><td rowspan="1" colspan="1">Paratype 4</td><td rowspan="1" colspan="1">NSMT-Mo 79487</td><td rowspan="1" colspan="1">Fragmented</td><td rowspan="1" colspan="1">Fragmented</td><td rowspan="1" colspan="1">Fragmented</td></tr></tbody></table></table-wrap><fig id="F10981401" position="float" orientation="portrait"><object-id xmlns:xlink="http://www.w3.org/1999/xlink" content-type="arpha" xlink:type="simple">0F14A23C-5E88-53E0-9DFE-94347957BF46</object-id><object-id xmlns:xlink="http://www.w3.org/1999/xlink" content-type="doi" xlink:type="simple">10.3897/BDJ.12.e128431.figure7</object-id><label>Figure 7.</label><caption><p><italic><tp:taxon-name><tp:taxon-name-part taxon-name-part-type="genus" reg="Shinkailepas">Shinkailepas</tp:taxon-name-part><tp:taxon-name-part taxon-name-part-type="species" reg="gigas">gigas</tp:taxon-name-part></tp:taxon-name></italic> Chen, Watanabe &amp; Tsuda, <bold>sp. nov.</bold>, scanning electron micrographs of paratype 4 (NSMT-Mo 79487). <bold>A.</bold> Radula overview; <bold>B.</bold> Close-up of marginal teeth; <bold>C.</bold> Shell sculpture; <bold>D.</bold> Fractured cross section of a shell showing microstructure. Scale bars: 500 μm (A, C), 50 μm (B, D).</p></caption><graphic xmlns:xlink="http://www.w3.org/1999/xlink" xlink:href="bdj-12-e128431-g007.jpg" position="float" id="oo_1051433.jpg" orientation="portrait" xlink:type="simple"><uri content-type="original_file" xlink:type="simple">https://binary.pensoft.net/fig/1051433</uri></graphic></fig></tp:treatment-sec><ref-list><ref id="B10961220"><element-citation xmlns:xlink="http://www.w3.org/1999/xlink" publication-type="article" xlink:type="simple"><person-group person-group-type="author"><name name-style="western"><surname>Giguère</surname><given-names>T. N.</given-names></name><name name-style="western"><surname>Tunnicliffe</surname><given-names>V.</given-names></name></person-group><year>2021</year><article-title>Beta diversity differs among hydrothermal vent systems: Implications for conservation</article-title><source>PLOS ONE</source><volume>16</volume><issue>8</issue><fpage>1</fpage><lpage>24</lpage><pub-id pub-id-type="doi">10.1371/journal.pone.0256637</pub-id></element-citation></ref><ref id="B10961268"><element-citation xmlns:xlink="http://www.w3.org/1999/xlink" publication-type="article" xlink:type="simple"><person-group person-group-type="author"><name name-style="western"><surname>Poitrimol</surname><given-names>Camille</given-names></name><name name-style="western"><surname>Thiébaut</surname><given-names>Éric</given-names></name><name name-style="western"><surname>Daguin-Thiébaut</surname><given-names>Claire</given-names></name><name name-style="western"><surname>Le Port</surname><given-names>Anne-Sophie</given-names></name><name name-style="western"><surname>Ballenghien</surname><given-names>Marion</given-names></name><name name-style="western"><surname>Tran Lu</surname><given-names>Y Adrien</given-names></name><name name-style="western"><surname>Jollivet</surname><given-names>Didier</given-names></name><name name-style="western"><surname>Hourdez</surname><given-names>Stéphane</given-names></name><name name-style="western"><surname>Matabos</surname><given-names>Marjolaine</given-names></name></person-group><year>2022</year><article-title>Contrasted phylogeographic patterns of hydrothermal vent gastropods along South West Pacific: Woodlark Basin, a possible contact zone and/or stepping-stone</article-title><source>PLOS One</source><volume>17</volume><issue>10</issue><fpage>1</fpage><lpage>27</lpage><pub-id pub-id-type="doi">10.1371/journal.pone.0275638</pub-id></element-citation></ref><ref id="B10981436"><element-citation xmlns:xlink="http://www.w3.org/1999/xlink" publication-type="article" xlink:type="simple"><person-group person-group-type="author"><name name-style="western"><surname>Fukumori</surname><given-names>Hiroaki</given-names></name><name name-style="western"><surname>Yahagi</surname><given-names>Takuya</given-names></name><name name-style="western"><surname>Warén</surname><given-names>Anders</given-names></name><name name-style="western"><surname>Kano</surname><given-names>Yasunori</given-names></name></person-group><year>2019</year><article-title>Amended generic classification of the marine gastropod family <tp:taxon-name><tp:taxon-name-part taxon-name-part-type="family">Phenacolepadidae</tp:taxon-name-part></tp:taxon-name>: transitions from snails to limpets and shallow-water to deep-sea hydrothermal vents and cold seeps</article-title><source>Zoological Journal of the Linnean Society</source><volume>185</volume><issue>3</issue><fpage>636</fpage><lpage>655</lpage><uri xlink:type="simple">https://academic.oup.com/zoolinnean/article/185/3/636/5299929</uri><pub-id pub-id-type="doi">10.1093/zoolinnean/zly078</pub-id></element-citation></ref><ref id="B10981461"><element-citation xmlns:xlink="http://www.w3.org/1999/xlink" publication-type="article" xlink:type="simple"><person-group person-group-type="author"><name name-style="western"><surname>Okutani</surname><given-names>T.</given-names></name><name name-style="western"><surname>Saito</surname><given-names>H.</given-names></name><name name-style="western"><surname>Hashimoto</surname><given-names>J.</given-names></name></person-group><year>1989</year><article-title>A New Neritacean Limpet from a Hydrothermal Vent Site near Ogasawara Islands, Japan</article-title><source>Venus</source><volume>48</volume><issue>4</issue><fpage>223</fpage><lpage>230</lpage><uri xlink:type="simple">https://www.jstage.jst.go.jp/article/venusjjm/48/4/48_KJ00004343657/_article</uri><pub-id pub-id-type="doi">10.18941/venusjjm.48.4_223</pub-id></element-citation></ref><ref id="B10981470"><element-citation xmlns:xlink="http://www.w3.org/1999/xlink" publication-type="article" xlink:type="simple"><person-group person-group-type="author"><name name-style="western"><surname>Sasaki</surname><given-names>T.</given-names></name><name name-style="western"><surname>Okutani</surname><given-names>T.</given-names></name><name name-style="western"><surname>Fujikura</surname><given-names>K.</given-names></name></person-group><year>2003</year><article-title>New taxa and new records of patelliform gastropods associated with chemoautosynthesis-based communities in Japanese waters</article-title><source>The Veliger</source><volume>46</volume><issue>3</issue><fpage>189</fpage><lpage>210</lpage><uri xlink:type="simple">https://www.biodiversitylibrary.org/part/97689</uri></element-citation></ref><ref id="B10961185"><element-citation xmlns:xlink="http://www.w3.org/1999/xlink" publication-type="article" xlink:type="simple"><person-group person-group-type="author"><name name-style="western"><surname>Chen</surname><given-names>Chong</given-names></name><name name-style="western"><surname>Sigwart</surname><given-names>Julia D.</given-names></name></person-group><year>2023</year><article-title>The lost vent gastropod species of Lothar A. Beck</article-title><source>Zootaxa</source><volume>5270</volume><issue>3</issue><fpage>401</fpage><lpage>436</lpage><pub-id pub-id-type="doi">10.11646/zootaxa.5270.3.2</pub-id></element-citation></ref><ref id="B10961282"><element-citation xmlns:xlink="http://www.w3.org/1999/xlink" publication-type="article" xlink:type="simple"><person-group person-group-type="author"><name name-style="western"><surname>Tunnicliffe</surname><given-names>Verena</given-names></name><name name-style="western"><surname>Davies</surname><given-names>Kimberley T. A.</given-names></name><name name-style="western"><surname>Butterfield</surname><given-names>David A.</given-names></name><name name-style="western"><surname>Embley</surname><given-names>Robert W.</given-names></name><name name-style="western"><surname>Rose</surname><given-names>Jonathan M.</given-names></name><name name-style="western"><surname>Chadwick Jr</surname><given-names>William W.</given-names></name></person-group><year>2009</year><article-title>Survival of mussels in extremely acidic waters on a submarine volcano</article-title><source>Nature Geoscience</source><volume>2</volume><issue>5</issue><fpage>344</fpage><lpage>348</lpage><pub-id pub-id-type="doi">10.1038/ngeo500</pub-id></element-citation></ref><ref id="B10961195"><element-citation xmlns:xlink="http://www.w3.org/1999/xlink" publication-type="article" xlink:type="simple"><person-group person-group-type="author"><name name-style="western"><surname>Folmer</surname><given-names>O.</given-names></name><name name-style="western"><surname>Black</surname><given-names>M.</given-names></name><name name-style="western"><surname>Hoeh</surname><given-names>W.</given-names></name><name name-style="western"><surname>Lutz</surname><given-names>R.</given-names></name><name name-style="western"><surname>Vrijenhoek</surname><given-names>R.</given-names></name></person-group><year>1994</year><article-title>DNA primers for amplification of mitochondrial cytochrome c oxidase subunit I from diverse metazoan invertebrates</article-title><source>Molecular Marine Biology and Biotechnology</source><volume>3</volume><issue>5</issue><fpage>294</fpage><lpage>299</lpage><uri xlink:type="simple">https://www.mbari.org/wp-content/uploads/2016/01/Folmer_94MMBB.pdf</uri></element-citation></ref><ref id="B10961176"><element-citation xmlns:xlink="http://www.w3.org/1999/xlink" publication-type="article" xlink:type="simple"><person-group person-group-type="author"><name name-style="western"><surname>Chen</surname><given-names>C.</given-names></name><name name-style="western"><surname>Han</surname><given-names>Y.</given-names></name><name name-style="western"><surname>Copley</surname><given-names>J. T.</given-names></name><name name-style="western"><surname>Zhou</surname><given-names>Y.</given-names></name></person-group><year>2021</year><article-title>A new peltospirid snail (<tp:taxon-name><tp:taxon-name-part taxon-name-part-type="class">Gastropoda</tp:taxon-name-part></tp:taxon-name>: Neomphalida) adds to the unique biodiversity of Longqi vent field, Southwest Indian Ridge</article-title><source>Journal of Natural History</source><volume>55</volume><issue>13-14</issue><fpage>851</fpage><lpage>866</lpage><pub-id pub-id-type="doi">10.1080/00222933.2021.1923851</pub-id></element-citation></ref></ref-list></tp:taxon-treatment>
