# Supplementary material for: Ocean Species Discoveries 1–12 — A primer for accelerating marine invertebrate taxonomy
Source: Biodivers Data J. 2024 Aug 6;12:e128431. doi: 10.3897/BDJ.12.e128431 (PMC11336395; doi:10.3897/BDJ.12.e128431)
Supplement: XML Treatment for Lyonsiella illaesa [file BDJ.12.e128431-treatment4.xml]

<!DOCTYPE tp:taxon-treatment
  PUBLIC "-//TaxonX//DTD Taxonomic Treatment Publishing DTD v0 20100105//EN" "tax-treatment-NSO.dtd">
<tp:taxon-treatment xmlns:tp="http://www.plazi.org/taxpub"><tp:treatment-meta><mixed-citation publication-type="journal"><person-group><name><surname>(SOSA)</surname><given-names>Senckenberg Ocean Species Alliance</given-names></name><name><surname>Brandt</surname><given-names>Angelika</given-names></name><name><surname>Chen</surname><given-names>Chong</given-names></name><name><surname>Engel</surname><given-names>Laura</given-names></name><name><surname>Esquete</surname><given-names>Patricia</given-names></name><name><surname>Horton</surname><given-names>Tammy</given-names></name><name><surname>Jażdżewska</surname><given-names>Anna M.</given-names></name><name><surname>Johannsen</surname><given-names>Nele</given-names></name><name><surname>Kaiser</surname><given-names>Stefanie</given-names></name><name><surname>Kihara</surname><given-names>Terue C.</given-names></name><name><surname>Knauber</surname><given-names>Henry</given-names></name><name><surname>Kniesz</surname><given-names>Katharina</given-names></name><name><surname>Landschoff</surname><given-names>Jannes</given-names></name><name><surname>Lörz</surname><given-names>Anne-Nina</given-names></name><name><surname>Machado</surname><given-names>Fabrizio M.</given-names></name><name><surname>Martínez-Muñoz</surname><given-names>Carlos A.</given-names></name><name><surname>Riehl</surname><given-names>Torben</given-names></name><name><surname>Serpell-Stevens</surname><given-names>Amanda</given-names></name><name><surname>Sigwart</surname><given-names>Julia D.</given-names></name><name><surname>Tandberg</surname><given-names>Anne Helene S.</given-names></name><name><surname>Tato</surname><given-names>Ramiro</given-names></name><name><surname>Tsuda</surname><given-names>Miwako</given-names></name><name><surname>Vončina</surname><given-names>Katarzyna</given-names></name><name><surname>Watanabe</surname><given-names>Hiromi K.</given-names></name><name><surname>Wenz</surname><given-names>Christian</given-names></name><name><surname>Williams</surname><given-names>Jason D.</given-names></name></person-group><article-title>Ocean Species Discoveries 1–12 — A primer for accelerating marine invertebrate taxonomy</article-title><source>Biodivers Data J</source><day>06</day><month>08</month><year>2024</year><volume>12</volume><pub-id pub-id-type="doi">10.3897/BDJ.12.e128431</pub-id></mixed-citation></tp:treatment-meta><tp:nomenclature><tp:taxon-name>
            <object-id xmlns:xlink="http://www.w3.org/1999/xlink" content-type="arpha" xlink:type="simple">60E51ACC-06CA-5320-8447-26D5EF5FC449</object-id>
            <tp:taxon-name-part taxon-name-part-type="genus">Lyonsiella</tp:taxon-name-part>
            <tp:taxon-name-part taxon-name-part-type="species">illaesa</tp:taxon-name-part>
            <object-id xmlns:xlink="http://www.w3.org/1999/xlink" content-type="zoobank" xlink:type="simple" object-id-type="ZooBank">15AAE398-6B82-49BD-B4D6-CAE63D90D144</object-id>
          </tp:taxon-name><tp:taxon-authority>Machado &amp; Sigwart</tp:taxon-authority><tp:taxon-status xmlns:xlink="http://www.w3.org/1999/xlink" xlink:type="simple">sp. nov.</tp:taxon-status></tp:nomenclature><tp:treatment-sec sec-type="materials"><title>Materials</title><list list-type="alpha-lower" list-content="occurrences"><list-item><p><bold>Type status:</bold> <named-content xmlns:xlink="http://www.w3.org/1999/xlink" content-type="dwc:typeStatus" xlink:type="simple">Holotype</named-content>. <bold>Occurrence:</bold> catalogNumber: <named-content xmlns:xlink="http://www.w3.org/1999/xlink" content-type="dwc:catalogNumber" xlink:type="simple">SMF 373402</named-content>; recordedBy: <named-content xmlns:xlink="http://www.w3.org/1999/xlink" content-type="dwc:recordedBy" xlink:type="simple">AleutBio Expedition</named-content>; individualCount: <named-content xmlns:xlink="http://www.w3.org/1999/xlink" content-type="dwc:individualCount" xlink:type="simple">1</named-content>; occurrenceID: <named-content xmlns:xlink="http://www.w3.org/1999/xlink" content-type="dwc:occurrenceID" xlink:type="simple">B722383F-07E8-577F-BB10-3F6DC87E2366</named-content>; <bold>Taxon:</bold> scientificName: <named-content xmlns:xlink="http://www.w3.org/1999/xlink" content-type="dwc:scientificName" xlink:type="simple"><italic><tp:taxon-name><tp:taxon-name-part taxon-name-part-type="genus" reg="Lyonsiella">Lyonsiella</tp:taxon-name-part><tp:taxon-name-part taxon-name-part-type="species" reg="illaesa">illaesa</tp:taxon-name-part></tp:taxon-name></italic> Machado &amp; Sigwart</named-content>; kingdom: <named-content xmlns:xlink="http://www.w3.org/1999/xlink" content-type="dwc:kingdom" xlink:type="simple"><tp:taxon-name><tp:taxon-name-part taxon-name-part-type="kingdom">Animalia</tp:taxon-name-part></tp:taxon-name></named-content>; phylum: <named-content xmlns:xlink="http://www.w3.org/1999/xlink" content-type="dwc:phylum" xlink:type="simple"><tp:taxon-name><tp:taxon-name-part taxon-name-part-type="phylum">Mollusca</tp:taxon-name-part></tp:taxon-name></named-content>; class: <named-content xmlns:xlink="http://www.w3.org/1999/xlink" content-type="dwc:class" xlink:type="simple"><tp:taxon-name><tp:taxon-name-part taxon-name-part-type="class">Bivalvia</tp:taxon-name-part></tp:taxon-name></named-content>; order: <named-content xmlns:xlink="http://www.w3.org/1999/xlink" content-type="dwc:order" xlink:type="simple"><tp:taxon-name><tp:taxon-name-part taxon-name-part-type="order">Poromyida</tp:taxon-name-part></tp:taxon-name></named-content>; family: <named-content xmlns:xlink="http://www.w3.org/1999/xlink" content-type="dwc:family" xlink:type="simple"><tp:taxon-name><tp:taxon-name-part taxon-name-part-type="family">Lyonsiellidae</tp:taxon-name-part></tp:taxon-name></named-content>; genus: <named-content xmlns:xlink="http://www.w3.org/1999/xlink" content-type="dwc:genus" xlink:type="simple"><tp:taxon-name><tp:taxon-name-part taxon-name-part-type="genus">Lyonsiella</tp:taxon-name-part></tp:taxon-name></named-content>; specificEpithet: <named-content xmlns:xlink="http://www.w3.org/1999/xlink" content-type="dwc:specificEpithet" xlink:type="simple"><italic><tp:taxon-name><tp:taxon-name-part taxon-name-part-type="genus" reg="Lyonsiella"/><tp:taxon-name-part taxon-name-part-type="species" reg="illaesa">illaesa</tp:taxon-name-part></tp:taxon-name></italic></named-content>; scientificNameAuthorship: <named-content xmlns:xlink="http://www.w3.org/1999/xlink" content-type="dwc:scientificNameAuthorship" xlink:type="simple">Machado &amp; Sigwart</named-content>; nomenclaturalCode: <named-content xmlns:xlink="http://www.w3.org/1999/xlink" content-type="dwc:nomenclaturalCode" xlink:type="simple">ICZN</named-content>; <bold>Location:</bold> higherGeography: <named-content xmlns:xlink="http://www.w3.org/1999/xlink" content-type="dwc:higherGeography" xlink:type="simple">Pacific Ocean</named-content>; waterBody: <named-content xmlns:xlink="http://www.w3.org/1999/xlink" content-type="dwc:waterBody" xlink:type="simple">U.S. Exclusive Economic Zone, Alaska Region, Aleutian Trench area</named-content>; country: <named-content xmlns:xlink="http://www.w3.org/1999/xlink" content-type="dwc:country" xlink:type="simple">USA</named-content>; locality: <named-content xmlns:xlink="http://www.w3.org/1999/xlink" content-type="dwc:locality" xlink:type="simple">station 6-4</named-content>; verbatimDepth: <named-content xmlns:xlink="http://www.w3.org/1999/xlink" content-type="dwc:verbatimDepth" xlink:type="simple">5261-5318</named-content>; verbatimLatitude: <named-content xmlns:xlink="http://www.w3.org/1999/xlink" content-type="dwc:verbatimLatitude" xlink:type="simple">50°37.959' N</named-content>; verbatimLongitude: <named-content xmlns:xlink="http://www.w3.org/1999/xlink" content-type="dwc:verbatimLongitude" xlink:type="simple">169°44.368' W</named-content>; <bold>Event:</bold> samplingProtocol: <named-content xmlns:xlink="http://www.w3.org/1999/xlink" content-type="dwc:samplingProtocol" xlink:type="simple">Epibenthic sledge (EBS)</named-content>; eventDate: <named-content xmlns:xlink="http://www.w3.org/1999/xlink" content-type="dwc:eventDate" xlink:type="simple">07/08/2022</named-content>; <bold>Record Level:</bold> institutionCode: <named-content xmlns:xlink="http://www.w3.org/1999/xlink" content-type="dwc:institutionCode" xlink:type="simple">SMF</named-content>; basisOfRecord: <named-content xmlns:xlink="http://www.w3.org/1999/xlink" content-type="dwc:basisOfRecord" xlink:type="simple">PreservedSpecimen</named-content></p></list-item><list-item><p><bold>Type status:</bold> <named-content xmlns:xlink="http://www.w3.org/1999/xlink" content-type="dwc:typeStatus" xlink:type="simple">Paratype</named-content>. <bold>Occurrence:</bold> catalogNumber: <named-content xmlns:xlink="http://www.w3.org/1999/xlink" content-type="dwc:catalogNumber" xlink:type="simple">SMF 374320</named-content>; recordedBy: <named-content xmlns:xlink="http://www.w3.org/1999/xlink" content-type="dwc:recordedBy" xlink:type="simple">AleutBio Expedition</named-content>; individualCount: <named-content xmlns:xlink="http://www.w3.org/1999/xlink" content-type="dwc:individualCount" xlink:type="simple">1</named-content>; occurrenceID: <named-content xmlns:xlink="http://www.w3.org/1999/xlink" content-type="dwc:occurrenceID" xlink:type="simple">1AF2E5B8-C43B-5541-82FB-61C0C8BCD0AD</named-content>; <bold>Taxon:</bold> scientificName: <named-content xmlns:xlink="http://www.w3.org/1999/xlink" content-type="dwc:scientificName" xlink:type="simple"><italic><tp:taxon-name><tp:taxon-name-part taxon-name-part-type="genus" reg="Lyonsiella">Lyonsiella</tp:taxon-name-part><tp:taxon-name-part taxon-name-part-type="species" reg="illaesa">illaesa</tp:taxon-name-part></tp:taxon-name></italic> Machado &amp; Sigwart</named-content>; kingdom: <named-content xmlns:xlink="http://www.w3.org/1999/xlink" content-type="dwc:kingdom" xlink:type="simple"><tp:taxon-name><tp:taxon-name-part taxon-name-part-type="kingdom">Animalia</tp:taxon-name-part></tp:taxon-name></named-content>; phylum: <named-content xmlns:xlink="http://www.w3.org/1999/xlink" content-type="dwc:phylum" xlink:type="simple"><tp:taxon-name><tp:taxon-name-part taxon-name-part-type="phylum">Mollusca</tp:taxon-name-part></tp:taxon-name></named-content>; class: <named-content xmlns:xlink="http://www.w3.org/1999/xlink" content-type="dwc:class" xlink:type="simple"><tp:taxon-name><tp:taxon-name-part taxon-name-part-type="class">Bivalvia</tp:taxon-name-part></tp:taxon-name></named-content>; order: <named-content xmlns:xlink="http://www.w3.org/1999/xlink" content-type="dwc:order" xlink:type="simple"><tp:taxon-name><tp:taxon-name-part taxon-name-part-type="order">Poromyida</tp:taxon-name-part></tp:taxon-name></named-content>; family: <named-content xmlns:xlink="http://www.w3.org/1999/xlink" content-type="dwc:family" xlink:type="simple"><tp:taxon-name><tp:taxon-name-part taxon-name-part-type="family">Lyonsiellidae</tp:taxon-name-part></tp:taxon-name></named-content>; genus: <named-content xmlns:xlink="http://www.w3.org/1999/xlink" content-type="dwc:genus" xlink:type="simple"><tp:taxon-name><tp:taxon-name-part taxon-name-part-type="genus">Lyonsiella</tp:taxon-name-part></tp:taxon-name></named-content>; specificEpithet: <named-content xmlns:xlink="http://www.w3.org/1999/xlink" content-type="dwc:specificEpithet" xlink:type="simple"><italic><tp:taxon-name><tp:taxon-name-part taxon-name-part-type="genus" reg="Lyonsiella"/><tp:taxon-name-part taxon-name-part-type="species" reg="illaesa">illaesa</tp:taxon-name-part></tp:taxon-name></italic></named-content>; scientificNameAuthorship: <named-content xmlns:xlink="http://www.w3.org/1999/xlink" content-type="dwc:scientificNameAuthorship" xlink:type="simple">Machado &amp; Sigwart</named-content>; nomenclaturalCode: <named-content xmlns:xlink="http://www.w3.org/1999/xlink" content-type="dwc:nomenclaturalCode" xlink:type="simple">ICZN</named-content>; <bold>Location:</bold> higherGeography: <named-content xmlns:xlink="http://www.w3.org/1999/xlink" content-type="dwc:higherGeography" xlink:type="simple">Pacific Ocean</named-content>; waterBody: <named-content xmlns:xlink="http://www.w3.org/1999/xlink" content-type="dwc:waterBody" xlink:type="simple">U.S. Exclusive Economic Zone, Alaska Region, Aleutian Trench area</named-content>; country: <named-content xmlns:xlink="http://www.w3.org/1999/xlink" content-type="dwc:country" xlink:type="simple">USA</named-content>; locality: <named-content xmlns:xlink="http://www.w3.org/1999/xlink" content-type="dwc:locality" xlink:type="simple">station 6-4</named-content>; verbatimDepth: <named-content xmlns:xlink="http://www.w3.org/1999/xlink" content-type="dwc:verbatimDepth" xlink:type="simple">5100-5170</named-content>; verbatimLatitude: <named-content xmlns:xlink="http://www.w3.org/1999/xlink" content-type="dwc:verbatimLatitude" xlink:type="simple">51°41.711' N</named-content>; verbatimLongitude: <named-content xmlns:xlink="http://www.w3.org/1999/xlink" content-type="dwc:verbatimLongitude" xlink:type="simple">166°28.024' W</named-content>; <bold>Event:</bold> samplingProtocol: <named-content xmlns:xlink="http://www.w3.org/1999/xlink" content-type="dwc:samplingProtocol" xlink:type="simple">Epibenthic sledge (EBS)</named-content>; eventDate: <named-content xmlns:xlink="http://www.w3.org/1999/xlink" content-type="dwc:eventDate" xlink:type="simple">20/08/2022</named-content>; <bold>Record Level:</bold> institutionCode: <named-content xmlns:xlink="http://www.w3.org/1999/xlink" content-type="dwc:institutionCode" xlink:type="simple">SMF</named-content>; basisOfRecord: <named-content xmlns:xlink="http://www.w3.org/1999/xlink" content-type="dwc:basisOfRecord" xlink:type="simple">PreservedSpecimen</named-content></p></list-item></list></tp:treatment-sec><tp:treatment-sec sec-type="Description"><title>Description</title><p>Holotype: SMF 373402, one whole individual with soft parts. Dimensions: Length: 2.7 mm; Height: 1.8 mm; Width: 1.6 mm (Fig. <xref ref-type="fig" rid="F11386557">8</xref>A-C).</p><p>Paratype: SMF 374320, one whole individual with soft parts. Dimensions: Length: 3.1 mm; Height: 2 mm; Width: 1.8 mm (Fig. <xref ref-type="fig" rid="F11386557">8</xref>D–M). This individual presents a natural deformity (nd) at the shell margin with subsequent repairs and a permanent opening (po) on the posteroventral margin, both probably caused by a teratological process during embryonic development. Similar deformities have already been observed in other species of verticordiid, such as <italic><tp:taxon-name><tp:taxon-name-part taxon-name-part-type="genus" reg="Policordia">Policordia</tp:taxon-name-part><tp:taxon-name-part taxon-name-part-type="species" reg="uschakovi">uschakovi</tp:taxon-name-part></tp:taxon-name></italic> (Gorbunov, 1946), <italic><tp:taxon-name><tp:taxon-name-part taxon-name-part-type="genus" reg="Policordia">Policordia</tp:taxon-name-part><tp:taxon-name-part taxon-name-part-type="species" reg="lisbetae">lisbetae</tp:taxon-name-part></tp:taxon-name></italic> Knudsen, 1970, <italic><tp:taxon-name><tp:taxon-name-part taxon-name-part-type="genus" reg="Policordia">Policordia</tp:taxon-name-part><tp:taxon-name-part taxon-name-part-type="species" reg="ochotica">ochotica</tp:taxon-name-part></tp:taxon-name></italic> Scarlato, 1981 and <italic><tp:taxon-name><tp:taxon-name-part taxon-name-part-type="genus" reg="Lyonsiella">Lyonsiella</tp:taxon-name-part><tp:taxon-name-part taxon-name-part-type="species" reg="subquadrata">subquadrata</tp:taxon-name-part></tp:taxon-name></italic> (Jeffreys, 1882) (see <xref ref-type="bibr" rid="B11385174">Knudsen (1970)</xref>, fig. 89, <xref ref-type="bibr" rid="B11314417">Allen and Turner (1974)</xref>, fig. 26b, <xref ref-type="bibr" rid="B11385274">Safonova and Krylova (2020)</xref>, figs. 3 and 4b).</p><p><italic>Shell</italic>: small (up to 3.1 mm in length), whitish to translucent, inflated, inequilateral; subrectangular, anterior margin rounded, posterior margin slightly truncate, ventral margin sinuous (svm/white arrows); inequivalve; umbones inflated, slightly prosogyrate; prodissoconch (200 ± 5 μm, n = 2), circular, smooth, preserved in the two individuals analysed (Fig. <xref ref-type="fig" rid="F11386557">8</xref>C, pr). Shell surface spiked (Fig. <xref ref-type="fig" rid="F11386557">8</xref>C, D and J, sp), densely occupied by series of long and pointed projections (= spikes) extending over all margins; small pustules or granules (= pustule-shaped spikes) in umbones and central part of shell, sometimes arranged radially; indistinct radial threads and concentric growth lines. Right valve overlapping left valve on dorsal and antero-posterior margins (Fig. <xref ref-type="fig" rid="F11386557">8</xref>B and C); lunule absent; shallow escutcheon (Fig. <xref ref-type="fig" rid="F11386557">8</xref>C, es); hinge edentulous; with lithodesma (Fig. <xref ref-type="fig" rid="F11386557">8</xref>L, li).</p><p>Anatomy:</p><p><italic>Mantle margin</italic>: with two fused points, anteriorly forming short pedal gape and posteriorly forming siphonal apertures; posteroventrally, mantle margin fusion (Fig. <xref ref-type="fig" rid="F11386557">8</xref>J–M, mm) involving inner folds only (Type A) (<xref ref-type="bibr" rid="B11385283">Yonge 1982</xref>); absence of fourth pallial aperture. No evidence of arenophilic glands (= radial mantle glands) and/or arenophilic secretions in outer surface of the shell. Perhaps functions of camouflage, strengthening thin shells and anchoring/stability in soft substrata, usually associated with such glands (<xref ref-type="bibr" rid="B11385265">Prezant 1985</xref>, <xref ref-type="bibr" rid="B11385183">Machado et al. 2017</xref>, <xref ref-type="bibr" rid="B11385247">Morton and Machado 2019</xref>), are performed here by the thousands of spikes on the outer surface of the shell.</p><p><italic>Siphons</italic>: Separated; inhalant siphon inverted (Fig. <xref ref-type="fig" rid="F11386557">8</xref>H, is), probably cone-shaped; both surrounded by small tentacles at base, ~ 8 in inhalant and ~ 3 in exhalant siphon, only a single row of tentacles was observed. Similar to other carnivorous anomalodesmatan, <italic><tp:taxon-name><tp:taxon-name-part taxon-name-part-type="genus" reg="Lyonsiella">L.</tp:taxon-name-part><tp:taxon-name-part taxon-name-part-type="species" reg="illaesa">illaesa</tp:taxon-name-part></tp:taxon-name></italic> <bold>sp. nov.</bold> can be also characterised as ‘lie-in-wait’ micro-predator (<xref ref-type="bibr" rid="B11385183">Machado et al. 2017</xref>, <xref ref-type="bibr" rid="B11385238">Morton et al. 2019</xref>, <xref ref-type="bibr" rid="B11385247">Morton and Machado 2019</xref>), that is camouflaged within its habitat by detrital material attached to its shell by its thousands of spikes and capturing prey by eversion of the cone-shaped inhalant siphon.</p><p><italic><tp:taxon-name><tp:taxon-name-part taxon-name-part-type="genus" reg="Ctenidia">Ctenidia</tp:taxon-name-part></tp:taxon-name></italic>: Reduced, non-plicate and horizontally aligned (Fig. <xref ref-type="fig" rid="F11386557">8</xref>H, J and K, ct); incomplete, with only inner demibranch, moderately shorter filaments in comparison with other lyonsiellids (e.g., <italic><tp:taxon-name><tp:taxon-name-part taxon-name-part-type="genus" reg="Lyonsiella">Lyonsiella</tp:taxon-name-part><tp:taxon-name-part taxon-name-part-type="species" reg="subquadrata">subquadrata</tp:taxon-name-part></tp:taxon-name></italic>, <italic><tp:taxon-name><tp:taxon-name-part taxon-name-part-type="genus" reg="Lyonsiella">Lyonsiella</tp:taxon-name-part><tp:taxon-name-part taxon-name-part-type="species" reg="fragilis">fragilis</tp:taxon-name-part></tp:taxon-name></italic> Allen &amp; J. F. Turner, 1974) and range in number from 8 to 10.</p><p><italic>Labial palps</italic>: Non-lamellate, outer and inner palps short, unfused and elongated tips forming two wing-like lateral flaps (Fig. <xref ref-type="fig" rid="F11386557">8</xref>G, lp).</p><p><italic>Musculature</italic>: Posterior and anterior adductor muscles present, isomyarian; with posterior and anterior pedal retractor muscle; posterior pedal retractor muscle bifurcated and dorsally attached to the shell close to the posterior adductor muscle (Fig. <xref ref-type="fig" rid="F11386557">8</xref>G, pprm); presence of taenioid muscle (= inhalant siphon retractor muscle) (Fig. <xref ref-type="fig" rid="F11386557">8</xref>G, tm).</p><p><italic>Foot</italic>: Small, unpronounced heel (Fig. <xref ref-type="fig" rid="F11386557">8</xref>G and K, f); presence of a single byssal thread (Fig. <xref ref-type="fig" rid="F11386557">8</xref>K, bt).</p><p><italic>Digestive system</italic>: Funnel-shaped mouth opening into a long oesophagus (Fig. <xref ref-type="fig" rid="F11386557">8</xref>M m, o) that enters into the anterodorsal portion of the stomach (Fig. <xref ref-type="fig" rid="F11386557">8</xref>L, st); stomach small, rounded, no crystalline style sac, no prey inside, surrounded dorsally, anteriorly and laterally by the gonads and the digestive gland; digestive diverticula with large gastric caecum (= blind ending tubules on both sides of the stomach walls) (Fig. <xref ref-type="fig" rid="F11386557">8</xref>L and M, dd/gc).</p><p><italic>Organs of visceral mass</italic>: Pericardium/heart area well delimited (Fig. <xref ref-type="fig" rid="F11386557">8</xref>H, h/hs); paired kidneys restricted to the most posterior part of the body close to the posterior adductor muscle, posterior pedal retractor muscle and hind gut (Fig. <xref ref-type="fig" rid="F11386557">8</xref>H and J, k, pprm, hg). A lacunal system, formed by haemocoel spaces, is present in the posterior portion of the visceral mass, associated with the kidney and pericardium (Fig. <xref ref-type="fig" rid="F11386557">8</xref>H, h/hs). This system is commonly reported for members of <tp:taxon-name><tp:taxon-name-part taxon-name-part-type="superfamily">Verticordioidea</tp:taxon-name-part></tp:taxon-name> and appears to be an exclusive feature of this superfamily, having been associated with an important prey capture mechanism (<xref ref-type="bibr" rid="B11385210">Morton 1984</xref>).</p><p><italic>Reproductive system</italic>: Probably hermaphroditic, ovary well visible (&gt; 30 mature oocytes counted, ~ 150 μm in diameter) (Fig. <xref ref-type="fig" rid="F11386557">8</xref>H, I, K and L, ov); at least two stages of gametogenesis observed, i.e. immature oocytes - small cells attached in the wall of the ovarian follicle and mature oocytes - larger and usually free in the ovarian lumen (Fig. <xref ref-type="fig" rid="F11386557">8</xref>H, I, K and L, io, mo); testis relatively small, oval and probably located in the anteroventral portion of visceral mass close to the ventral wall of the stomach (Fig. <xref ref-type="fig" rid="F11386557">8</xref>L, te?). It is also worth highlighting the possibility of <italic><tp:taxon-name><tp:taxon-name-part taxon-name-part-type="genus" reg="Lyonsiella">L.</tp:taxon-name-part><tp:taxon-name-part taxon-name-part-type="species" reg="illaesa">illaesa</tp:taxon-name-part></tp:taxon-name></italic> <bold>sp. nov.</bold> having a brooding behaviour, since it presents some indirect evidence, for example, larval prodissoconch size, small dimensions of the body (miniaturisation) and the possibility of mature oocytes are, in fact, encapsulated oocytes (post-fertilisation). The brooding care has already been described for other anomalodesmatans, such as members of the <tp:taxon-name><tp:taxon-name-part taxon-name-part-type="family">Spheniopsidae</tp:taxon-name-part></tp:taxon-name> (<xref ref-type="bibr" rid="B11385220">Morton et al. 2016a</xref>, <xref ref-type="bibr" rid="B11385229">Morton et al. 2016b</xref>) and hypothesised for the verticordiid <italic><tp:taxon-name><tp:taxon-name-part taxon-name-part-type="genus" reg="Trigonulina">Trigonulina</tp:taxon-name-part><tp:taxon-name-part taxon-name-part-type="species" reg="ornata">ornata</tp:taxon-name-part></tp:taxon-name></italic> d'Orbigny, 1853 (<xref ref-type="bibr" rid="B11385238">Morton et al. 2019</xref>).</p><p><italic>Nervous system</italic>: Cerebro-pleural (Fig. <xref ref-type="fig" rid="F11386557">8</xref>M, ceg), visceral (Fig. <xref ref-type="fig" rid="F11386557">8</xref>H, vg) and pedal ganglia present; statocysts were not observed associated with the latter.</p></tp:treatment-sec><tp:treatment-sec sec-type="Diagnosis"><title>Diagnosis</title><p>Shell whitish to translucent, thin, inflated, subrectangular, ventral margin sinuous; outer surface ornamented by spikes (&gt; 1000) covering entire shell surface, except for prodissoconch (pr); umbones inflated and slightly prosogyrate; radial lines absent; hinge edentate; posterior pedal retractor muscle bifurcated; presence of taenioid muscle; ctenidia reduced, with only inner demibranch, horizontally aligned; absence of crystalline style sac; paired kidney restricted to the most posterior part of the body; presence of a single byssal thread; probably hermaphrodite with large oocytes.</p></tp:treatment-sec><tp:treatment-sec sec-type="Etymology"><title>Etymology</title><p>Relative to the absence of any damage caused during the morphological description. The Latin word <italic><tp:taxon-name><tp:taxon-name-part taxon-name-part-type="genus" reg="Lyonsiella"/><tp:taxon-name-part taxon-name-part-type="species" reg="illaesa">illaesa</tp:taxon-name-part></tp:taxon-name></italic> [<italic>in</italic> (“non”) +‎ <italic>laesa</italic> (“lesion”, “wounded”, “damaged")]. For the first time, a new species of mollusc is described in detail (including shell and internal tissues) without the use of any invasive tool.</p></tp:treatment-sec><tp:treatment-sec sec-type="Distribution"><title>Distribution</title><p>Known only from the Aleutian Islands, off Alaska, North Pacific. Bathymetric range: 5,100–5,318 m, a new record for the genus previously recorded at 4,429 m in the North Atlantic (see <xref ref-type="bibr" rid="B11385256">Poutiers and Bernard (1995)</xref>).</p></tp:treatment-sec><tp:treatment-sec sec-type="Taxon discussion"><title>Taxon discussion</title><p>This species was compared with all morphologically similar species of the genus and differs from the other Pacific species, such as <italic><tp:taxon-name><tp:taxon-name-part taxon-name-part-type="genus" reg="Lyonsiella">Lyonsiella</tp:taxon-name-part><tp:taxon-name-part taxon-name-part-type="species" reg="quaylei">quaylei</tp:taxon-name-part></tp:taxon-name></italic> F. R. Bernard 1969 (<xref ref-type="bibr" rid="B11384792">Coan and Valentich-Scott 2012</xref>, plate 326), <italic><tp:taxon-name><tp:taxon-name-part taxon-name-part-type="genus" reg="Lyonsiella">Lyonsiella</tp:taxon-name-part><tp:taxon-name-part taxon-name-part-type="species" reg="magnifica">magnifica</tp:taxon-name-part></tp:taxon-name></italic> Dall, 1913 (holotype USNM 266802), <italic><tp:taxon-name><tp:taxon-name-part taxon-name-part-type="genus" reg="Lyonsiella">Lyonsiella</tp:taxon-name-part><tp:taxon-name-part taxon-name-part-type="species" reg="pacifica">pacifica</tp:taxon-name-part></tp:taxon-name></italic> Dall, 1908 (holotype USNM 110583), <italic><tp:taxon-name><tp:taxon-name-part taxon-name-part-type="genus" reg="Lyonsiella">Lyonsiella</tp:taxon-name-part><tp:taxon-name-part taxon-name-part-type="species" reg="quadrata">quadrata</tp:taxon-name-part></tp:taxon-name></italic> Hedley, 1907, <italic><tp:taxon-name><tp:taxon-name-part taxon-name-part-type="genus" reg="Lyonsiella">Lyonsiella</tp:taxon-name-part><tp:taxon-name-part taxon-name-part-type="species" reg="aotearoa">aotearoa</tp:taxon-name-part></tp:taxon-name></italic> Dell, 1995 and others in having an outline more rectangular, a ventral margin sinuous, absence of radial lines and umbones more inflated and central (= less prosogyrate). These same features were also used to differentiate it from the Atlantic species <italic><tp:taxon-name><tp:taxon-name-part taxon-name-part-type="genus" reg="Lyonsiella">Lyonsiella</tp:taxon-name-part><tp:taxon-name-part taxon-name-part-type="species" reg="frielei">frielei</tp:taxon-name-part></tp:taxon-name></italic> Allen &amp; Turner 1974 (holotype MCZ 272672), <italic><tp:taxon-name><tp:taxon-name-part taxon-name-part-type="genus" reg="Lyonsiella">Lyonsiella</tp:taxon-name-part><tp:taxon-name-part taxon-name-part-type="species" reg="abyssicola">abyssicola</tp:taxon-name-part></tp:taxon-name></italic> (<xref ref-type="bibr" rid="B11385201">Machado and Passos 2022</xref>, fig. 3j, MCZ 272772), <italic><tp:taxon-name><tp:taxon-name-part taxon-name-part-type="genus" reg="Lyonsiella">Lyonsiella</tp:taxon-name-part><tp:taxon-name-part taxon-name-part-type="species" reg="subquadrata">subquadrata</tp:taxon-name-part></tp:taxon-name></italic> (syntype USNM 63238, MCZ 272774, 348035) and all its possible shell variations illustrated by <xref ref-type="bibr" rid="B11314417">Allen and Turner (1974)</xref>, figs. 1–2, 26–27. Regarding anatomy of new species, some features, such as the number of ctenidia filaments and siphonal tentacles, posterior pedal retractor muscle bifurcated, a single byssal thread, absence of crystalline style sac, paired kidney restricted to the most posterior part of the body, can also be used to differentiate it from their congeners, although the first two may be associated with intraspecific variations in individual size and shape, perhaps related to age.</p></tp:treatment-sec><tp:treatment-sec sec-type="Notes"><title>Notes</title><sec sec-type="Methods"><title>Methods</title><p>The two well-preserved specimens analysed here were collected in the eastern part of the Aleutian Trench, Alaska by SO-293 AleutBio Expedition, using epibenthic sledge (EBS). The new species individuals are part of a larger collection with more than 1,200 lots and 3,500 individuals of <tp:taxon-name><tp:taxon-name-part taxon-name-part-type="phylum">Mollusca</tp:taxon-name-part></tp:taxon-name> collected between 2,500 and 7,500 m depth. Both were described using only non-invasive techniques/tools, such as photos by stereomicroscope (Nikon) and tomographic images using the micro-CT scanner TomoScope® XS Plus (Werth). Only the paratype was scanned, for this purpose, it was previously immersed in a contrast solution containing 0.3% phosphotungstic acid (PTA at a concentration of 99.995%) with 3% dimethyl sulphoxide (DMSO) in 95% ethanol by 7 days (adapted from <xref ref-type="bibr" rid="B11385192">Machado et al. (2019)</xref>). Scanning parameters were as follows: source voltage = 140 kV, current = 140 µA, exposure time = 666 ms, ignore images = 0, image quality = 10, voxel size = 3.56 µm, number of images per revolution = 1770, CTsensor = Kurzer_AAI_Size_007_XL, filter = no, drift correction = on, time of acquision = 3h 16 min. Images were reconstructed and analysed using the software WinWerth<sup>®</sup> RAW Viewer, Viewer and 3D Viewer available in <ext-link xmlns:xlink="http://www.w3.org/1999/xlink" ext-link-type="uri" xlink:href="https://www.werth.de/en/downloads.html" xlink:type="simple"> https://www.werth.de/en/downloads.html</ext-link>. In addition, all the volumetric datasets are on-line available at the Harvard’s Dataverse under the link <ext-link xmlns:xlink="http://www.w3.org/1999/xlink" ext-link-type="uri" xlink:href="https://doi.org/10.7910/DVN/ARIDIS" xlink:type="simple">https://doi.org/10.7910/DVN/ARIDIS</ext-link>. The holotype and paratype are archived at Senckenberg mollusc collection in Frankfurt am Main (SMF). Other museum lots were also analysed for comparison with the new species, most of them available on the websites of the respective institutions (MCZ – Museum of Comparative Zoology, Harvard, <ext-link xmlns:xlink="http://www.w3.org/1999/xlink" ext-link-type="uri" xlink:href="https://mczbase.mcz.harvard.edu/SpecimenSearch.cfm?collection_id=1" xlink:type="simple">https://mczbase.mcz.harvard.edu/SpecimenSearch.cfm?collection_id=1</ext-link>; USNM – Smithsonian National Museum of Natural History, <ext-link xmlns:xlink="http://www.w3.org/1999/xlink" ext-link-type="uri" xlink:href="https://collections.nmnh.si.edu/search/iz/" xlink:type="simple">https://collections.nmnh.si.edu/search/iz/</ext-link>).</p></sec></tp:treatment-sec><tp:treatment-sec><!--Section generated to contain objects referenced in tp:taxon-treatment.--><fig id="F11386557" position="float" orientation="portrait"><object-id xmlns:xlink="http://www.w3.org/1999/xlink" content-type="arpha" xlink:type="simple">B07BCAF9-C8A5-53FB-89C7-F0C6D7D0283C</object-id><object-id xmlns:xlink="http://www.w3.org/1999/xlink" content-type="doi" xlink:type="simple">10.3897/BDJ.12.e128431.figure8</object-id><label>Figure 8.</label><caption><p><italic><tp:taxon-name><tp:taxon-name-part taxon-name-part-type="genus" reg="Lyonsiella">Lyonsiella</tp:taxon-name-part><tp:taxon-name-part taxon-name-part-type="species" reg="illaesa">illaesa</tp:taxon-name-part></tp:taxon-name></italic> Machado &amp; Sigwart, <bold>sp. nov.</bold>, outer view of shell and internal tissues. <bold>1A–C.</bold> Photomicrography of holotype (SMF 373402), right and left valves plus a dorsal view, respectively; <bold>1D–M.</bold> Paratype (SMF 374320). <bold>1D</bold>–<bold>F.</bold> Photomicrography of right and left valves plus a postero-ventral view, showing a natural deformity in the shell (nd) and a permanent opening (po) in the posterior margin; <bold>1G</bold>–<bold>I</bold>. X-ray images showing the arrangement of the pallial cavity organs and visceral mass; <bold>1J</bold>–<bold>M.</bold> Tomographic transverse sections of different parts of the specimen (yellow, red, green and orange squares). Abbreviations: aam, anterior adductor muscle; bt, byssal thread; ceg, cerebro-pleural (= circum-oesophagic glanglia); ct, ctenidia, dd/gc, digestive diverticula/gastric caecum; dm, detrital material attached; es, escutcheon; f, foot; h/hs, heart/haemocoel spaces; hg, hind gut; io, immature oocyte; is, inverted/contracted inhalant siphon; k, kidney; li, lithodesma; lp, labial palps; m, mouth; mm, mantle margin (ventral); mo, mature oocyte; nd, natural deformity in the shell; o, oesophagus; ov, ovary; pam, posterior adductor muscle; po, permanent opening in the shell; pprm, posterior pedal retractor muscle; pr, prodissoconch; sp, spikes; svm, sinuous ventral margin; te?, testis; tm, taenioid muscle, u, umbones. Scale bars: 1 mm (A–M).</p></caption><graphic xmlns:xlink="http://www.w3.org/1999/xlink" xlink:href="bdj-12-e128431-g008.jpg" position="float" id="oo_1026913.jpg" orientation="portrait" xlink:type="simple"><uri content-type="original_file" xlink:type="simple">https://binary.pensoft.net/fig/1026913</uri></graphic></fig></tp:treatment-sec><ref-list><ref id="B11385174"><element-citation xmlns:xlink="http://www.w3.org/1999/xlink" publication-type="article" xlink:type="simple"><person-group person-group-type="author"><name name-style="western"><surname>Knudsen</surname><given-names>J.</given-names></name></person-group><year>1970</year><article-title>The systematics and biology of abyssal and hadal <tp:taxon-name><tp:taxon-name-part taxon-name-part-type="class">Bivalvia</tp:taxon-name-part></tp:taxon-name></article-title><source>Galathea Reports</source><volume>11</volume><fpage>7</fpage><lpage>238</lpage><uri xlink:type="simple">https://samlinger.snm.ku.dk/en/library/library-of-the-natural-history-museum-of-denmark/galathea-report-1957-2005/</uri></element-citation></ref><ref id="B11314417"><element-citation xmlns:xlink="http://www.w3.org/1999/xlink" publication-type="article" xlink:type="simple"><person-group person-group-type="author"><name name-style="western"><surname>Allen</surname><given-names>J. A.</given-names></name><name name-style="western"><surname>Turner</surname><given-names>J. F.</given-names></name></person-group><year>1974</year><article-title>On the functional morphology of the family <tp:taxon-name><tp:taxon-name-part taxon-name-part-type="family">Verticordiidae</tp:taxon-name-part></tp:taxon-name> (<tp:taxon-name><tp:taxon-name-part taxon-name-part-type="class">Bivalvia</tp:taxon-name-part></tp:taxon-name>) with descriptions of new species from the abyssal Atlantic</article-title><source>Philosophical Transactions of the Royal Society B Biological Sciences</source><volume>268</volume><issue>894</issue><fpage>401</fpage><lpage>536</lpage><uri xlink:type="simple">https://royalsocietypublishing.org/doi/10.1098/rstb.1974.0038</uri><pub-id pub-id-type="doi">10.1098/rstb.1974.0038</pub-id></element-citation></ref><ref id="B11385274"><element-citation xmlns:xlink="http://www.w3.org/1999/xlink" publication-type="article" xlink:type="simple"><person-group person-group-type="author"><name name-style="western"><surname>Safonova</surname><given-names>Lyudmila A.</given-names></name><name name-style="western"><surname>Krylova</surname><given-names>Elena M.</given-names></name></person-group><year>2020</year><article-title>Status of the genus <italic><tp:taxon-name><tp:taxon-name-part taxon-name-part-type="genus" reg="Dallicordia">Dallicordia</tp:taxon-name-part></tp:taxon-name></italic> and composition of deep-sea carnivorous bivalves of the genus <italic><tp:taxon-name><tp:taxon-name-part taxon-name-part-type="genus" reg="Policordia">Policordia</tp:taxon-name-part></tp:taxon-name></italic> (<tp:taxon-name><tp:taxon-name-part taxon-name-part-type="class">Bivalvia</tp:taxon-name-part></tp:taxon-name>, <tp:taxon-name><tp:taxon-name-part taxon-name-part-type="superfamily">Verticordioidea</tp:taxon-name-part></tp:taxon-name>, <tp:taxon-name><tp:taxon-name-part taxon-name-part-type="family">Lyonsiellidae</tp:taxon-name-part></tp:taxon-name>)</article-title><source>Ruthenica, Russian Malacological Journal</source><volume>30</volume><issue>3</issue><fpage>173</fpage><lpage>182</lpage><pub-id pub-id-type="doi">10.35885/ruthenica.2021.30(3).5</pub-id></element-citation></ref><ref id="B11385283"><element-citation xmlns:xlink="http://www.w3.org/1999/xlink" publication-type="article" xlink:type="simple"><person-group person-group-type="author"><name name-style="western"><surname>Yonge</surname><given-names>C. M.</given-names></name></person-group><year>1982</year><article-title>Mantle margins with a revision of siphonal types in the <tp:taxon-name><tp:taxon-name-part taxon-name-part-type="class">Bivalvia</tp:taxon-name-part></tp:taxon-name></article-title><source>Journal of Molluscan Studies</source><volume>48</volume><issue>1</issue><fpage>102</fpage><lpage>103</lpage><pub-id pub-id-type="doi">10.1093/oxfordjournals.mollus.a065609</pub-id></element-citation></ref><ref id="B11385265"><element-citation xmlns:xlink="http://www.w3.org/1999/xlink" publication-type="article" xlink:type="simple"><person-group person-group-type="author"><name name-style="western"><surname>Prezant</surname><given-names>R. S.</given-names></name></person-group><year>1985</year><article-title>Derivations of arenophilic mantle glands in the <tp:taxon-name><tp:taxon-name-part taxon-name-part-type="order">Anomalodesmata</tp:taxon-name-part></tp:taxon-name></article-title><source>Malacologia</source><volume>26</volume><issue>1-2</issue><fpage>273</fpage><lpage>275</lpage><uri xlink:type="simple">https://www.researchgate.net/publication/236964376</uri></element-citation></ref><ref id="B11385183"><element-citation xmlns:xlink="http://www.w3.org/1999/xlink" publication-type="article" xlink:type="simple"><person-group person-group-type="author"><name name-style="western"><surname>Machado</surname><given-names>F. M.</given-names></name><name name-style="western"><surname>Morton</surname><given-names>B.</given-names></name><name name-style="western"><surname>Passos</surname><given-names>F. D.</given-names></name></person-group><year>2017</year><article-title>Functional morphology of <italic><tp:taxon-name><tp:taxon-name-part taxon-name-part-type="genus" reg="Cardiomya">Cardiomya</tp:taxon-name-part><tp:taxon-name-part taxon-name-part-type="species" reg="cleryana">cleryana</tp:taxon-name-part></tp:taxon-name></italic> (d'Orbigny, 1842) (<tp:taxon-name><tp:taxon-name-part taxon-name-part-type="class">Bivalvia</tp:taxon-name-part></tp:taxon-name>: <tp:taxon-name><tp:taxon-name-part taxon-name-part-type="order">Anomalodesmata</tp:taxon-name-part></tp:taxon-name>: <tp:taxon-name><tp:taxon-name-part taxon-name-part-type="family">Cuspidariidae</tp:taxon-name-part></tp:taxon-name>) from Brazilian waters: new insights into the lifestyle of carnivorous bivalves</article-title><source>Journal of the Marine Biological Association of the United Kingdom</source><volume>97</volume><issue>2</issue><fpage>447</fpage><lpage>462</lpage><pub-id pub-id-type="doi">10.1017/S0025315416000564</pub-id></element-citation></ref><ref id="B11385247"><element-citation xmlns:xlink="http://www.w3.org/1999/xlink" publication-type="article" xlink:type="simple"><person-group person-group-type="author"><name name-style="western"><surname>Morton</surname><given-names>B.</given-names></name><name name-style="western"><surname>Machado</surname><given-names>F. M.</given-names></name></person-group><year>2019</year><article-title>Predatory marine bivalves: A review</article-title><source>Advances in Marine Biology</source><volume>84</volume><fpage>1</fpage><lpage>98</lpage><pub-id pub-id-type="doi">10.1016/bs.amb.2019.10.001</pub-id></element-citation></ref><ref id="B11385238"><element-citation xmlns:xlink="http://www.w3.org/1999/xlink" publication-type="article" xlink:type="simple"><person-group person-group-type="author"><name name-style="western"><surname>Morton</surname><given-names>B.</given-names></name><name name-style="western"><surname>Machado</surname><given-names>F. M.</given-names></name><name name-style="western"><surname>Passos</surname><given-names>F. D.</given-names></name></person-group><year>2019</year><article-title>The anatomy of the miniature predator <italic><tp:taxon-name><tp:taxon-name-part taxon-name-part-type="genus" reg="Trigonulina">Trigonulina</tp:taxon-name-part><tp:taxon-name-part taxon-name-part-type="species" reg="ornata">ornata</tp:taxon-name-part></tp:taxon-name></italic> d’Orbigny, 1853 (<tp:taxon-name><tp:taxon-name-part taxon-name-part-type="class">Bivalvia</tp:taxon-name-part></tp:taxon-name>: <tp:taxon-name><tp:taxon-name-part taxon-name-part-type="order">Anomalodesmata</tp:taxon-name-part></tp:taxon-name>: <tp:taxon-name><tp:taxon-name-part taxon-name-part-type="family">Verticordiidae</tp:taxon-name-part></tp:taxon-name>) from continental shelf waters off Brazil</article-title><source>Marine Biodiversity</source><volume>49</volume><issue>6</issue><fpage>2901</fpage><lpage>2916</lpage><pub-id pub-id-type="doi">10.1007/s12526-019-01017-y</pub-id></element-citation></ref><ref id="B11385210"><element-citation xmlns:xlink="http://www.w3.org/1999/xlink" publication-type="article" xlink:type="simple"><person-group person-group-type="author"><name name-style="western"><surname>Morton</surname><given-names>B.</given-names></name></person-group><year>1984</year><article-title>Prey capture in <italic><tp:taxon-name><tp:taxon-name-part taxon-name-part-type="genus" reg="Lyonsiella">Lyonsiella</tp:taxon-name-part><tp:taxon-name-part taxon-name-part-type="species" reg="formosa">formosa</tp:taxon-name-part></tp:taxon-name></italic> (<tp:taxon-name><tp:taxon-name-part taxon-name-part-type="class">Bivalvia</tp:taxon-name-part></tp:taxon-name>: <tp:taxon-name><tp:taxon-name-part taxon-name-part-type="order">Anomalodesmata</tp:taxon-name-part></tp:taxon-name>: <tp:taxon-name><tp:taxon-name-part taxon-name-part-type="superfamily">Verticordiacea</tp:taxon-name-part></tp:taxon-name></article-title><source>Pacific Science</source><volume>38</volume><issue>4</issue><fpage>283</fpage><lpage>297</lpage><uri xlink:type="simple">https://hdl.handle.net/10125/830</uri></element-citation></ref><ref id="B11385220"><element-citation xmlns:xlink="http://www.w3.org/1999/xlink" publication-type="article" xlink:type="simple"><person-group person-group-type="author"><name name-style="western"><surname>Morton</surname><given-names>B.</given-names></name><name name-style="western"><surname>Machado</surname><given-names>F. M.</given-names></name><name name-style="western"><surname>Passos</surname><given-names>F. D.</given-names></name></person-group><year>2016</year><article-title>The smallest carnivorous bivalve? Biology, morphology, and behaviour of <italic><tp:taxon-name><tp:taxon-name-part taxon-name-part-type="genus" reg="Grippina">Grippina</tp:taxon-name-part><tp:taxon-name-part taxon-name-part-type="species" reg="coronata">coronata</tp:taxon-name-part></tp:taxon-name></italic> (<tp:taxon-name><tp:taxon-name-part taxon-name-part-type="order">Anomalodesmata</tp:taxon-name-part></tp:taxon-name>: <tp:taxon-name><tp:taxon-name-part taxon-name-part-type="family">Cuspidarioidea</tp:taxon-name-part></tp:taxon-name>: <tp:taxon-name><tp:taxon-name-part taxon-name-part-type="family">Spheniopsidae</tp:taxon-name-part></tp:taxon-name>) preying on epipsammic microcrustaceans in the southwestern Atlantic off Brazil</article-title><source>Journal of Molluscan Studies</source><volume>82</volume><issue>2</issue><fpage>244</fpage><lpage>258</lpage><pub-id pub-id-type="doi">10.1093/mollus/eyv055</pub-id></element-citation></ref><ref id="B11385229"><element-citation xmlns:xlink="http://www.w3.org/1999/xlink" publication-type="article" xlink:type="simple"><person-group person-group-type="author"><name name-style="western"><surname>Morton</surname><given-names>B.</given-names></name><name name-style="western"><surname>Machado</surname><given-names>F. M.</given-names></name><name name-style="western"><surname>Passos</surname><given-names>F. D.</given-names></name></person-group><year>2016</year><article-title>The organs of prey capture and digestion in the miniature predatory bivalve <italic><tp:taxon-name><tp:taxon-name-part taxon-name-part-type="genus" reg="Spheniopsis">Spheniopsis</tp:taxon-name-part><tp:taxon-name-part taxon-name-part-type="species" reg="brasiliensis">brasiliensis</tp:taxon-name-part></tp:taxon-name></italic> (<tp:taxon-name><tp:taxon-name-part taxon-name-part-type="order">Anomalodesmata</tp:taxon-name-part></tp:taxon-name>: <tp:taxon-name><tp:taxon-name-part taxon-name-part-type="family">Cuspidarioidea</tp:taxon-name-part></tp:taxon-name>: <tp:taxon-name><tp:taxon-name-part taxon-name-part-type="family">Spheniopsidae</tp:taxon-name-part></tp:taxon-name>) expose a novel life-history trait</article-title><source>Journal of Natural History</source><volume>50</volume><issue>27-28</issue><fpage>1725</fpage><lpage>1748</lpage><pub-id pub-id-type="doi">10.1080/00222933.2016.1155780</pub-id></element-citation></ref><ref id="B11385256"><element-citation xmlns:xlink="http://www.w3.org/1999/xlink" publication-type="article" xlink:type="simple"><person-group person-group-type="author"><name name-style="western"><surname>Poutiers</surname><given-names>M.</given-names></name><name name-style="western"><surname>Bernard</surname><given-names>F. R.</given-names></name></person-group><year>1995</year><article-title>Carnivorous bivalve molluscs (<tp:taxon-name><tp:taxon-name-part taxon-name-part-type="order">Anomalodesmata</tp:taxon-name-part></tp:taxon-name>) from the tropical western Pacific Ocean, with a proposed classification and a catalogue of Recent species</article-title><source>Mémoires du Muséum national d’Histoire naturelle</source><volume>167</volume><fpage>107</fpage><lpage>187</lpage><uri xlink:type="simple">https://www.biodiversitylibrary.org/part/288159</uri></element-citation></ref><ref id="B11384792"><element-citation xmlns:xlink="http://www.w3.org/1999/xlink" publication-type="article" xlink:type="simple"><person-group person-group-type="author"><name name-style="western"><surname>Coan</surname><given-names>E. V.</given-names></name><name name-style="western"><surname>Valentich-Scott</surname><given-names>P.</given-names></name></person-group><year>2012</year><article-title>Bivalve Seashells of Tropical West America: Marine Bivalve Mollusks from Baja California to Northern Peru</article-title><source>Santa Barbara Museum of Natural History Monographs</source><volume>6</volume></element-citation></ref><ref id="B11385201"><element-citation xmlns:xlink="http://www.w3.org/1999/xlink" publication-type="article" xlink:type="simple"><person-group person-group-type="author"><name name-style="western"><surname>Machado</surname><given-names>F. M.</given-names></name><name name-style="western"><surname>Passos</surname><given-names>F. D.</given-names></name></person-group><year>2022</year><article-title>Revisiting the morphological aspects of the <tp:taxon-name><tp:taxon-name-part taxon-name-part-type="order">Anomalodesmata</tp:taxon-name-part></tp:taxon-name> (<tp:taxon-name><tp:taxon-name-part taxon-name-part-type="phylum">Mollusca</tp:taxon-name-part></tp:taxon-name>: <tp:taxon-name><tp:taxon-name-part taxon-name-part-type="class">Bivalvia</tp:taxon-name-part></tp:taxon-name>): a phylogenetic approach</article-title><source>Invertebrate Systematics</source><volume>36</volume><issue>12</issue><fpage>1063</fpage><lpage>1098</lpage><pub-id pub-id-type="doi">10.1071/IS22028</pub-id></element-citation></ref><ref id="B11385192"><element-citation xmlns:xlink="http://www.w3.org/1999/xlink" publication-type="article" xlink:type="simple"><person-group person-group-type="author"><name name-style="western"><surname>Machado</surname><given-names>F. M.</given-names></name><name name-style="western"><surname>Passos</surname><given-names>F. D.</given-names></name><name name-style="western"><surname>Giribet</surname><given-names>G.</given-names></name></person-group><year>2019</year><article-title>The use of micro computed tomography as a minimally invasive tool for anatomical study of bivalves (<tp:taxon-name><tp:taxon-name-part taxon-name-part-type="phylum">Mollusca</tp:taxon-name-part></tp:taxon-name>: <tp:taxon-name><tp:taxon-name-part taxon-name-part-type="class">Bivalvia</tp:taxon-name-part></tp:taxon-name>)</article-title><source>Zoological Journal of the Linnean Society</source><volume>186</volume><issue>1</issue><fpage>46</fpage><lpage>75</lpage><pub-id pub-id-type="doi">10.1093/zoolinnean/zly054</pub-id></element-citation></ref></ref-list></tp:taxon-treatment>
