# Supplementary material for: Ocean Species Discoveries 1–12 — A primer for accelerating marine invertebrate taxonomy
Source: Biodivers Data J. 2024 Aug 6;12:e128431. doi: 10.3897/BDJ.12.e128431 (PMC11336395; doi:10.3897/BDJ.12.e128431)
Supplement: XML Treatment for Lepechinella naces [file BDJ.12.e128431-treatment5.xml]

<!DOCTYPE tp:taxon-treatment
  PUBLIC "-//TaxonX//DTD Taxonomic Treatment Publishing DTD v0 20100105//EN" "tax-treatment-NSO.dtd">
<tp:taxon-treatment xmlns:tp="http://www.plazi.org/taxpub"><tp:treatment-meta><mixed-citation publication-type="journal"><person-group><name><surname>(SOSA)</surname><given-names>Senckenberg Ocean Species Alliance</given-names></name><name><surname>Brandt</surname><given-names>Angelika</given-names></name><name><surname>Chen</surname><given-names>Chong</given-names></name><name><surname>Engel</surname><given-names>Laura</given-names></name><name><surname>Esquete</surname><given-names>Patricia</given-names></name><name><surname>Horton</surname><given-names>Tammy</given-names></name><name><surname>Jażdżewska</surname><given-names>Anna M.</given-names></name><name><surname>Johannsen</surname><given-names>Nele</given-names></name><name><surname>Kaiser</surname><given-names>Stefanie</given-names></name><name><surname>Kihara</surname><given-names>Terue C.</given-names></name><name><surname>Knauber</surname><given-names>Henry</given-names></name><name><surname>Kniesz</surname><given-names>Katharina</given-names></name><name><surname>Landschoff</surname><given-names>Jannes</given-names></name><name><surname>Lörz</surname><given-names>Anne-Nina</given-names></name><name><surname>Machado</surname><given-names>Fabrizio M.</given-names></name><name><surname>Martínez-Muñoz</surname><given-names>Carlos A.</given-names></name><name><surname>Riehl</surname><given-names>Torben</given-names></name><name><surname>Serpell-Stevens</surname><given-names>Amanda</given-names></name><name><surname>Sigwart</surname><given-names>Julia D.</given-names></name><name><surname>Tandberg</surname><given-names>Anne Helene S.</given-names></name><name><surname>Tato</surname><given-names>Ramiro</given-names></name><name><surname>Tsuda</surname><given-names>Miwako</given-names></name><name><surname>Vončina</surname><given-names>Katarzyna</given-names></name><name><surname>Watanabe</surname><given-names>Hiromi K.</given-names></name><name><surname>Wenz</surname><given-names>Christian</given-names></name><name><surname>Williams</surname><given-names>Jason D.</given-names></name></person-group><article-title>Ocean Species Discoveries 1–12 — A primer for accelerating marine invertebrate taxonomy</article-title><source>Biodivers Data J</source><day>06</day><month>08</month><year>2024</year><volume>12</volume><pub-id pub-id-type="doi">10.3897/BDJ.12.e128431</pub-id></mixed-citation></tp:treatment-meta><tp:nomenclature><tp:taxon-name>
            <object-id xmlns:xlink="http://www.w3.org/1999/xlink" content-type="arpha" xlink:type="simple">0CCD5367-ECF8-5675-8F69-DCC87EE7E8F5</object-id>
            <tp:taxon-name-part taxon-name-part-type="genus">Lepechinella</tp:taxon-name-part>
            <tp:taxon-name-part taxon-name-part-type="species">naces</tp:taxon-name-part>
            <object-id xmlns:xlink="http://www.w3.org/1999/xlink" content-type="zoobank" xlink:type="simple" object-id-type="ZooBank">0AF2DD6E-D401-46DD-BD0F-9AE7CA4023A9</object-id>
          </tp:taxon-name><tp:taxon-authority>Lörz &amp; Engel</tp:taxon-authority><tp:taxon-status xmlns:xlink="http://www.w3.org/1999/xlink" xlink:type="simple">sp. nov.</tp:taxon-status></tp:nomenclature><tp:treatment-sec sec-type="materials"><title>Materials</title><list list-type="alpha-lower" list-content="occurrences"><list-item><p><bold>Type status:</bold> <named-content xmlns:xlink="http://www.w3.org/1999/xlink" content-type="dwc:typeStatus" xlink:type="simple">Holotype</named-content>. <bold>Occurrence:</bold> catalogNumber: <named-content xmlns:xlink="http://www.w3.org/1999/xlink" content-type="dwc:catalogNumber" xlink:type="simple">NHMW-CR-29747</named-content>; recordedBy: <named-content xmlns:xlink="http://www.w3.org/1999/xlink" content-type="dwc:recordedBy" xlink:type="simple">IceDIVA2</named-content>; individualCount: <named-content xmlns:xlink="http://www.w3.org/1999/xlink" content-type="dwc:individualCount" xlink:type="simple">1</named-content>; sex: <named-content xmlns:xlink="http://www.w3.org/1999/xlink" content-type="dwc:sex" xlink:type="simple">female</named-content>; lifeStage: <named-content xmlns:xlink="http://www.w3.org/1999/xlink" content-type="dwc:lifeStage" xlink:type="simple">adult</named-content>; associatedSequences: <named-content xmlns:xlink="http://www.w3.org/1999/xlink" content-type="dwc:associatedSequences" xlink:type="simple">http://www.ncbi.nlm.nih.gov/nuccore/OR839896</named-content>; occurrenceID: <named-content xmlns:xlink="http://www.w3.org/1999/xlink" content-type="dwc:occurrenceID" xlink:type="simple">1426EB5B-F7E9-52CC-9106-BF28033300EC</named-content>; <bold>Taxon:</bold> scientificName: <named-content xmlns:xlink="http://www.w3.org/1999/xlink" content-type="dwc:scientificName" xlink:type="simple"><italic><tp:taxon-name><tp:taxon-name-part taxon-name-part-type="genus" reg="Lepechinella">Lepechinella</tp:taxon-name-part><tp:taxon-name-part taxon-name-part-type="species" reg="naces">naces</tp:taxon-name-part></tp:taxon-name></italic> Lörz &amp; Engel</named-content>; kingdom: <named-content xmlns:xlink="http://www.w3.org/1999/xlink" content-type="dwc:kingdom" xlink:type="simple"><tp:taxon-name><tp:taxon-name-part taxon-name-part-type="kingdom">Animalia</tp:taxon-name-part></tp:taxon-name></named-content>; phylum: <named-content xmlns:xlink="http://www.w3.org/1999/xlink" content-type="dwc:phylum" xlink:type="simple"><tp:taxon-name><tp:taxon-name-part taxon-name-part-type="phylum">Arthropoda</tp:taxon-name-part></tp:taxon-name></named-content>; class: <named-content xmlns:xlink="http://www.w3.org/1999/xlink" content-type="dwc:class" xlink:type="simple"><tp:taxon-name><tp:taxon-name-part taxon-name-part-type="class">Malacostraca</tp:taxon-name-part></tp:taxon-name></named-content>; order: <named-content xmlns:xlink="http://www.w3.org/1999/xlink" content-type="dwc:order" xlink:type="simple"><tp:taxon-name><tp:taxon-name-part taxon-name-part-type="order">Amphipoda</tp:taxon-name-part></tp:taxon-name></named-content>; family: <named-content xmlns:xlink="http://www.w3.org/1999/xlink" content-type="dwc:family" xlink:type="simple"><tp:taxon-name><tp:taxon-name-part taxon-name-part-type="family">Lepechinellidae</tp:taxon-name-part></tp:taxon-name></named-content>; genus: <named-content xmlns:xlink="http://www.w3.org/1999/xlink" content-type="dwc:genus" xlink:type="simple"><tp:taxon-name><tp:taxon-name-part taxon-name-part-type="genus">Lepechinella</tp:taxon-name-part></tp:taxon-name></named-content>; specificEpithet: <named-content xmlns:xlink="http://www.w3.org/1999/xlink" content-type="dwc:specificEpithet" xlink:type="simple"><italic><tp:taxon-name><tp:taxon-name-part taxon-name-part-type="genus" reg="Lepechinella"/><tp:taxon-name-part taxon-name-part-type="species" reg="naces">naces</tp:taxon-name-part></tp:taxon-name></italic></named-content>; taxonRank: <named-content xmlns:xlink="http://www.w3.org/1999/xlink" content-type="dwc:taxonRank" xlink:type="simple">species</named-content>; scientificNameAuthorship: <named-content xmlns:xlink="http://www.w3.org/1999/xlink" content-type="dwc:scientificNameAuthorship" xlink:type="simple">Lörz &amp; Engel</named-content>; nomenclaturalCode: <named-content xmlns:xlink="http://www.w3.org/1999/xlink" content-type="dwc:nomenclaturalCode" xlink:type="simple">ICZN</named-content>; <bold>Location:</bold> higherGeography: <named-content xmlns:xlink="http://www.w3.org/1999/xlink" content-type="dwc:higherGeography" xlink:type="simple">Atlantic Ocean</named-content>; waterBody: <named-content xmlns:xlink="http://www.w3.org/1999/xlink" content-type="dwc:waterBody" xlink:type="simple">North Atlantic Ocean</named-content>; locality: <named-content xmlns:xlink="http://www.w3.org/1999/xlink" content-type="dwc:locality" xlink:type="simple">Marine Protected Area NACES, SO 286 station 46</named-content>; verbatimDepth: <named-content xmlns:xlink="http://www.w3.org/1999/xlink" content-type="dwc:verbatimDepth" xlink:type="simple">3677 m</named-content>; verbatimCoordinates: <named-content xmlns:xlink="http://www.w3.org/1999/xlink" content-type="dwc:verbatimCoordinates" xlink:type="simple">latitude longitude start to end 51.96, -38.989583 — 51.95755, -38.98883</named-content>; decimalLatitude: <named-content xmlns:xlink="http://www.w3.org/1999/xlink" content-type="dwc:decimalLatitude" xlink:type="simple">51.96</named-content>; decimalLongitude: <named-content xmlns:xlink="http://www.w3.org/1999/xlink" content-type="dwc:decimalLongitude" xlink:type="simple">-38.989583</named-content>; <bold>Identification:</bold> identifiedBy: <named-content xmlns:xlink="http://www.w3.org/1999/xlink" content-type="dwc:identifiedBy" xlink:type="simple">Anne-Nina Lörz</named-content>; dateIdentified: <named-content xmlns:xlink="http://www.w3.org/1999/xlink" content-type="dwc:dateIdentified" xlink:type="simple">2023</named-content>; <bold>Event:</bold> samplingProtocol: <named-content xmlns:xlink="http://www.w3.org/1999/xlink" content-type="dwc:samplingProtocol" xlink:type="simple">Epibenthic sledge, dragged</named-content>; eventDate: <named-content xmlns:xlink="http://www.w3.org/1999/xlink" content-type="dwc:eventDate" xlink:type="simple">27/11/2021</named-content>; <bold>Record Level:</bold> institutionCode: <named-content xmlns:xlink="http://www.w3.org/1999/xlink" content-type="dwc:institutionCode" xlink:type="simple">NHMW</named-content>; collectionCode: <named-content xmlns:xlink="http://www.w3.org/1999/xlink" content-type="dwc:collectionCode" xlink:type="simple">CR</named-content>; basisOfRecord: <named-content xmlns:xlink="http://www.w3.org/1999/xlink" content-type="dwc:basisOfRecord" xlink:type="simple">Preserved Specimen</named-content></p></list-item><list-item><p><bold>Type status:</bold> <named-content xmlns:xlink="http://www.w3.org/1999/xlink" content-type="dwc:typeStatus" xlink:type="simple">Paratype</named-content>. <bold>Occurrence:</bold> catalogNumber: <named-content xmlns:xlink="http://www.w3.org/1999/xlink" content-type="dwc:catalogNumber" xlink:type="simple">NHMW-CR-29748</named-content>; recordedBy: <named-content xmlns:xlink="http://www.w3.org/1999/xlink" content-type="dwc:recordedBy" xlink:type="simple">IceDIVA2</named-content>; individualCount: <named-content xmlns:xlink="http://www.w3.org/1999/xlink" content-type="dwc:individualCount" xlink:type="simple">1</named-content>; lifeStage: <named-content xmlns:xlink="http://www.w3.org/1999/xlink" content-type="dwc:lifeStage" xlink:type="simple">juvenile</named-content>; associatedSequences: <named-content xmlns:xlink="http://www.w3.org/1999/xlink" content-type="dwc:associatedSequences" xlink:type="simple">http://www.ncbi.nlm.nih.gov/nuccore/OR839894</named-content>; occurrenceID: <named-content xmlns:xlink="http://www.w3.org/1999/xlink" content-type="dwc:occurrenceID" xlink:type="simple">4197F382-6B13-5917-A6A3-5ABC36EFB81C</named-content>; <bold>Taxon:</bold> scientificName: <named-content xmlns:xlink="http://www.w3.org/1999/xlink" content-type="dwc:scientificName" xlink:type="simple"><italic><tp:taxon-name><tp:taxon-name-part taxon-name-part-type="genus" reg="Lepechinella">Lepechinella</tp:taxon-name-part><tp:taxon-name-part taxon-name-part-type="species" reg="naces">naces</tp:taxon-name-part></tp:taxon-name></italic> Lörz &amp; Engel</named-content>; kingdom: <named-content xmlns:xlink="http://www.w3.org/1999/xlink" content-type="dwc:kingdom" xlink:type="simple"><tp:taxon-name><tp:taxon-name-part taxon-name-part-type="kingdom">Animalia</tp:taxon-name-part></tp:taxon-name></named-content>; phylum: <named-content xmlns:xlink="http://www.w3.org/1999/xlink" content-type="dwc:phylum" xlink:type="simple"><tp:taxon-name><tp:taxon-name-part taxon-name-part-type="phylum">Arthropoda</tp:taxon-name-part></tp:taxon-name></named-content>; class: <named-content xmlns:xlink="http://www.w3.org/1999/xlink" content-type="dwc:class" xlink:type="simple"><tp:taxon-name><tp:taxon-name-part taxon-name-part-type="class">Malacostraca</tp:taxon-name-part></tp:taxon-name></named-content>; order: <named-content xmlns:xlink="http://www.w3.org/1999/xlink" content-type="dwc:order" xlink:type="simple"><tp:taxon-name><tp:taxon-name-part taxon-name-part-type="order">Amphipoda</tp:taxon-name-part></tp:taxon-name></named-content>; family: <named-content xmlns:xlink="http://www.w3.org/1999/xlink" content-type="dwc:family" xlink:type="simple"><tp:taxon-name><tp:taxon-name-part taxon-name-part-type="family">Lepechinellidae</tp:taxon-name-part></tp:taxon-name></named-content>; genus: <named-content xmlns:xlink="http://www.w3.org/1999/xlink" content-type="dwc:genus" xlink:type="simple"><tp:taxon-name><tp:taxon-name-part taxon-name-part-type="genus">Lepechinella</tp:taxon-name-part></tp:taxon-name></named-content>; specificEpithet: <named-content xmlns:xlink="http://www.w3.org/1999/xlink" content-type="dwc:specificEpithet" xlink:type="simple"><italic><tp:taxon-name><tp:taxon-name-part taxon-name-part-type="genus" reg="Lepechinella"/><tp:taxon-name-part taxon-name-part-type="species" reg="naces">naces</tp:taxon-name-part></tp:taxon-name></italic></named-content>; taxonRank: <named-content xmlns:xlink="http://www.w3.org/1999/xlink" content-type="dwc:taxonRank" xlink:type="simple">species</named-content>; scientificNameAuthorship: <named-content xmlns:xlink="http://www.w3.org/1999/xlink" content-type="dwc:scientificNameAuthorship" xlink:type="simple">Lörz &amp; Engel</named-content>; nomenclaturalCode: <named-content xmlns:xlink="http://www.w3.org/1999/xlink" content-type="dwc:nomenclaturalCode" xlink:type="simple">ICZN</named-content>; <bold>Location:</bold> higherGeography: <named-content xmlns:xlink="http://www.w3.org/1999/xlink" content-type="dwc:higherGeography" xlink:type="simple">Atlantic Ocean</named-content>; waterBody: <named-content xmlns:xlink="http://www.w3.org/1999/xlink" content-type="dwc:waterBody" xlink:type="simple">North Atlantic Ocean</named-content>; locality: <named-content xmlns:xlink="http://www.w3.org/1999/xlink" content-type="dwc:locality" xlink:type="simple">Marine Protected Area NACES, SO 286 station 46</named-content>; verbatimDepth: <named-content xmlns:xlink="http://www.w3.org/1999/xlink" content-type="dwc:verbatimDepth" xlink:type="simple">3677 m</named-content>; verbatimCoordinates: <named-content xmlns:xlink="http://www.w3.org/1999/xlink" content-type="dwc:verbatimCoordinates" xlink:type="simple">latitude longitude start to end 51.96, -38.989583 — 51.95755, -38.98883</named-content>; decimalLatitude: <named-content xmlns:xlink="http://www.w3.org/1999/xlink" content-type="dwc:decimalLatitude" xlink:type="simple">51.96</named-content>; decimalLongitude: <named-content xmlns:xlink="http://www.w3.org/1999/xlink" content-type="dwc:decimalLongitude" xlink:type="simple">-38.989583</named-content>; <bold>Identification:</bold> identifiedBy: <named-content xmlns:xlink="http://www.w3.org/1999/xlink" content-type="dwc:identifiedBy" xlink:type="simple">Anne-Nina Lörz</named-content>; dateIdentified: <named-content xmlns:xlink="http://www.w3.org/1999/xlink" content-type="dwc:dateIdentified" xlink:type="simple">2023</named-content>; <bold>Event:</bold> samplingProtocol: <named-content xmlns:xlink="http://www.w3.org/1999/xlink" content-type="dwc:samplingProtocol" xlink:type="simple">Epibenthic sledge, dragged</named-content>; eventDate: <named-content xmlns:xlink="http://www.w3.org/1999/xlink" content-type="dwc:eventDate" xlink:type="simple">27/11/2021</named-content>; <bold>Record Level:</bold> institutionCode: <named-content xmlns:xlink="http://www.w3.org/1999/xlink" content-type="dwc:institutionCode" xlink:type="simple">NHMW</named-content>; collectionCode: <named-content xmlns:xlink="http://www.w3.org/1999/xlink" content-type="dwc:collectionCode" xlink:type="simple">CR</named-content>; basisOfRecord: <named-content xmlns:xlink="http://www.w3.org/1999/xlink" content-type="dwc:basisOfRecord" xlink:type="simple">Preserved Specimen</named-content></p></list-item><list-item><p><bold>Type status:</bold> <named-content xmlns:xlink="http://www.w3.org/1999/xlink" content-type="dwc:typeStatus" xlink:type="simple">Other material</named-content>. <bold>Occurrence:</bold> catalogNumber: <named-content xmlns:xlink="http://www.w3.org/1999/xlink" content-type="dwc:catalogNumber" xlink:type="simple">NHMW-CR-29749</named-content>; recordedBy: <named-content xmlns:xlink="http://www.w3.org/1999/xlink" content-type="dwc:recordedBy" xlink:type="simple">IceDIVA2</named-content>; individualCount: <named-content xmlns:xlink="http://www.w3.org/1999/xlink" content-type="dwc:individualCount" xlink:type="simple">1</named-content>; lifeStage: <named-content xmlns:xlink="http://www.w3.org/1999/xlink" content-type="dwc:lifeStage" xlink:type="simple">juvenile</named-content>; associatedSequences: <named-content xmlns:xlink="http://www.w3.org/1999/xlink" content-type="dwc:associatedSequences" xlink:type="simple">http://www.ncbi.nlm.nih.gov/nuccore/OR839895</named-content>; occurrenceID: <named-content xmlns:xlink="http://www.w3.org/1999/xlink" content-type="dwc:occurrenceID" xlink:type="simple">664E1AC9-94D1-5F23-A5F6-052733033BAF</named-content>; <bold>Taxon:</bold> scientificName: <named-content xmlns:xlink="http://www.w3.org/1999/xlink" content-type="dwc:scientificName" xlink:type="simple"><italic><tp:taxon-name><tp:taxon-name-part taxon-name-part-type="genus" reg="Lepechinella">Lepechinella</tp:taxon-name-part><tp:taxon-name-part taxon-name-part-type="species" reg="naces">naces</tp:taxon-name-part></tp:taxon-name></italic> Lörz &amp; Engel</named-content>; kingdom: <named-content xmlns:xlink="http://www.w3.org/1999/xlink" content-type="dwc:kingdom" xlink:type="simple"><tp:taxon-name><tp:taxon-name-part taxon-name-part-type="kingdom">Animalia</tp:taxon-name-part></tp:taxon-name></named-content>; phylum: <named-content xmlns:xlink="http://www.w3.org/1999/xlink" content-type="dwc:phylum" xlink:type="simple"><tp:taxon-name><tp:taxon-name-part taxon-name-part-type="phylum">Arthropoda</tp:taxon-name-part></tp:taxon-name></named-content>; class: <named-content xmlns:xlink="http://www.w3.org/1999/xlink" content-type="dwc:class" xlink:type="simple"><tp:taxon-name><tp:taxon-name-part taxon-name-part-type="class">Malacostraca</tp:taxon-name-part></tp:taxon-name></named-content>; order: <named-content xmlns:xlink="http://www.w3.org/1999/xlink" content-type="dwc:order" xlink:type="simple"><tp:taxon-name><tp:taxon-name-part taxon-name-part-type="order">Amphipoda</tp:taxon-name-part></tp:taxon-name></named-content>; family: <named-content xmlns:xlink="http://www.w3.org/1999/xlink" content-type="dwc:family" xlink:type="simple"><tp:taxon-name><tp:taxon-name-part taxon-name-part-type="family">Lepechinellidae</tp:taxon-name-part></tp:taxon-name></named-content>; genus: <named-content xmlns:xlink="http://www.w3.org/1999/xlink" content-type="dwc:genus" xlink:type="simple"><tp:taxon-name><tp:taxon-name-part taxon-name-part-type="genus">Lepechinella</tp:taxon-name-part></tp:taxon-name></named-content>; specificEpithet: <named-content xmlns:xlink="http://www.w3.org/1999/xlink" content-type="dwc:specificEpithet" xlink:type="simple"><italic><tp:taxon-name><tp:taxon-name-part taxon-name-part-type="genus" reg="Lepechinella"/><tp:taxon-name-part taxon-name-part-type="species" reg="naces">naces</tp:taxon-name-part></tp:taxon-name></italic></named-content>; taxonRank: <named-content xmlns:xlink="http://www.w3.org/1999/xlink" content-type="dwc:taxonRank" xlink:type="simple">species</named-content>; scientificNameAuthorship: <named-content xmlns:xlink="http://www.w3.org/1999/xlink" content-type="dwc:scientificNameAuthorship" xlink:type="simple">Lörz &amp; Engel</named-content>; nomenclaturalCode: <named-content xmlns:xlink="http://www.w3.org/1999/xlink" content-type="dwc:nomenclaturalCode" xlink:type="simple">ICZN</named-content>; <bold>Location:</bold> higherGeography: <named-content xmlns:xlink="http://www.w3.org/1999/xlink" content-type="dwc:higherGeography" xlink:type="simple">Atlantic Ocean</named-content>; waterBody: <named-content xmlns:xlink="http://www.w3.org/1999/xlink" content-type="dwc:waterBody" xlink:type="simple">North Atlantic Ocean</named-content>; locality: <named-content xmlns:xlink="http://www.w3.org/1999/xlink" content-type="dwc:locality" xlink:type="simple">Marine Protected Area NACES, SO 286 station 46</named-content>; verbatimDepth: <named-content xmlns:xlink="http://www.w3.org/1999/xlink" content-type="dwc:verbatimDepth" xlink:type="simple">3677 m</named-content>; verbatimCoordinates: <named-content xmlns:xlink="http://www.w3.org/1999/xlink" content-type="dwc:verbatimCoordinates" xlink:type="simple">latitude longitude start to end 51.96, -38.989583 — 51.95755, -38.98883</named-content>; decimalLatitude: <named-content xmlns:xlink="http://www.w3.org/1999/xlink" content-type="dwc:decimalLatitude" xlink:type="simple">51.96</named-content>; decimalLongitude: <named-content xmlns:xlink="http://www.w3.org/1999/xlink" content-type="dwc:decimalLongitude" xlink:type="simple">-38.989583</named-content>; <bold>Identification:</bold> identifiedBy: <named-content xmlns:xlink="http://www.w3.org/1999/xlink" content-type="dwc:identifiedBy" xlink:type="simple">Anne-Nina Lörz</named-content>; dateIdentified: <named-content xmlns:xlink="http://www.w3.org/1999/xlink" content-type="dwc:dateIdentified" xlink:type="simple">2023</named-content>; <bold>Event:</bold> samplingProtocol: <named-content xmlns:xlink="http://www.w3.org/1999/xlink" content-type="dwc:samplingProtocol" xlink:type="simple">Epibenthic sledge, dragged</named-content>; eventDate: <named-content xmlns:xlink="http://www.w3.org/1999/xlink" content-type="dwc:eventDate" xlink:type="simple">27/11/2021</named-content>; <bold>Record Level:</bold> institutionCode: <named-content xmlns:xlink="http://www.w3.org/1999/xlink" content-type="dwc:institutionCode" xlink:type="simple">NHMW</named-content>; collectionCode: <named-content xmlns:xlink="http://www.w3.org/1999/xlink" content-type="dwc:collectionCode" xlink:type="simple">CR</named-content>; basisOfRecord: <named-content xmlns:xlink="http://www.w3.org/1999/xlink" content-type="dwc:basisOfRecord" xlink:type="simple">Preserved Specimen</named-content></p></list-item></list></tp:treatment-sec><tp:treatment-sec sec-type="Description"><title>Description</title><p>Holotype, NHMW-CR-29747, DZMB 10099, adult female, 7.3 mm, GenBank number OR839896. Figs <xref ref-type="fig" rid="F10906638">9</xref>, <xref ref-type="fig" rid="F10906640">10</xref>, <xref ref-type="fig" rid="F10908004">11</xref>, <xref ref-type="fig" rid="F10908006">12</xref>.</p><p><bold>Body</bold> setose. <bold>Head</bold> with rostrum slightly curved, 20% of length of first peduncle art of A1; first cephalic tooth long, slender, longer than rostrum; second cephalic tooth acute. <bold>A1</bold>, almost reaching length of A2, shorter than length of body; first article 50% length of second art, bundle of setae at distal end; third art half the length of first art; flagellum 25 art. <bold>A2</bold>, art3, 4 and 5 with setae, art5 very slender, longer than art1–4 combined, with fourth art 60 % length of fifth art; flagellum 18 art.</p><p><bold>Md</bold> with incisor process dentate, <italic>lacina mobilis</italic> dentate, molar triturative, palp broken off. <bold>Mx1</bold>, inner plate with two plumose setae; outer plate with 11 dentate spine teeth; palp second art distally expanded and slightly truncate, distal margin with 10 blunt spine teeth. <bold>Mx2</bold>, inner plate with one plumose seta, inner plate narrower and shorter than outer. <bold>Mxp</bold>, inner plate slender, distally rounded, distal setae; outer plate reaches to the last third of second art of palp, distal part of inner margin with short thick spines apically ending in long spines; palp four art, second art twice the length of third art. <bold>Hypopharynx</bold>, bilobate, inner lobes well developed extending to half of outer lobe.</p><p><bold>Prn and Pleon</bold>, Prn1 with two upright teeth. Prn2–7 and pleon dorsally carinate, each carina terminating in a subacute, posteriorly directed tooth.</p><p><bold>P1</bold>, coxa not bifid, anterodistally produced, distal margin convex, serrate; basis as long as ischium, merus and carpus combined; basis to propodus setose, palm half the length of posterior margin, dactylus smooth. <bold>P2</bold>, coxa marginally setose, tapering distally, anterior margin convex; propodus slender, slightly shorter than basis, palm almost half the length of posterior margin; dactylus small setae.</p><p><bold>P3 and P4</bold>, similar in shape, coxae slightly bifid, lobes same length. <bold>P5 and P6</bold>, coxa anterior lobe pointed ventrally, setae on all segments. <bold>P7</bold>, coxa rounded, basis to propodus setose.</p><p><bold>Ep</bold> convex posteriorly, each with prominent postero-distal tooth.</p><p><bold>Urosome</bold> Urosomite 1 strongly produced dorsally, urosomite 3 produced extending to more than half of telson length.</p><p><bold>U1</bold>, peduncle and outer ramus subequal; inner ramus broken; strong spines on peduncle and rami. <bold>U2</bold>, outer ramus slightly shorter than inner ramus, subequal in length to peduncle; peduncle and rami with strong spines. <bold>U3</bold>, peduncle very short, quarter of length of outer ramus; inner ramus similar length to outer ramus. <bold>T</bold>, cleft 30 %, lobes each with apical spine, telson length equals length of spine.</p><p><bold>Variation</bold>: The paratype NHMW-CR-29748, juvenile, 3.2 mm, GenBank number OR839894 (Fig. <xref ref-type="fig" rid="F10908008">13</xref>), morphologically differing from the adult (Figs <xref ref-type="fig" rid="F10906638">9</xref>, <xref ref-type="fig" rid="F10906640">10</xref>, <xref ref-type="fig" rid="F10908004">11</xref>, <xref ref-type="fig" rid="F10908006">12</xref>) in the absence of teeth on pereonite 1, weakly-developed carinae on the pereonites and pleonites. Morphological characters are known to vary between age and stages of growth amongst lepechinellid amphipods (<xref ref-type="bibr" rid="B10902945">Barnard 1973</xref>, <xref ref-type="bibr" rid="B10903028">Thurston 1980</xref>, <xref ref-type="bibr" rid="B10902045">Lörz et al. 2020</xref>). The non-type specimen NHMW-CR-29749, juvenile, 3 mm, collected at the same station as the holotype and paratype, was heavily damaged, but a barcode analysis (GenBank number OR839895) confirmed 100% similarity to the holotype.</p></tp:treatment-sec><tp:treatment-sec sec-type="Diagnosis"><title>Diagnosis</title><p><italic><tp:taxon-name><tp:taxon-name-part taxon-name-part-type="genus" reg="Lepechinella">Lepechinella</tp:taxon-name-part><tp:taxon-name-part taxon-name-part-type="species" reg="naces">naces</tp:taxon-name-part></tp:taxon-name></italic> Lörz &amp; Engel, <bold>sp. nov.</bold> is characterised by a setose body, antenna subequal in length, shorter than body, two dorsal teeth on pereonite 1, coxa 1 tapering non-bifid, coxa 7 being rounded and the telson being cleft 30%.</p></tp:treatment-sec><tp:treatment-sec sec-type="Etymology"><title>Etymology</title><p>The specific epithet <italic><tp:taxon-name><tp:taxon-name-part taxon-name-part-type="genus" reg="Lepechinella"/><tp:taxon-name-part taxon-name-part-type="species" reg="naces">naces</tp:taxon-name-part></tp:taxon-name></italic> is a noun in apposition, referring to the high seas North Atlantic Current and Evlanov Sea Basin (NACES), a marine protected area (MPA), which covers nearly 600,000 km<sup>2</sup>.</p></tp:treatment-sec><tp:treatment-sec sec-type="Taxon discussion"><title>Taxon discussion</title><p><italic><tp:taxon-name><tp:taxon-name-part taxon-name-part-type="genus" reg="Lepechinella">Lepechinella</tp:taxon-name-part><tp:taxon-name-part taxon-name-part-type="species" reg="naces">naces</tp:taxon-name-part></tp:taxon-name></italic> Lörz &amp; Engel, <bold>sp. nov.</bold> is morphologically closest to <italic><tp:taxon-name><tp:taxon-name-part taxon-name-part-type="genus" reg="Lepechinella">Lepechinella</tp:taxon-name-part><tp:taxon-name-part taxon-name-part-type="species" reg="grimi">grimi</tp:taxon-name-part></tp:taxon-name></italic> Thurston, 1980 (<xref ref-type="bibr" rid="B10903028">Thurston 1980</xref>), <italic><tp:taxon-name><tp:taxon-name-part taxon-name-part-type="genus" reg="Lepechinella">Lepechinella</tp:taxon-name-part><tp:taxon-name-part taxon-name-part-type="species" reg="occlo">occlo</tp:taxon-name-part></tp:taxon-name></italic> Barnard, 1973 (<xref ref-type="bibr" rid="B10902945">Barnard 1973</xref>), <italic><tp:taxon-name><tp:taxon-name-part taxon-name-part-type="genus" reg="Lepechinella">Lepechinella</tp:taxon-name-part><tp:taxon-name-part taxon-name-part-type="species" reg="pangola">pangola</tp:taxon-name-part></tp:taxon-name></italic> J.L. Barnard, 1962 (<xref ref-type="bibr" rid="B10902932">Barnard 1962</xref>) and <italic><tp:taxon-name><tp:taxon-name-part taxon-name-part-type="genus" reg="Lepechinella">Lepechinella</tp:taxon-name-part><tp:taxon-name-part taxon-name-part-type="species" reg="victoriae">victoriae</tp:taxon-name-part></tp:taxon-name></italic> Johansen &amp; Vader, 2015 (<xref ref-type="bibr" rid="B10902063">Johansen and Vader 2015</xref>); these five species bear two distinct extensions on pereonite 1. Table <xref ref-type="table" rid="T10930041">4</xref> lists differential characters.</p><p>The closest hits, when blasting the COI sequences of <italic><tp:taxon-name><tp:taxon-name-part taxon-name-part-type="genus" reg="Lepechinella">L.</tp:taxon-name-part><tp:taxon-name-part taxon-name-part-type="species" reg="naces">naces</tp:taxon-name-part></tp:taxon-name></italic> <bold>sp. nov.</bold> in BOLD and GenBank, were a <italic><tp:taxon-name><tp:taxon-name-part taxon-name-part-type="genus" reg="Lepechinella">Lepechinella</tp:taxon-name-part></tp:taxon-name></italic> specimen not identified to species level, collected in the Kuril Kamchatka Trench (<xref ref-type="bibr" rid="B11185291">Jażdżewska and Mamos 2019</xref>) with 6% difference and <italic><tp:taxon-name><tp:taxon-name-part taxon-name-part-type="genus" reg="Lepechinella">L.</tp:taxon-name-part><tp:taxon-name-part taxon-name-part-type="species" reg="grimi">grimi</tp:taxon-name-part></tp:taxon-name></italic> from the North Atlantic (<xref ref-type="bibr" rid="B10902045">Lörz et al. 2020</xref>) with 15% difference.</p><p>A further species of <italic><tp:taxon-name><tp:taxon-name-part taxon-name-part-type="genus" reg="Lepechinella">Lepechinella</tp:taxon-name-part></tp:taxon-name></italic>, which we identified as <italic><tp:taxon-name><tp:taxon-name-part taxon-name-part-type="genus" reg="Lepechinella">Lepechinella</tp:taxon-name-part></tp:taxon-name></italic> sp. (NHMW-CR-29750, GenBank number OR839893) was collected at the same station as <italic><tp:taxon-name><tp:taxon-name-part taxon-name-part-type="genus" reg="Lepechinella">L.</tp:taxon-name-part><tp:taxon-name-part taxon-name-part-type="species" reg="naces">naces</tp:taxon-name-part></tp:taxon-name></italic> <bold>sp. nov.</bold> This specimen morphologically resembles L. <italic><tp:taxon-name><tp:taxon-name-part taxon-name-part-type="genus" reg="Lepechinella"/><tp:taxon-name-part taxon-name-part-type="species" reg="skarphedini">skarphedini</tp:taxon-name-part></tp:taxon-name></italic>, which has not been genetically sequenced to date. It differed from <italic><tp:taxon-name><tp:taxon-name-part taxon-name-part-type="genus" reg="Lepechinella">L.</tp:taxon-name-part><tp:taxon-name-part taxon-name-part-type="species" reg="naces">naces</tp:taxon-name-part></tp:taxon-name></italic> <bold>sp. nov.</bold> by comparison of the COI segment by more than 20%.</p></tp:treatment-sec><tp:treatment-sec sec-type="Notes"><title>Notes</title><sec sec-type="Methods"><title>Methods</title><p>The IceDIVA2 expedition, initiated and coordinated by the department German Centre for Marine Biodiversity (DZMB), Senckenberg, took place in November and December 2021 via RV Sonne (<xref ref-type="bibr" rid="B10902972">Brix et al. 2022</xref>) in the North Atlantic. Material collected from the Marine Protected Area NACES SO 286 Station 46 by an epibenthic sledge (<xref ref-type="bibr" rid="B10902954">Brenke 2005</xref>) was sorted on board and in the laboratories of the DZMB Hamburg using a Leica 12.5 stereoscope following the protocol described by <xref ref-type="bibr" rid="B10903004">Riehl et al. (2014b)</xref> with preservation ensuring an undisturbed cooling chain. All lepechinellid specimens sampled are stored at the <tp:taxon-name><tp:taxon-name-part taxon-name-part-type="subphylum">Crustacea</tp:taxon-name-part></tp:taxon-name> Division, Zoology Department, Natural History Museum Vienna, Austria.</p><p>Amphipod length was measured from the tip of the rostrum to the end of the telson. The appendages of the left side of the holotype were dissected and temporarily mounted on a slide in glycerine for illustration. Terminology of setae and spines follows <xref ref-type="bibr" rid="B10902991">Garm and Watling (2013)</xref>. Pencil drawings were made under a stereoscope Leica MDG33 and microscope Leitz Diaplan Type 020-437.035 via a camera lucida and digitally inked via the free software Vectr, Pixlr. Photographs of the specimens were made via a Keyence 6000 microscope.</p><p>The molecular methods follow the protocol of <xref ref-type="bibr" rid="B10903019">Schwentner and Lörz (2020)</xref> for the cytochrome c oxidase subunit 1 (COI), the primers LCO1490-JJ/HCO2198-JJ were unchanged from <xref ref-type="bibr" rid="B10902919">Astrin and Stüben (2008)</xref>. All specimens have a GenBank reference number for their barcode region of the COI.</p></sec></tp:treatment-sec><tp:treatment-sec><!--Section generated to contain objects referenced in tp:taxon-treatment.--><fig id="F10906638" position="float" orientation="portrait"><object-id xmlns:xlink="http://www.w3.org/1999/xlink" content-type="arpha" xlink:type="simple">59287F08-2385-5B0F-A59C-CC74C75C1BDE</object-id><object-id xmlns:xlink="http://www.w3.org/1999/xlink" content-type="doi" xlink:type="simple">10.3897/BDJ.12.e128431.figure9</object-id><label>Figure 9.</label><caption><p><italic><tp:taxon-name><tp:taxon-name-part taxon-name-part-type="genus" reg="Lepechinella">Lepechinella</tp:taxon-name-part><tp:taxon-name-part taxon-name-part-type="species" reg="naces">naces</tp:taxon-name-part></tp:taxon-name></italic> Lörz &amp; Engel, <bold>sp. nov.</bold>, NHMW-CR-29747, holotype, adult female, 7.3 mm. <bold>A.</bold> Habitus, right lateral view; <bold>B.</bold> Antenna 1; <bold>C.</bold> Antenna 2; <bold>D.</bold> Right mandible; <bold>E.</bold> Maxilla 2; <bold>F.</bold> Maxilliped; <bold>G.</bold> Hypopharynx; <bold>H.</bold> Maxilla 1; <bold>I.</bold> Left mandible. Scale bars: 1 mm (A), 0.1 mm (B–H).</p></caption><graphic xmlns:xlink="http://www.w3.org/1999/xlink" xlink:href="bdj-12-e128431-g009.jpg" position="float" id="oo_1027079.jpg" orientation="portrait" xlink:type="simple"><uri content-type="original_file" xlink:type="simple">https://binary.pensoft.net/fig/1027079</uri></graphic></fig><fig id="F10906640" position="float" orientation="portrait"><object-id xmlns:xlink="http://www.w3.org/1999/xlink" content-type="arpha" xlink:type="simple">E4EB4979-58A6-5165-A2C1-6AA102ED5FD0</object-id><object-id xmlns:xlink="http://www.w3.org/1999/xlink" content-type="doi" xlink:type="simple">10.3897/BDJ.12.e128431.figure10</object-id><label>Figure 10.</label><caption><p><italic><tp:taxon-name><tp:taxon-name-part taxon-name-part-type="genus" reg="Lepechinella">Lepechinella</tp:taxon-name-part><tp:taxon-name-part taxon-name-part-type="species" reg="naces">naces</tp:taxon-name-part></tp:taxon-name></italic> Lörz &amp; Engel, <bold>sp. nov.</bold>, NHMW-CR-29747, holotype, female, 7.3 mm. <bold>A.</bold> Pereopod 1; <bold>B.</bold> Detail of pereopod 1 palm; <bold>C.</bold> Pereopod 2; <bold>D.</bold> Pereopod 3; <bold>E.</bold> Pereopod 4; <bold>F.</bold> Pereopod 5; <bold>G.</bold> Pereopod 6; <bold>H.</bold> Pereopod 7. Scale bars: 0.1 mm.</p></caption><graphic xmlns:xlink="http://www.w3.org/1999/xlink" xlink:href="bdj-12-e128431-g010.jpg" position="float" id="oo_1027080.jpg" orientation="portrait" xlink:type="simple"><uri content-type="original_file" xlink:type="simple">https://binary.pensoft.net/fig/1027080</uri></graphic></fig><fig id="F10908004" position="float" orientation="portrait"><object-id xmlns:xlink="http://www.w3.org/1999/xlink" content-type="arpha" xlink:type="simple">64E462FC-BBA8-599E-BABE-F47450E4D0C9</object-id><object-id xmlns:xlink="http://www.w3.org/1999/xlink" content-type="doi" xlink:type="simple">10.3897/BDJ.12.e128431.figure11</object-id><label>Figure 11.</label><caption><p><italic><tp:taxon-name><tp:taxon-name-part taxon-name-part-type="genus" reg="Lepechinella">Lepechinella</tp:taxon-name-part><tp:taxon-name-part taxon-name-part-type="species" reg="naces">naces</tp:taxon-name-part></tp:taxon-name></italic> Lörz &amp; Engel, <bold>sp. nov.</bold>, NHMW-CR-29747, holotype, female, 7.3 mm. <bold>A.</bold> Uropod 1; <bold>B.</bold> Uropod 2; <bold>C.</bold> Uropod 3; <bold>D.</bold> Pleopod 2; <bold>E.</bold> Telson. Scale bars: 0.1 mm.</p></caption><graphic xmlns:xlink="http://www.w3.org/1999/xlink" xlink:href="bdj-12-e128431-g011.jpg" position="float" id="oo_1027083.jpg" orientation="portrait" xlink:type="simple"><uri content-type="original_file" xlink:type="simple">https://binary.pensoft.net/fig/1027083</uri></graphic></fig><fig id="F10908006" position="float" orientation="portrait"><object-id xmlns:xlink="http://www.w3.org/1999/xlink" content-type="arpha" xlink:type="simple">98CE3083-8666-5E3D-99A6-B877D0FE614E</object-id><object-id xmlns:xlink="http://www.w3.org/1999/xlink" content-type="doi" xlink:type="simple">10.3897/BDJ.12.e128431.figure12</object-id><label>Figure 12.</label><caption><p><italic><tp:taxon-name><tp:taxon-name-part taxon-name-part-type="genus" reg="Lepechinella">Lepechinella</tp:taxon-name-part><tp:taxon-name-part taxon-name-part-type="species" reg="naces">naces</tp:taxon-name-part></tp:taxon-name></italic> Lörz &amp; Engel, <bold>sp. nov.</bold>, NHMW-CR-29747, holotype, female, 7.3 mm. Habitus, right lateral view. Photographed in the lab via a Keyence 6000 microscope. Scale bar: 1 mm.</p></caption><graphic xmlns:xlink="http://www.w3.org/1999/xlink" xlink:href="bdj-12-e128431-g012.png" position="float" id="oo_1027084.png" orientation="portrait" xlink:type="simple"><uri content-type="original_file" xlink:type="simple">https://binary.pensoft.net/fig/1027084</uri></graphic></fig><fig id="F10908008" position="float" orientation="portrait"><object-id xmlns:xlink="http://www.w3.org/1999/xlink" content-type="arpha" xlink:type="simple">91A4D96D-DD97-59AD-BBE6-5064702C4ECB</object-id><object-id xmlns:xlink="http://www.w3.org/1999/xlink" content-type="doi" xlink:type="simple">10.3897/BDJ.12.e128431.figure13</object-id><label>Figure 13.</label><caption><p><italic><tp:taxon-name><tp:taxon-name-part taxon-name-part-type="genus" reg="Lepechinella">Lepechinella</tp:taxon-name-part><tp:taxon-name-part taxon-name-part-type="species" reg="naces">naces</tp:taxon-name-part></tp:taxon-name></italic> Lörz &amp; Engel, <bold>sp. nov.</bold>, NHMW-CR-29748, paratype, juvenile, 3.2 mm. Habitus, right lateral view. Photographed in the lab via a Keyence 6000 microscope. Scale bar: 1 mm.</p></caption><graphic xmlns:xlink="http://www.w3.org/1999/xlink" xlink:href="bdj-12-e128431-g013.png" position="float" id="oo_1027085.png" orientation="portrait" xlink:type="simple"><uri content-type="original_file" xlink:type="simple">https://binary.pensoft.net/fig/1027085</uri></graphic></fig><table-wrap id="T10930041" position="float" orientation="portrait"><label>Table 4.</label><caption><p>Characters and character states that separate <italic><tp:taxon-name><tp:taxon-name-part taxon-name-part-type="genus" reg="Lepechinella">Lepechinella</tp:taxon-name-part><tp:taxon-name-part taxon-name-part-type="species" reg="grimi">grimi</tp:taxon-name-part></tp:taxon-name></italic> Thurston, 1980, <italic><tp:taxon-name><tp:taxon-name-part taxon-name-part-type="genus" reg="Lepechinella">Lepechinella</tp:taxon-name-part><tp:taxon-name-part taxon-name-part-type="species" reg="occlo">occlo</tp:taxon-name-part></tp:taxon-name></italic> Barnard, 1973, <italic><tp:taxon-name><tp:taxon-name-part taxon-name-part-type="genus" reg="Lepechinella">Lepechinella</tp:taxon-name-part><tp:taxon-name-part taxon-name-part-type="species" reg="pangola">pangola</tp:taxon-name-part></tp:taxon-name></italic> J.L. Barnard, 1962, and <italic><tp:taxon-name><tp:taxon-name-part taxon-name-part-type="genus" reg="Lepechinella">Lepechinella</tp:taxon-name-part><tp:taxon-name-part taxon-name-part-type="species" reg="victoriae">victoriae</tp:taxon-name-part></tp:taxon-name></italic> Johansen &amp; Vader, 2015 from <italic><tp:taxon-name><tp:taxon-name-part taxon-name-part-type="genus" reg="Lepechinella">Lepechinella</tp:taxon-name-part><tp:taxon-name-part taxon-name-part-type="species" reg="naces">naces</tp:taxon-name-part></tp:taxon-name></italic> Lörz &amp; Engel, <bold>sp. nov.</bold></p></caption><table rules="all" border="0"><tbody><tr><td rowspan="1" colspan="1">
              <bold>Species</bold>
            </td><td rowspan="1" colspan="1">
              <bold>Body</bold>
            </td><td rowspan="1" colspan="1"><bold>Prn2</bold>–<bold>7</bold></td><td rowspan="1" colspan="1">
              <bold>A1</bold>
            </td><td rowspan="1" colspan="1">
              <bold>A2</bold>
            </td><td rowspan="1" colspan="1">
              <bold>Rostrum</bold>
            </td><td rowspan="1" colspan="1">
              <bold>First cephalic tooth</bold>
            </td><td rowspan="1" colspan="1">
              <bold>C1</bold>
            </td><td rowspan="1" colspan="1">
              <bold>C7</bold>
            </td><td rowspan="1" colspan="1">
              <bold>U2</bold>
            </td><td rowspan="1" colspan="1">
              <bold>T</bold>
            </td></tr><tr><td rowspan="1" colspan="1"><italic><tp:taxon-name><tp:taxon-name-part taxon-name-part-type="genus" reg="Lepechinella">L.</tp:taxon-name-part><tp:taxon-name-part taxon-name-part-type="species" reg="grimi">grimi</tp:taxon-name-part></tp:taxon-name></italic> Thurston, 1980</td><td rowspan="1" colspan="1">Many dorsal/lateral spines</td><td rowspan="1" colspan="1">P2–3 with single upright tooth; P4–7 pointed posteriorly</td><td rowspan="1" colspan="1">Art1 of peduncle 0.25x of length of art2</td><td rowspan="1" colspan="1">Longer than body; peduncle art 4 is 0.8x art 5</td><td rowspan="1" colspan="1">Curved; 0.3x of length of art1 of A1</td><td rowspan="1" colspan="1">1.35x of length of rostrum</td><td rowspan="1" colspan="1">Not bifid, slipper-shaped</td><td rowspan="1" colspan="1">Posterior distal angle produced</td><td rowspan="1" colspan="1">Outer ramus 0.85x of length of inner ramus</td><td rowspan="1" colspan="1">Cleft 65% of length; each lobe with one long and two short spines subapically</td></tr><tr><td rowspan="1" colspan="1"><italic><tp:taxon-name><tp:taxon-name-part taxon-name-part-type="genus" reg="Lepechinella">L.</tp:taxon-name-part><tp:taxon-name-part taxon-name-part-type="species" reg="occlo">occlo</tp:taxon-name-part></tp:taxon-name></italic> Barnard, 1973</td><td rowspan="1" colspan="1">Covered with large spines</td><td rowspan="1" colspan="1">Each with one small erect tooth</td><td rowspan="1" colspan="1">Art 1 of peduncle 0.5x of length of art2</td><td rowspan="1" colspan="1">Longer than body; peduncle art 4 and 5 nearly same length</td><td rowspan="1" colspan="1">Pointing upwards; 0.4x of length of art1 of A1</td><td rowspan="1" colspan="1">0.67x of length of rostrum</td><td rowspan="1" colspan="1">Not bifid, slipper-shaped</td><td rowspan="1" colspan="1">Posterior distal angle produced</td><td rowspan="1" colspan="1">Outer ramus slightly shorter than inner ramus</td><td rowspan="1" colspan="1">Cleft 65% of length; each lobe with one long apical spine</td></tr><tr><td rowspan="1" colspan="1"><italic><tp:taxon-name><tp:taxon-name-part taxon-name-part-type="genus" reg="Lepechinella">L.</tp:taxon-name-part><tp:taxon-name-part taxon-name-part-type="species" reg="pangola">pangola</tp:taxon-name-part></tp:taxon-name></italic> Barnard, 1962</td><td rowspan="1" colspan="1">Naked</td><td rowspan="1" colspan="1">Each with one tooth; anterior dorsal teeth rudimentary; posterior teeth of small to medium size</td><td rowspan="1" colspan="1">-</td><td rowspan="1" colspan="1">Shorter than body</td><td rowspan="1" colspan="1">Straight; around 0.5x of length of art1 of A1</td><td rowspan="1" colspan="1">As long as rostrum</td><td rowspan="1" colspan="1">Not bifid, slightly truncate</td><td rowspan="1" colspan="1">Posterior distal angle produced</td><td rowspan="1" colspan="1">Rami around same length</td><td rowspan="1" colspan="1">Cleft nearly 50% of length; each lobe with apical spine of unknown length</td></tr><tr><td rowspan="1" colspan="1"><italic><tp:taxon-name><tp:taxon-name-part taxon-name-part-type="genus" reg="Lepechinella">L.</tp:taxon-name-part><tp:taxon-name-part taxon-name-part-type="species" reg="victoriae">victoriae</tp:taxon-name-part></tp:taxon-name></italic> Johansen &amp; Vader, 2015</td><td rowspan="1" colspan="1">Sparsely covered with spines</td><td rowspan="1" colspan="1">Each with one long tooth</td><td rowspan="1" colspan="1">Art1 of peduncle 0.5x of length of art2</td><td rowspan="1" colspan="1">Longer than body; peduncle 4 is 0.6x art 5</td><td rowspan="1" colspan="1">Straight; 0.5x of length of art1 of A1</td><td rowspan="1" colspan="1">As long as rostrum</td><td rowspan="1" colspan="1">Bifid</td><td rowspan="1" colspan="1">Posterior distal angle produced</td><td rowspan="1" colspan="1">Outer ramus is 0.7x of length of inner ramus</td><td rowspan="1" colspan="1">Cleft 40% of length; each lobe with one marginal and one long apical spine</td></tr><tr><td rowspan="1" colspan="1"><italic><tp:taxon-name><tp:taxon-name-part taxon-name-part-type="genus" reg="Lepechinella">L.</tp:taxon-name-part><tp:taxon-name-part taxon-name-part-type="species" reg="naces">naces</tp:taxon-name-part></tp:taxon-name></italic> Lorz &amp; Engel, sp. nov.</td><td rowspan="1" colspan="1">Setose, some dorsal/lateral spines</td><td rowspan="1" colspan="1">Carinae, each segment with one subacute weak tooth pointed posteriorly</td><td rowspan="1" colspan="1">Art1 of peduncle 0.5x of length of art2</td><td rowspan="1" colspan="1">Shorter than body; peduncle art 4 is 0.6x art 5</td><td rowspan="1" colspan="1">Slightly curved; 0.2x of length of art1 of A1</td><td rowspan="1" colspan="1">Longer than rostrum</td><td rowspan="1" colspan="1">Not bifid, slipper-shaped</td><td rowspan="1" colspan="1">Posterior distal angle rounded</td><td rowspan="1" colspan="1">Outer ramus slightly shorter than inner ramus</td><td rowspan="1" colspan="1">Cleft 30% of length; each lobe with one long apical spine</td></tr></tbody></table></table-wrap></tp:treatment-sec><ref-list><ref id="B10902945"><element-citation xmlns:xlink="http://www.w3.org/1999/xlink" publication-type="article" xlink:type="simple"><person-group person-group-type="author"><name name-style="western"><surname>Barnard</surname><given-names>J. L.</given-names></name></person-group><year>1973</year><article-title>Deep-sea <tp:taxon-name><tp:taxon-name-part taxon-name-part-type="order">Amphipoda</tp:taxon-name-part></tp:taxon-name> of the genus <italic><tp:taxon-name><tp:taxon-name-part taxon-name-part-type="genus" reg="Lepechinella">Lepechinella</tp:taxon-name-part></tp:taxon-name></italic> (<tp:taxon-name><tp:taxon-name-part taxon-name-part-type="subphylum">Crustacea</tp:taxon-name-part></tp:taxon-name>)</article-title><source>Smithsonian Contributions to Zoology</source><volume>133</volume><fpage>1</fpage><lpage>31</lpage><uri xlink:type="simple">https://repository.si.edu/handle/10088/5438</uri><pub-id pub-id-type="doi">10.5479/si.00810282.133</pub-id></element-citation></ref><ref id="B10903028"><element-citation xmlns:xlink="http://www.w3.org/1999/xlink" publication-type="article" xlink:type="simple"><person-group person-group-type="author"><name name-style="western"><surname>Thurston</surname><given-names>Michael H.</given-names></name></person-group><year>1980</year><article-title>Abyssal benthic <tp:taxon-name><tp:taxon-name-part taxon-name-part-type="order">Amphipoda</tp:taxon-name-part></tp:taxon-name> (<tp:taxon-name><tp:taxon-name-part taxon-name-part-type="subphylum">Crustacea</tp:taxon-name-part></tp:taxon-name>) from the East Iceland Basin. 2. <italic><tp:taxon-name><tp:taxon-name-part taxon-name-part-type="genus" reg="Lepechinella">Lepechinella</tp:taxon-name-part></tp:taxon-name></italic> and an allied new genus</article-title><source>Bulletin of the British Museum (Natural History) Zoology</source><volume>38</volume><issue>1</issue><fpage>69</fpage><lpage>87</lpage><uri xlink:type="simple">https://www.biodiversitylibrary.org/part/12606</uri><pub-id pub-id-type="doi">10.5962/p.12606</pub-id></element-citation></ref><ref id="B10902045"><element-citation xmlns:xlink="http://www.w3.org/1999/xlink" publication-type="article" xlink:type="simple"><person-group person-group-type="author"><name name-style="western"><surname>Lörz</surname><given-names>Anne Nina</given-names></name><name name-style="western"><surname>Brix</surname><given-names>Saskia</given-names></name><name name-style="western"><surname>Jażdżewska</surname><given-names>Anna M</given-names></name><name name-style="western"><surname>Hughes</surname><given-names>Lauren Elizabeth</given-names></name></person-group><year>2020</year><article-title>Diversity and distribution of North Atlantic <tp:taxon-name><tp:taxon-name-part taxon-name-part-type="family">Lepechinellidae</tp:taxon-name-part></tp:taxon-name> (<tp:taxon-name><tp:taxon-name-part taxon-name-part-type="order">Amphipoda</tp:taxon-name-part></tp:taxon-name>: <tp:taxon-name><tp:taxon-name-part taxon-name-part-type="subphylum">Crustacea</tp:taxon-name-part></tp:taxon-name>)</article-title><source>Zoological Journal of the Linnean Society</source><volume>190</volume><issue>4</issue><fpage>1095</fpage><lpage>1122</lpage><uri xlink:type="simple">https://academic.oup.com/zoolinnean/article/190/4/1095/5825067</uri><pub-id pub-id-type="doi">10.1093/zoolinnean/zlaa024</pub-id></element-citation></ref><ref id="B10902932"><element-citation xmlns:xlink="http://www.w3.org/1999/xlink" publication-type="chapter" xlink:type="simple"><person-group person-group-type="author"><name name-style="western"><surname>Barnard</surname><given-names>J. L.</given-names></name></person-group><year>1962</year><chapter-title>South Atlantic abyssal amphipods collected by R.V. Vema</chapter-title><person-group person-group-type="editor"><name name-style="western"><surname>Barnard</surname><given-names>J. L.</given-names></name><name name-style="western"><surname>Menzies</surname><given-names>R. J.</given-names></name><name name-style="western"><surname>Bãcescu</surname><given-names>M. C.</given-names></name></person-group><source>Abyssal <tp:taxon-name><tp:taxon-name-part taxon-name-part-type="subphylum">Crustacea</tp:taxon-name-part></tp:taxon-name>. Vema Research Series 1</source><publisher-name>Columbia University</publisher-name><publisher-loc>New York</publisher-loc><size units="page">1-78</size></element-citation></ref><ref id="B10902063"><element-citation xmlns:xlink="http://www.w3.org/1999/xlink" publication-type="article" xlink:type="simple"><person-group person-group-type="author"><name name-style="western"><surname>Johansen</surname><given-names>Per-Otto</given-names></name><name name-style="western"><surname>Vader</surname><given-names>Wim</given-names></name></person-group><year>2015</year><article-title>New and little known species of <italic><tp:taxon-name><tp:taxon-name-part taxon-name-part-type="genus" reg="Lepechinella">Lepechinella</tp:taxon-name-part></tp:taxon-name></italic> (<tp:taxon-name><tp:taxon-name-part taxon-name-part-type="subphylum">Crustacea</tp:taxon-name-part></tp:taxon-name>, <tp:taxon-name><tp:taxon-name-part taxon-name-part-type="order">Amphipoda</tp:taxon-name-part></tp:taxon-name>, <tp:taxon-name><tp:taxon-name-part taxon-name-part-type="family">Lepechinellidae</tp:taxon-name-part></tp:taxon-name>) and an allied new genus <italic><tp:taxon-name><tp:taxon-name-part taxon-name-part-type="genus" reg="Lepesubchela">Lepesubchela</tp:taxon-name-part></tp:taxon-name></italic> from the North Atlantic</article-title><source>European Journal of Taxonomy</source><volume>127</volume><fpage>1</fpage><lpage>35</lpage><uri xlink:type="simple">https://europeanjournaloftaxonomy.eu/index.php/ejt/article/view/249</uri><pub-id pub-id-type="doi">10.5852/ejt.2015.127</pub-id></element-citation></ref><ref id="B11185291"><element-citation xmlns:xlink="http://www.w3.org/1999/xlink" publication-type="article" xlink:type="simple"><person-group person-group-type="author"><name name-style="western"><surname>Jażdżewska</surname><given-names>Anna Maria</given-names></name><name name-style="western"><surname>Mamos</surname><given-names>Tomasz</given-names></name></person-group><year>2019</year><article-title>High species richness of Northwest Pacific deep-sea amphipods revealed through DNA barcoding</article-title><source>Progress in Oceanography</source><volume>178</volume><issue>102184</issue><fpage>1</fpage><lpage>15</lpage><uri xlink:type="simple">https://www.sciencedirect.com/science/article/pii/S0079661119300643?via%3Dihub</uri><pub-id pub-id-type="doi">10.1016/j.pocean.2019.102184</pub-id></element-citation></ref><ref id="B10902972"><element-citation xmlns:xlink="http://www.w3.org/1999/xlink" publication-type="other" xlink:type="simple"><person-group person-group-type="author"><name name-style="western"><surname>Brix</surname><given-names>Saskia</given-names></name><name name-style="western"><surname>Taylor</surname><given-names>James</given-names></name><name name-style="western"><surname>Kieneke</surname><given-names>Alexander</given-names></name><name name-style="western"><surname>Linse</surname><given-names>Katrin</given-names></name><name name-style="western"><surname>Martínez Arbizu</surname><given-names>Pedro</given-names></name><name name-style="western"><surname>Party</surname><given-names>Shipboard Scientific</given-names></name></person-group><year>2022</year><article-title>Icelandic marine Animals: Genetics and Ecology meets Diversity along latitudinal gradients in the deep sea of the Atlantic Ocean 2, Cruise No. SO286, 04.11.2021 - 09.12.2021, Emden (Germany) - Las Palmas (Spain)</article-title><publisher-name>Begutachtungspanel Forschungsschiffe</publisher-name><uri xlink:type="simple">https://www.tib.eu/en/search/id/awi:55294ebb2eca9e7338c4ba4e5a94000234151503</uri><pub-id pub-id-type="doi">10.48433/cr_so286</pub-id></element-citation></ref><ref id="B10902954"><element-citation xmlns:xlink="http://www.w3.org/1999/xlink" publication-type="article" xlink:type="simple"><person-group person-group-type="author"><name name-style="western"><surname>Brenke</surname><given-names>Nils</given-names></name></person-group><year>2005</year><article-title>An epibenthic sledge for operations on marine soft bottom and bedrock</article-title><source>Marine Technology Society Journal</source><volume>39</volume><issue>2</issue><fpage>10</fpage><lpage>21</lpage><uri xlink:type="simple">https://www.ingentaconnect.com/content/mts/mtsj/2005/00000039/00000002/art00002</uri><pub-id pub-id-type="doi">10.4031/002533205787444015</pub-id></element-citation></ref><ref id="B10903004"><element-citation xmlns:xlink="http://www.w3.org/1999/xlink" publication-type="article" xlink:type="simple"><person-group person-group-type="author"><name name-style="western"><surname>Riehl</surname><given-names>Torben</given-names></name><name name-style="western"><surname>Brenke</surname><given-names>Nils</given-names></name><name name-style="western"><surname>Brix</surname><given-names>Saskia</given-names></name><name name-style="western"><surname>Driskell</surname><given-names>Amy</given-names></name><name name-style="western"><surname>Kaiser</surname><given-names>Stefanie</given-names></name><name name-style="western"><surname>Brandt</surname><given-names>Angelika</given-names></name></person-group><year>2014</year><article-title>Field and laboratory methods for DNA studies on deep-sea isopod crustaceans</article-title><source>Polish Polar Research</source><volume>35</volume><issue>2</issue><fpage>203</fpage><lpage>224</lpage><uri xlink:type="simple">https://journals.pan.pl/dlibra/publication/114521/edition/99574/content</uri><pub-id pub-id-type="doi">10.2478/popore-2014-0018</pub-id></element-citation></ref><ref id="B10902991"><element-citation xmlns:xlink="http://www.w3.org/1999/xlink" publication-type="chapter" xlink:type="simple"><person-group person-group-type="author"><name name-style="western"><surname>Garm</surname><given-names>A.</given-names></name><name name-style="western"><surname>Watling</surname><given-names>L.</given-names></name></person-group><year>2013</year><chapter-title>The crustacean integument: setae, setules, and other ornamentation</chapter-title><person-group person-group-type="editor"><name name-style="western"><surname>Watling</surname><given-names>L.</given-names></name><name name-style="western"><surname>Thiel</surname><given-names>M.</given-names></name></person-group><source>Functional morphology and diversity</source><volume>1</volume><publisher-name>Oxford University Press</publisher-name><publisher-loc>Oxford</publisher-loc><size units="page">167-198</size><uri xlink:type="simple">https://academic.oup.com/book/4028/chapter-abstract/145676120</uri><isbn>9780190267780</isbn><pub-id pub-id-type="doi">10.1093/acprof:osobl/9780195398038.003.0006</pub-id></element-citation></ref><ref id="B10903019"><element-citation xmlns:xlink="http://www.w3.org/1999/xlink" publication-type="article" xlink:type="simple"><person-group person-group-type="author"><name name-style="western"><surname>Schwentner</surname><given-names>Martin</given-names></name><name name-style="western"><surname>Lörz</surname><given-names>Anne Nina</given-names></name></person-group><year>2020</year><article-title>Population genetics of cold‐water coral associated <tp:taxon-name><tp:taxon-name-part taxon-name-part-type="family">Pleustidae</tp:taxon-name-part></tp:taxon-name> (<tp:taxon-name><tp:taxon-name-part taxon-name-part-type="subphylum">Crustacea</tp:taxon-name-part></tp:taxon-name>, <tp:taxon-name><tp:taxon-name-part taxon-name-part-type="order">Amphipoda</tp:taxon-name-part></tp:taxon-name>) reveals cryptic diversity and recent expansion off Iceland</article-title><source>Marine Ecology</source><volume>42</volume><issue>1</issue><fpage>1</fpage><lpage>17</lpage><uri xlink:type="simple">https://onlinelibrary.wiley.com/doi/10.1111/maec.12625</uri><pub-id pub-id-type="doi">10.1111/maec.12625</pub-id></element-citation></ref><ref id="B10902919"><element-citation xmlns:xlink="http://www.w3.org/1999/xlink" publication-type="article" xlink:type="simple"><person-group person-group-type="author"><name name-style="western"><surname>Astrin</surname><given-names>Jonas J.</given-names></name><name name-style="western"><surname>Stüben</surname><given-names>Peter E.</given-names></name></person-group><year>2008</year><article-title>Phylogeny in cryptic weevils: molecules, morphology and new genera of western Palaearctic <tp:taxon-name><tp:taxon-name-part taxon-name-part-type="subfamily">Cryptorhynchinae</tp:taxon-name-part></tp:taxon-name> (<tp:taxon-name><tp:taxon-name-part taxon-name-part-type="order">Coleoptera</tp:taxon-name-part></tp:taxon-name>: <tp:taxon-name><tp:taxon-name-part taxon-name-part-type="family">Curculionidae</tp:taxon-name-part></tp:taxon-name>)</article-title><source>Invertebrate Systematics</source><volume>22</volume><issue>5</issue><fpage>503</fpage><lpage>522</lpage><uri xlink:type="simple">https://www.publish.csiro.au/is/IS07057</uri><pub-id pub-id-type="doi">10.1071/IS07057</pub-id></element-citation></ref></ref-list></tp:taxon-treatment>
