# Supplementary material for: Ocean Species Discoveries 1–12 — A primer for accelerating marine invertebrate taxonomy
Source: Biodivers Data J. 2024 Aug 6;12:e128431. doi: 10.3897/BDJ.12.e128431 (PMC11336395; doi:10.3897/BDJ.12.e128431)
Supplement: XML Treatment for Cuniculomaera [file BDJ.12.e128431-treatment6.xml]

<!DOCTYPE tp:taxon-treatment
  PUBLIC "-//TaxonX//DTD Taxonomic Treatment Publishing DTD v0 20100105//EN" "tax-treatment-NSO.dtd">
<tp:taxon-treatment xmlns:tp="http://www.plazi.org/taxpub"><tp:treatment-meta><mixed-citation publication-type="journal"><person-group><name><surname>(SOSA)</surname><given-names>Senckenberg Ocean Species Alliance</given-names></name><name><surname>Brandt</surname><given-names>Angelika</given-names></name><name><surname>Chen</surname><given-names>Chong</given-names></name><name><surname>Engel</surname><given-names>Laura</given-names></name><name><surname>Esquete</surname><given-names>Patricia</given-names></name><name><surname>Horton</surname><given-names>Tammy</given-names></name><name><surname>Jażdżewska</surname><given-names>Anna M.</given-names></name><name><surname>Johannsen</surname><given-names>Nele</given-names></name><name><surname>Kaiser</surname><given-names>Stefanie</given-names></name><name><surname>Kihara</surname><given-names>Terue C.</given-names></name><name><surname>Knauber</surname><given-names>Henry</given-names></name><name><surname>Kniesz</surname><given-names>Katharina</given-names></name><name><surname>Landschoff</surname><given-names>Jannes</given-names></name><name><surname>Lörz</surname><given-names>Anne-Nina</given-names></name><name><surname>Machado</surname><given-names>Fabrizio M.</given-names></name><name><surname>Martínez-Muñoz</surname><given-names>Carlos A.</given-names></name><name><surname>Riehl</surname><given-names>Torben</given-names></name><name><surname>Serpell-Stevens</surname><given-names>Amanda</given-names></name><name><surname>Sigwart</surname><given-names>Julia D.</given-names></name><name><surname>Tandberg</surname><given-names>Anne Helene S.</given-names></name><name><surname>Tato</surname><given-names>Ramiro</given-names></name><name><surname>Tsuda</surname><given-names>Miwako</given-names></name><name><surname>Vončina</surname><given-names>Katarzyna</given-names></name><name><surname>Watanabe</surname><given-names>Hiromi K.</given-names></name><name><surname>Wenz</surname><given-names>Christian</given-names></name><name><surname>Williams</surname><given-names>Jason D.</given-names></name></person-group><article-title>Ocean Species Discoveries 1–12 — A primer for accelerating marine invertebrate taxonomy</article-title><source>Biodivers Data J</source><day>06</day><month>08</month><year>2024</year><volume>12</volume><pub-id pub-id-type="doi">10.3897/BDJ.12.e128431</pub-id></mixed-citation></tp:treatment-meta><tp:nomenclature><tp:taxon-name>
            <object-id xmlns:xlink="http://www.w3.org/1999/xlink" content-type="arpha" xlink:type="simple">E0DD3647-FCA0-5FF5-AB9C-FDDA5D98C51B</object-id>
            <tp:taxon-name-part taxon-name-part-type="genus">Cuniculomaera</tp:taxon-name-part>
            <object-id xmlns:xlink="http://www.w3.org/1999/xlink" content-type="zoobank" xlink:type="simple" object-id-type="ZooBank">796926BB-EE87-4145-B91C-6F90496FA6DA</object-id>
          </tp:taxon-name><tp:taxon-authority>Tandberg &amp; Jażdżewska</tp:taxon-authority><tp:taxon-status xmlns:xlink="http://www.w3.org/1999/xlink" xlink:type="simple">gen. nov.</tp:taxon-status><tp:nomenclature-citation-list><tp:nomenclature-citation><tp:taxon-name>
                <tp:taxon-name-part taxon-name-part-type="genus" reg="Lepechinella"/>
                <tp:taxon-name-part taxon-name-part-type="species" reg="naces"/>
              </tp:taxon-name><comment><bold>Composition</bold>: One valid species, which is described herein; <italic><tp:taxon-name><tp:taxon-name-part taxon-name-part-type="genus" reg="Cuniculomaera">Cuniculomaera</tp:taxon-name-part><tp:taxon-name-part taxon-name-part-type="species" reg="grata">grata</tp:taxon-name-part></tp:taxon-name></italic> Tandberg &amp; Jażdżewska, <bold>sp. nov.</bold></comment></tp:nomenclature-citation><tp:nomenclature-citation><tp:taxon-name>
                <tp:taxon-name-part taxon-name-part-type="genus">Cuniculomaera</tp:taxon-name-part>
                <tp:taxon-name-part taxon-name-part-type="species">grata</tp:taxon-name-part>
              </tp:taxon-name><comment> Tandberg &amp; Jażdżewska. Type species.</comment></tp:nomenclature-citation></tp:nomenclature-citation-list></tp:nomenclature><tp:treatment-sec sec-type="Diagnosis"><title>Diagnosis</title><p>Small round eyes. Accessory flagellum 8-articulate. Pereopod 2 propodus suboval, palmar corner not sharply defined, dactylus smooth and sharp. Epimeral plates smooth, epimeral plate 3 with sharp tooth. Uropod 3 elongate, rami of similar length, covered by bushy setae. Telson deeply and widely cleft.</p></tp:treatment-sec><tp:treatment-sec sec-type="Etymology"><title>Etymology</title><p><italic><tp:taxon-name><tp:taxon-name-part taxon-name-part-type="genus" reg="Cuniculomaera">Cuniculomaera</tp:taxon-name-part></tp:taxon-name></italic> is a compound noun formed from the Latin second-declension noun <italic>cuniculus</italic> (burrow) and the suffix -maera from <italic><tp:taxon-name><tp:taxon-name-part taxon-name-part-type="genus" reg="Maera">Maera</tp:taxon-name-part></tp:taxon-name></italic>, the type genus of the family <tp:taxon-name><tp:taxon-name-part taxon-name-part-type="family">Maeridae</tp:taxon-name-part></tp:taxon-name>. Gender: feminine.</p></tp:treatment-sec><tp:treatment-sec sec-type="Taxon discussion"><title>Taxon discussion</title><p>The decision to erect a new genus for <italic><tp:taxon-name><tp:taxon-name-part taxon-name-part-type="genus" reg="Cuniculomaera">Cuniculomaera</tp:taxon-name-part><tp:taxon-name-part taxon-name-part-type="species" reg="grata">grata</tp:taxon-name-part></tp:taxon-name></italic> Tandberg &amp; Jażdżewska, <bold>sp. nov.</bold> (described below) comes from it differing in diagnostic characters from all initially eligible genera within the family <tp:taxon-name><tp:taxon-name-part taxon-name-part-type="family">Maeridae</tp:taxon-name-part></tp:taxon-name> Krapp-Schickel, 2008. The placement of the genus into <tp:taxon-name><tp:taxon-name-part taxon-name-part-type="family">Maeridae</tp:taxon-name-part></tp:taxon-name> follows the discussion in <xref ref-type="bibr" rid="B11390696">Krapp-Schickel (2008)</xref>, where she separates the <italic><tp:taxon-name><tp:taxon-name-part taxon-name-part-type="genus" reg="Ceradocus">Ceradocus</tp:taxon-name-part></tp:taxon-name>-<tp:taxon-name><tp:taxon-name-part taxon-name-part-type="genus" reg="Elasmopus">Elasmopus</tp:taxon-name-part></tp:taxon-name>-<tp:taxon-name><tp:taxon-name-part taxon-name-part-type="genus" reg="Maera">Maera</tp:taxon-name-part></tp:taxon-name></italic>-group from <tp:taxon-name><tp:taxon-name-part taxon-name-part-type="family">Melitidae</tp:taxon-name-part></tp:taxon-name> Bousfield, 1973, based on the equiramous uropod 3 in this group compared with the parviramous uropod 3 in <tp:taxon-name><tp:taxon-name-part taxon-name-part-type="family">Melitidae</tp:taxon-name-part></tp:taxon-name>. The use of the defining morphological characters of uropod 3 is kept by <xref ref-type="bibr" rid="B11390733">Lowry and Myers (2013)</xref>, who also keeps <tp:taxon-name><tp:taxon-name-part taxon-name-part-type="family">Maeridae</tp:taxon-name-part></tp:taxon-name> separate from the morphologically quite similar <tp:taxon-name><tp:taxon-name-part taxon-name-part-type="family">Hadziidae</tp:taxon-name-part></tp:taxon-name> S. Karaman, 1943 due to the morphology of the gills. It should also be noted that <tp:taxon-name><tp:taxon-name-part taxon-name-part-type="family">Hadziidae</tp:taxon-name-part></tp:taxon-name> are exclusively freshwater species. The gills of <italic><tp:taxon-name><tp:taxon-name-part taxon-name-part-type="genus" reg="Cuniculomaera">Cuniculomaera</tp:taxon-name-part><tp:taxon-name-part taxon-name-part-type="species" reg="grata">grata</tp:taxon-name-part></tp:taxon-name></italic> <bold>sp. nov.</bold> are not stalked (rather “normal” for marine species), again placing the new genus within <tp:taxon-name><tp:taxon-name-part taxon-name-part-type="family">Maeridae</tp:taxon-name-part></tp:taxon-name>.</p><p>The equiramous uropod 3 of <italic><tp:taxon-name><tp:taxon-name-part taxon-name-part-type="genus" reg="Cuniculomaera">Cuniculomaera</tp:taxon-name-part></tp:taxon-name></italic> <bold>gen. nov.</bold> can be observed in Fig. <xref ref-type="fig" rid="F11391281">14</xref>. Sadly, uropod 3 was lost in the specimen that was sampled. Placing it in the <italic><tp:taxon-name><tp:taxon-name-part taxon-name-part-type="genus" reg="Maera">Maera</tp:taxon-name-part></tp:taxon-name></italic> Leach, 1814 s. l. group (<italic>sensu</italic> <xref ref-type="bibr" rid="B11390696">Krapp-Schickel 2008</xref>) comes from it differing from <italic><tp:taxon-name><tp:taxon-name-part taxon-name-part-type="genus" reg="Ceradocus">Ceradocus</tp:taxon-name-part></tp:taxon-name></italic> A. Costa, 1853 in its epimeral plate 3 not being serrated (it is smooth, with a clear tooth), the shape of the telson (the lobes being slender and with two small teeth compared to the one tip on each lobe “<italic><tp:taxon-name><tp:taxon-name-part taxon-name-part-type="genus" reg="Ceradocus">Ceradocus</tp:taxon-name-part></tp:taxon-name></italic>-telson”) and the dorsal shape of the urosome which is smooth compared to the “can have teeth” of <italic><tp:taxon-name><tp:taxon-name-part taxon-name-part-type="genus" reg="Ceradocus">Ceradocus</tp:taxon-name-part></tp:taxon-name></italic>. It differs from <italic><tp:taxon-name><tp:taxon-name-part taxon-name-part-type="genus" reg="Elasmopus">Elasmopus</tp:taxon-name-part></tp:taxon-name></italic> A. Costa, 1853 by having a long accessory flagellum (not short as for <italic><tp:taxon-name><tp:taxon-name-part taxon-name-part-type="genus" reg="Elasmopus">Elasmopus</tp:taxon-name-part></tp:taxon-name></italic>) and in the shape of the mandibular palp article 3 (the <italic><tp:taxon-name><tp:taxon-name-part taxon-name-part-type="genus" reg="Elasmopus">Elasmopus</tp:taxon-name-part></tp:taxon-name></italic> article is falcate, <italic><tp:taxon-name><tp:taxon-name-part taxon-name-part-type="genus" reg="Cuniculomaera">Cuniculomaera</tp:taxon-name-part></tp:taxon-name></italic> has this palp straight) and epimeral plate 3 posterior corner being a sharp tooth compared to the <italic><tp:taxon-name><tp:taxon-name-part taxon-name-part-type="genus" reg="Elasmopus">Elasmopus</tp:taxon-name-part></tp:taxon-name></italic> blunt corner.</p><p><italic><tp:taxon-name><tp:taxon-name-part taxon-name-part-type="genus" reg="Maera">Maera</tp:taxon-name-part></tp:taxon-name></italic> s. l. was split into several genera by <xref ref-type="bibr" rid="B11390696">Krapp-Schickel (2008)</xref>; the present new genus can be separated from these by the combination of the accessory flagellum, eye-shape, pereopods 1 and 2 shapes, epimeral plate 3 posterior corner and telson-shapes. It also differs in its depth range, albeit this is not a diagnostic character.</p><p>The obtained sequence was positively checked as belonging to <tp:taxon-name><tp:taxon-name-part taxon-name-part-type="order">Amphipoda</tp:taxon-name-part></tp:taxon-name> against the Barcode of Life Data System (BOLD) and GenBank databases; however, with only ca. 80% similarity to published sequences. The closest relative in GenBank was <italic><tp:taxon-name><tp:taxon-name-part taxon-name-part-type="genus" reg="Uristes">Uristes</tp:taxon-name-part><tp:taxon-name-part taxon-name-part-type="species" reg="gigas">gigas</tp:taxon-name-part></tp:taxon-name></italic> Dana, 1852 (78.97% similarity, acc. No. MH825809.1) while in BOLD: <italic><tp:taxon-name><tp:taxon-name-part taxon-name-part-type="genus" reg="Wimvadocus">Wimvadocus</tp:taxon-name-part><tp:taxon-name-part taxon-name-part-type="species" reg="torelli">torelli</tp:taxon-name-part></tp:taxon-name></italic> (Goës, 1866) (79.97%, sample ID: BSM08T16-01, record not available in GenBank). The number of publicly available sequences of <tp:taxon-name><tp:taxon-name-part taxon-name-part-type="family">Maeridae</tp:taxon-name-part></tp:taxon-name> is relatively low (164 sequences of which 62 belong to only two species), while the family is represented by 423 species grouped in 48 genera (<xref ref-type="bibr" rid="B11390613">Horton et al. 2023</xref>). A phylogenetic analysis was not conducted; only the barcode of the new species is provided for future use.</p></tp:treatment-sec><tp:treatment-sec><!--Section generated to contain objects referenced in tp:taxon-treatment.--><fig id="F11391281" position="float" orientation="portrait"><object-id xmlns:xlink="http://www.w3.org/1999/xlink" content-type="arpha" xlink:type="simple">D225514E-BDE5-5913-983E-C5AB14C9EA1E</object-id><object-id xmlns:xlink="http://www.w3.org/1999/xlink" content-type="doi" xlink:type="simple">10.3897/BDJ.12.e128431.figure14</object-id><label>Figure 14.</label><caption><p>Burrows where <italic><tp:taxon-name><tp:taxon-name-part taxon-name-part-type="genus" reg="Cuniculomaera">Cuniculomaera</tp:taxon-name-part><tp:taxon-name-part taxon-name-part-type="species" reg="grata">grata</tp:taxon-name-part></tp:taxon-name></italic> Tandberg &amp; Jażdżewska, <bold>sp. nov.</bold> is suggested to live. Photos from AleutBio expedition. <bold>A.</bold> Amphipod in last of burrow openings; <bold>B.</bold> Zoom in of amphipod from A.</p></caption><graphic xmlns:xlink="http://www.w3.org/1999/xlink" xlink:href="bdj-12-e128431-g014.jpg" position="float" id="oo_1027615.jpg" orientation="portrait" xlink:type="simple"><uri content-type="original_file" xlink:type="simple">https://binary.pensoft.net/fig/1027615</uri></graphic></fig></tp:treatment-sec><ref-list><ref id="B11390696"><element-citation xmlns:xlink="http://www.w3.org/1999/xlink" publication-type="article" xlink:type="simple"><person-group person-group-type="author"><name name-style="western"><surname>Krapp-Schickel</surname><given-names>T.</given-names></name></person-group><year>2008</year><article-title>What has happened with the <italic><tp:taxon-name><tp:taxon-name-part taxon-name-part-type="genus" reg="Maera">Maera</tp:taxon-name-part></tp:taxon-name></italic>-clade (<tp:taxon-name><tp:taxon-name-part taxon-name-part-type="subphylum">Crustacea</tp:taxon-name-part></tp:taxon-name>, <tp:taxon-name><tp:taxon-name-part taxon-name-part-type="order">Amphipoda</tp:taxon-name-part></tp:taxon-name>) during the last decades?</article-title><source>Bollettino del Museo Civico di Storia Naturale di Verona, Botanica Zoologia</source><volume>32</volume><fpage>3</fpage><lpage>32</lpage><uri xlink:type="simple">https://museodistorianaturale.comune.verona.it/media/_Musei/_StoriaNaturale/_Allegati/Biblioteca/Bollettino/Bollettino%2032/Bollettino%2032%20verde/04_Art1_What_has_happened_with_the_Maera-Clade.pdf</uri></element-citation></ref><ref id="B11390733"><element-citation xmlns:xlink="http://www.w3.org/1999/xlink" publication-type="article" xlink:type="simple"><person-group person-group-type="author"><name name-style="western"><surname>Lowry</surname><given-names>J. K.</given-names></name><name name-style="western"><surname>Myers</surname><given-names>A. A.</given-names></name></person-group><year>2013</year><article-title>A phylogeny and classification of the <tp:taxon-name><tp:taxon-name-part taxon-name-part-type="suborder">Senticaudata</tp:taxon-name-part></tp:taxon-name> subord. nov. (<tp:taxon-name><tp:taxon-name-part taxon-name-part-type="subphylum">Crustacea</tp:taxon-name-part></tp:taxon-name>: <tp:taxon-name><tp:taxon-name-part taxon-name-part-type="order">Amphipoda</tp:taxon-name-part></tp:taxon-name>)</article-title><source>Zootaxa</source><volume>3610</volume><issue>1</issue><fpage>1</fpage><lpage>80</lpage><pub-id pub-id-type="doi">10.11646/zootaxa.3610.1.1</pub-id></element-citation></ref><ref id="B11390613"><element-citation xmlns:xlink="http://www.w3.org/1999/xlink" publication-type="website" xlink:type="simple"><person-group person-group-type="author"><name name-style="western"><surname>Horton</surname><given-names>T.</given-names></name><name name-style="western"><surname>Lowry</surname><given-names>J.</given-names></name><name name-style="western"><surname>De Broyer</surname><given-names>C.</given-names></name><name name-style="western"><surname>Bellan-Santini</surname><given-names>D.</given-names></name><etal/></person-group><article-title>World Amphipoda Database</article-title><pub-id pub-id-type="doi">10.14284/368</pub-id><date-in-citation content-type="access-date">2023-12-22T00:00:00+02:00</date-in-citation></element-citation></ref></ref-list></tp:taxon-treatment>
