# Supplementary material for: Ocean Species Discoveries 1–12 — A primer for accelerating marine invertebrate taxonomy
Source: Biodivers Data J. 2024 Aug 6;12:e128431. doi: 10.3897/BDJ.12.e128431 (PMC11336395; doi:10.3897/BDJ.12.e128431)
Supplement: XML Treatment for Cuniculomaera grata [file BDJ.12.e128431-treatment7.xml]

<!DOCTYPE tp:taxon-treatment
  PUBLIC "-//TaxonX//DTD Taxonomic Treatment Publishing DTD v0 20100105//EN" "tax-treatment-NSO.dtd">
<tp:taxon-treatment xmlns:tp="http://www.plazi.org/taxpub"><tp:treatment-meta><mixed-citation publication-type="journal"><person-group><name><surname>(SOSA)</surname><given-names>Senckenberg Ocean Species Alliance</given-names></name><name><surname>Brandt</surname><given-names>Angelika</given-names></name><name><surname>Chen</surname><given-names>Chong</given-names></name><name><surname>Engel</surname><given-names>Laura</given-names></name><name><surname>Esquete</surname><given-names>Patricia</given-names></name><name><surname>Horton</surname><given-names>Tammy</given-names></name><name><surname>Jażdżewska</surname><given-names>Anna M.</given-names></name><name><surname>Johannsen</surname><given-names>Nele</given-names></name><name><surname>Kaiser</surname><given-names>Stefanie</given-names></name><name><surname>Kihara</surname><given-names>Terue C.</given-names></name><name><surname>Knauber</surname><given-names>Henry</given-names></name><name><surname>Kniesz</surname><given-names>Katharina</given-names></name><name><surname>Landschoff</surname><given-names>Jannes</given-names></name><name><surname>Lörz</surname><given-names>Anne-Nina</given-names></name><name><surname>Machado</surname><given-names>Fabrizio M.</given-names></name><name><surname>Martínez-Muñoz</surname><given-names>Carlos A.</given-names></name><name><surname>Riehl</surname><given-names>Torben</given-names></name><name><surname>Serpell-Stevens</surname><given-names>Amanda</given-names></name><name><surname>Sigwart</surname><given-names>Julia D.</given-names></name><name><surname>Tandberg</surname><given-names>Anne Helene S.</given-names></name><name><surname>Tato</surname><given-names>Ramiro</given-names></name><name><surname>Tsuda</surname><given-names>Miwako</given-names></name><name><surname>Vončina</surname><given-names>Katarzyna</given-names></name><name><surname>Watanabe</surname><given-names>Hiromi K.</given-names></name><name><surname>Wenz</surname><given-names>Christian</given-names></name><name><surname>Williams</surname><given-names>Jason D.</given-names></name></person-group><article-title>Ocean Species Discoveries 1–12 — A primer for accelerating marine invertebrate taxonomy</article-title><source>Biodivers Data J</source><day>06</day><month>08</month><year>2024</year><volume>12</volume><pub-id pub-id-type="doi">10.3897/BDJ.12.e128431</pub-id></mixed-citation></tp:treatment-meta><tp:nomenclature><tp:taxon-name>
            <object-id xmlns:xlink="http://www.w3.org/1999/xlink" content-type="arpha" xlink:type="simple">8B798ACE-F6F5-5AEF-8953-C8C32FCE5C4E</object-id>
            <tp:taxon-name-part taxon-name-part-type="genus">Cuniculomaera</tp:taxon-name-part>
            <tp:taxon-name-part taxon-name-part-type="species">grata</tp:taxon-name-part>
            <object-id xmlns:xlink="http://www.w3.org/1999/xlink" content-type="zoobank" xlink:type="simple" object-id-type="ZooBank">B0A3C83D-95E3-4DB0-A8B0-313FBAC54A8E</object-id>
          </tp:taxon-name><tp:taxon-authority>Tandberg &amp; Jażdżewska</tp:taxon-authority><tp:taxon-status xmlns:xlink="http://www.w3.org/1999/xlink" xlink:type="simple">sp. nov.</tp:taxon-status><tp:nomenclature-citation-list><tp:nomenclature-citation><tp:taxon-name>
                <tp:taxon-name-part taxon-name-part-type="genus" reg="Cuniculomaera"/>
                <tp:taxon-name-part taxon-name-part-type="genus" reg="Cuniculomaera"/>
                <tp:taxon-name-part taxon-name-part-type="species" reg="grata"/>
              </tp:taxon-name><comment><tp:taxon-name><tp:taxon-name-part taxon-name-part-type="family">Maeridae</tp:taxon-name-part></tp:taxon-name>: <xref ref-type="bibr" rid="B11389635">Brandt et al. (2022)</xref>: 107, Table 5.18; p 109, fig. 5.60M.</comment></tp:nomenclature-citation><tp:nomenclature-citation><tp:taxon-name>
                <tp:taxon-name-part taxon-name-part-type="genus" reg="Cuniculomaera"/>
                <tp:taxon-name-part taxon-name-part-type="genus" reg="Cuniculomaera"/>
                <tp:taxon-name-part taxon-name-part-type="species" reg="grata"/>
              </tp:taxon-name><comment>“maerid amphipod”: <xref ref-type="bibr" rid="B11389635">Brandt et al. (2022)</xref>: 131, text.</comment></tp:nomenclature-citation><tp:nomenclature-citation><tp:taxon-name>
                <tp:taxon-name-part taxon-name-part-type="genus" reg="Cuniculomaera"/>
                <tp:taxon-name-part taxon-name-part-type="genus" reg="Cuniculomaera"/>
                <tp:taxon-name-part taxon-name-part-type="species" reg="grata"/>
              </tp:taxon-name><comment><italic><tp:taxon-name><tp:taxon-name-part taxon-name-part-type="genus" reg="Maera">Maera</tp:taxon-name-part></tp:taxon-name></italic> sp.: <xref ref-type="bibr" rid="B11389798">Brandt et al. (2023)</xref>: 4, text.</comment></tp:nomenclature-citation><tp:nomenclature-citation><tp:taxon-name>
                <tp:taxon-name-part taxon-name-part-type="genus" reg="Cuniculomaera"/>
                <tp:taxon-name-part taxon-name-part-type="genus" reg="Cuniculomaera"/>
                <tp:taxon-name-part taxon-name-part-type="species" reg="grata"/>
              </tp:taxon-name><comment>“maerid amphipod”: <xref ref-type="bibr" rid="B11389798">Brandt et al. (2023)</xref>: 4, fig. 2.</comment></tp:nomenclature-citation></tp:nomenclature-citation-list></tp:nomenclature><tp:treatment-sec sec-type="materials"><title>Materials</title><list list-type="alpha-lower" list-content="occurrences"><list-item><p><bold>Type status:</bold> <named-content xmlns:xlink="http://www.w3.org/1999/xlink" content-type="dwc:typeStatus" xlink:type="simple">Holotype</named-content>. <bold>Occurrence:</bold> catalogNumber: <named-content xmlns:xlink="http://www.w3.org/1999/xlink" content-type="dwc:catalogNumber" xlink:type="simple">SMF-61334</named-content>; recordNumber: <named-content xmlns:xlink="http://www.w3.org/1999/xlink" content-type="dwc:recordNumber" xlink:type="simple">AB447</named-content>; recordedBy: <named-content xmlns:xlink="http://www.w3.org/1999/xlink" content-type="dwc:recordedBy" xlink:type="simple">Anne Helene S. Tandberg</named-content>; individualCount: <named-content xmlns:xlink="http://www.w3.org/1999/xlink" content-type="dwc:individualCount" xlink:type="simple">1</named-content>; sex: <named-content xmlns:xlink="http://www.w3.org/1999/xlink" content-type="dwc:sex" xlink:type="simple">male</named-content>; lifeStage: <named-content xmlns:xlink="http://www.w3.org/1999/xlink" content-type="dwc:lifeStage" xlink:type="simple">adult</named-content>; preparations: <named-content xmlns:xlink="http://www.w3.org/1999/xlink" content-type="dwc:preparations" xlink:type="simple">EtOH 96%</named-content>; otherCatalogNumbers: <named-content xmlns:xlink="http://www.w3.org/1999/xlink" content-type="dwc:otherCatalogNumbers" xlink:type="simple">1-10-Maer_2022_1</named-content>; previousIdentifications: <named-content xmlns:xlink="http://www.w3.org/1999/xlink" content-type="dwc:previousIdentifications" xlink:type="simple"><tp:taxon-name><tp:taxon-name-part taxon-name-part-type="family">Maeridae</tp:taxon-name-part></tp:taxon-name></named-content>; associatedReferences: <named-content xmlns:xlink="http://www.w3.org/1999/xlink" content-type="dwc:associatedReferences" xlink:type="simple">https://doi.org/10.1002/ece3.9867</named-content>; associatedSequences: <named-content xmlns:xlink="http://www.w3.org/1999/xlink" content-type="dwc:associatedSequences" xlink:type="simple">BOLD DS-CUNIFOS | GenBank: PP131298</named-content>; occurrenceID: <named-content xmlns:xlink="http://www.w3.org/1999/xlink" content-type="dwc:occurrenceID" xlink:type="simple">B8A04BB2-2DCE-5212-8BDF-AB6AC6D12CD7</named-content>; <bold>Taxon:</bold> scientificName: <named-content xmlns:xlink="http://www.w3.org/1999/xlink" content-type="dwc:scientificName" xlink:type="simple"><italic><tp:taxon-name><tp:taxon-name-part taxon-name-part-type="genus" reg="Cuniculomaera">Cuniculomaera</tp:taxon-name-part><tp:taxon-name-part taxon-name-part-type="species" reg="grata">grata</tp:taxon-name-part></tp:taxon-name></italic> Tandberg &amp; Jażdżewska</named-content>; kingdom: <named-content xmlns:xlink="http://www.w3.org/1999/xlink" content-type="dwc:kingdom" xlink:type="simple"><tp:taxon-name><tp:taxon-name-part taxon-name-part-type="kingdom">Animalia</tp:taxon-name-part></tp:taxon-name></named-content>; phylum: <named-content xmlns:xlink="http://www.w3.org/1999/xlink" content-type="dwc:phylum" xlink:type="simple"><tp:taxon-name><tp:taxon-name-part taxon-name-part-type="phylum">Arthropoda</tp:taxon-name-part></tp:taxon-name></named-content>; class: <named-content xmlns:xlink="http://www.w3.org/1999/xlink" content-type="dwc:class" xlink:type="simple"><tp:taxon-name><tp:taxon-name-part taxon-name-part-type="class">Malacostraca</tp:taxon-name-part></tp:taxon-name></named-content>; order: <named-content xmlns:xlink="http://www.w3.org/1999/xlink" content-type="dwc:order" xlink:type="simple"><tp:taxon-name><tp:taxon-name-part taxon-name-part-type="order">Amphipoda</tp:taxon-name-part></tp:taxon-name></named-content>; family: <named-content xmlns:xlink="http://www.w3.org/1999/xlink" content-type="dwc:family" xlink:type="simple"><tp:taxon-name><tp:taxon-name-part taxon-name-part-type="family">Maeridae</tp:taxon-name-part></tp:taxon-name></named-content>; genus: <named-content xmlns:xlink="http://www.w3.org/1999/xlink" content-type="dwc:genus" xlink:type="simple"><tp:taxon-name><tp:taxon-name-part taxon-name-part-type="genus">Cuniculomaera</tp:taxon-name-part></tp:taxon-name></named-content>; specificEpithet: <named-content xmlns:xlink="http://www.w3.org/1999/xlink" content-type="dwc:specificEpithet" xlink:type="simple"><italic><tp:taxon-name><tp:taxon-name-part taxon-name-part-type="genus" reg="Cuniculomaera"/><tp:taxon-name-part taxon-name-part-type="species" reg="grata">grata</tp:taxon-name-part></tp:taxon-name></italic></named-content>; taxonRank: <named-content xmlns:xlink="http://www.w3.org/1999/xlink" content-type="dwc:taxonRank" xlink:type="simple">species</named-content>; scientificNameAuthorship: <named-content xmlns:xlink="http://www.w3.org/1999/xlink" content-type="dwc:scientificNameAuthorship" xlink:type="simple">Tandberg &amp; Jażdżewska</named-content>; <bold>Location:</bold> higherGeography: <named-content xmlns:xlink="http://www.w3.org/1999/xlink" content-type="dwc:higherGeography" xlink:type="simple">Northern Pacific Ocean</named-content>; waterBody: <named-content xmlns:xlink="http://www.w3.org/1999/xlink" content-type="dwc:waterBody" xlink:type="simple">Bering Sea</named-content>; country: <named-content xmlns:xlink="http://www.w3.org/1999/xlink" content-type="dwc:country" xlink:type="simple">USA</named-content>; locality: <named-content xmlns:xlink="http://www.w3.org/1999/xlink" content-type="dwc:locality" xlink:type="simple">Bering Sea AleutBio expedition station SO-293_1-10</named-content>; minimumDepthInMeters: <named-content xmlns:xlink="http://www.w3.org/1999/xlink" content-type="dwc:minimumDepthInMeters" xlink:type="simple">3504</named-content>; maximumDepthInMeters: <named-content xmlns:xlink="http://www.w3.org/1999/xlink" content-type="dwc:maximumDepthInMeters" xlink:type="simple">3516</named-content>; locationRemarks: <named-content xmlns:xlink="http://www.w3.org/1999/xlink" content-type="dwc:locationRemarks" xlink:type="simple">endpoint <named-content content-type="dwc:verbatimCoordinates" xlink:type="simple">54°32.495' N 172°32.014' W</named-content>, 3504 m depth, water temperature 1.6°C</named-content>; verbatimLatitude: <named-content xmlns:xlink="http://www.w3.org/1999/xlink" content-type="dwc:verbatimLatitude" xlink:type="simple">54°31.419' N</named-content>; verbatimLongitude: <named-content xmlns:xlink="http://www.w3.org/1999/xlink" content-type="dwc:verbatimLongitude" xlink:type="simple">172°36.594' W</named-content>; georeferenceProtocol: <named-content xmlns:xlink="http://www.w3.org/1999/xlink" content-type="dwc:georeferenceProtocol" xlink:type="simple">Ship GPS</named-content>; <bold>Identification:</bold> identifiedBy: <named-content xmlns:xlink="http://www.w3.org/1999/xlink" content-type="dwc:identifiedBy" xlink:type="simple">A.H.S. Tandberg</named-content>; dateIdentified: <named-content xmlns:xlink="http://www.w3.org/1999/xlink" content-type="dwc:dateIdentified" xlink:type="simple">2023</named-content>; <bold>Event:</bold> samplingProtocol: <named-content xmlns:xlink="http://www.w3.org/1999/xlink" content-type="dwc:samplingProtocol" xlink:type="simple">Epibenthic sled with camera (C-EBS)</named-content>; eventDate: <named-content xmlns:xlink="http://www.w3.org/1999/xlink" content-type="dwc:eventDate" xlink:type="simple">27/07/2022</named-content>; <bold>Record Level:</bold> institutionCode: <named-content xmlns:xlink="http://www.w3.org/1999/xlink" content-type="dwc:institutionCode" xlink:type="simple">SMF</named-content>; basisOfRecord: <named-content xmlns:xlink="http://www.w3.org/1999/xlink" content-type="dwc:basisOfRecord" xlink:type="simple">PreservedSpecimen</named-content></p></list-item></list></tp:treatment-sec><tp:treatment-sec sec-type="Description"><title>Description</title><p>Body dorsally smooth (Fig. <xref ref-type="fig" rid="F11391283">15</xref>), elongate with short coxae. Length 24 mm.</p><p><bold>Head</bold> (Fig. <xref ref-type="fig" rid="F11391285">16</xref>C) shorter than deep, cephalic lobes rounded, eye small (0.5x height of A1 insert) and roundish. <bold>A1</bold> (Figs <xref ref-type="fig" rid="F11391283">15</xref>, <xref ref-type="fig" rid="F11391285">16</xref>A) as long as body; art2 longer than art1 which is longer than art3; acc flag 8-articulate and ¼ of flagellum length, all art with 2 short setae; flagellum with approximately 40 art, short thin setae on each. <bold>A2</bold> (Fig. <xref ref-type="fig" rid="F11391285">16</xref>B) half the length of A1, art4 and 5 subequal in length, both with several thin setae; flagellum 15-articulate, all art with several short setae. <bold>Lbr</bold> (Fig. <xref ref-type="fig" rid="F11391285">16</xref>D) symmetric. <bold>Md</bold> (Fig. <xref ref-type="fig" rid="F11391285">16</xref>E, F) molar triturative; palp 3-articulate, art2 longer than art3 which is longer than art1, art3 is straight, art2–art3 setose; incisor smooth and bifurcate; 11 raker setae decreasing in thickness from incisor towards molar; <italic>lacinia mobilis</italic> on right Md. <bold>Mx1</bold> (Fig. <xref ref-type="fig" rid="F11391285">16</xref>G, H) inner plate subtriangulate, bushy setae distally; outer plate elongate and blunt with 7 cusped setae distally, palp 2-articulate with 6 long and 5 short straight setae distally on art2. <bold>Mx2</bold> (Fig. <xref ref-type="fig" rid="F11391285">16</xref>I) inner and outer lobe subequal, inner lobe strongly setose along inner margin. <bold>Lbi</bold> (Fig. <xref ref-type="fig" rid="F11391285">16</xref>J) slightly notched, symmetrical. <bold>Mxp</bold> (Fig. <xref ref-type="fig" rid="F11391285">16</xref>K) inner plate totally separate, distal margin concave and heavily setose; outer plate reaching ⅔ of palp art2 sensory setae along distal and inner margin; palp art3 4x as long as art2, heavily setose inner margin; dactylus ½ art3 length.</p><p><bold>Pereon</bold>: All coxae shown on Fig. <xref ref-type="fig" rid="F11391283">15</xref> (habitus photo). <bold>P1</bold> (Fig. <xref ref-type="fig" rid="F11391287">17</xref>A and C) C1 (Fig. <xref ref-type="fig" rid="F11391285">16</xref>C) with small rounded extension on distal anterior corner; basis straight, anterior margin with long setae; ischium and merus short with distal margins setose; carpus suboval, sensory setae (Fig. <xref ref-type="fig" rid="F11391287">17</xref>C) along posterior margin; propodus suboval, palmar corner weakly defined by strong setae, palm and hind margin strongly setose, palm oblique; dactylus strong and sharp. <bold>P2</bold> (Fig. <xref ref-type="fig" rid="F11391287">17</xref>B and C) slightly larger than P1; C2 (Fig. <xref ref-type="fig" rid="F11391285">16</xref>C) rounded with anterior margin bulging, smooth distal margin; basis straight; ischium and merus short; carpus subtriangulate heavily setose with sensory setae (Fig. <xref ref-type="fig" rid="F11391287">17</xref>C) along posterior margin; propodus suboval, palm oblique and weakly serrate with palmar corner defined by 3 large setae, hind margin and palm with sensory setae, along hind margin in tufts; dactylus sharp, inner margin with 6 short setae. <bold>P3</bold> (Fig. <xref ref-type="fig" rid="F11391287">17</xref>D) and <bold>P4</bold> (Fig. <xref ref-type="fig" rid="F11391287">17</xref>E) straight long and thin, longer than P1 and P2, dactyli with sensory setae. <bold>P5</bold>–<bold>P7</bold> only known from <italic>in situ</italic> photo (Fig. <xref ref-type="fig" rid="F11391281">14</xref>) and video, where they are clearly longer than P1–P4, straight and slim.</p><p><bold>Pleon: Ep1–Ep3</bold> (Fig. <xref ref-type="fig" rid="F11391287">17</xref>F) all smooth, Ep1 posterodistal corner with rounded extension, Ep2 posterodistal corner with small rounded tooth, Ep3 posterodistal corner medium-sized sharp tooth.</p><p><bold>Urosome</bold>: Smooth (Fig. <xref ref-type="fig" rid="F11391283">15</xref>), <bold>U1</bold> (Fig. <xref ref-type="fig" rid="F11391287">17</xref>H) peduncle with spur 1/6 length of rami, rami of equal length, slim, short setae along outer margins. <bold>U2</bold> (Fig. <xref ref-type="fig" rid="F11391283">15</xref>) peduncle half length of U1 peduncle, rami similar length to U1 rami. <bold>U3</bold> (Fig. <xref ref-type="fig" rid="F11391281">14</xref>) longer than U1 and U2, rami similar length, wide and setose. <bold>T</bold> (Fig. <xref ref-type="fig" rid="F11391287">17</xref>G) deeply (80%) cleft, gaping, lobes thin with slightly concave inner margin, two short teeth at tip, one strong seta at each tip.</p><p><bold>Colour</bold> <italic>in vivo</italic> (Fig. <xref ref-type="fig" rid="F11391281">14</xref>): light pink.</p></tp:treatment-sec><tp:treatment-sec sec-type="Diagnosis"><title>Diagnosis</title><p>As for the genus.</p></tp:treatment-sec><tp:treatment-sec sec-type="Etymology"><title>Etymology</title><p>The Latin feminine noun <italic><tp:taxon-name><tp:taxon-name-part taxon-name-part-type="genus" reg="Cuniculomaera"/><tp:taxon-name-part taxon-name-part-type="species" reg="grata">grata</tp:taxon-name-part></tp:taxon-name></italic>, meaning "favourite", alludes to the term "favourite burrows" given originally to the strange sediment constructions recorded on the sea bottom by the members of AleutBio expedition while watching and analysing the video footages from the Bering Sea. Now we know they were constructed by the presently-described species, so we call it favourite as well.</p></tp:treatment-sec><tp:treatment-sec sec-type="Taxon discussion"><title>Taxon discussion</title><p>See discussion for the genus.</p></tp:treatment-sec><tp:treatment-sec sec-type="Notes"><title>Notes</title><sec sec-type="Methods"><title>Methods</title><p>During the AleutBio expedition to the Bering Sea and Aleutian Trench during summer 2022 (<xref ref-type="bibr" rid="B11389635">Brandt et al. 2022</xref>), a visual inspection of the seafloor using the video- and photo platform OFOS (Ocean Floor Observation System) documented several series of burrows in the soft sediments of the Bering Sea. Thorough examinations of the videos and photos showed that these burrows were connected below the seafloor surface and it was suggested that these tunnels were created by amphipods (<xref ref-type="bibr" rid="B11389798">Brandt et al. 2023</xref>). The specific amphipod was designated, but not formally described until now.</p><p>The epibenthic sled equipped with camera (C-EBS (<xref ref-type="bibr" rid="B11389809">Brandt et al. 2013</xref>)) at AleutBio Station SO-293-1-10 contained one specimen - confirmed with OFOS photo of an amphipod in a burrow (Fig. 1) to most possibly be the burrow maker. Material from EBS cod-end was immediately sieved (1 mm) in a cold room (4°C) and examined through a cold chain (<xref ref-type="bibr" rid="B10903004">Riehl et al. 2014b</xref>) before a pleopod was removed for genetic analysis and the remaining specimen was fixed on 96% undenatured ethanol before storage at 4°C until morphological examination. The specimen was photographed using a Canon EOS5 after fixation due to time restraints onboard and re-photographed using a Leica photography and stacking system (LAS-X), dissected and drawn from glycerol slides using a Leica M125C stereoscope and drawn with a camera lucida fitted on a Leica DM2500 LED (facilities of SOSA Senckenberg, Frankfurt). The drawings were inked using Adobe Illustrator (version CC 2023).</p><p>The DNA extraction from the described individual was performed on board with 70 μl InstaGene™ Matrix (BIO-RAD). The digestion was done at 56°C for 40 min. The DNA barcoding fragment of cytochrome-<italic>c</italic>-oxidase subunit I gene (COI; ca. 670 bp) was amplified using LCO1490-JJ (CHACWAAYCATAAAGATATYGG) and HCO2198-JJ (AWACTTCVGGRTGVCCAAARAATCA) primers (<xref ref-type="bibr" rid="B10902919">Astrin and Stüben 2008</xref>) with DreamTaq Green PCR Mastermix (Thermo Scientific) and reaction conditions following <xref ref-type="bibr" rid="B11390687">Hou et al. (2007)</xref>. Sequencing was done bidirectionally using the Applied Biosystems 3730xl capillary sequencer by Macrogen Europe, the Netherlands. Sequences were edited using Geneious 10.1.2 leading to a fragment of 658 bp (excluding primers). The sequences were blasted using default parameters on NCBI BLAST and translated into amino-acid sequences to confirm that no stop codons were present. The sequence was included in the Barcode of Life Data System database (<xref ref-type="bibr" rid="B11390760">Ratnasingham and Hebert 2007</xref>) in the project devoted to <tp:taxon-name><tp:taxon-name-part taxon-name-part-type="order">Amphipoda</tp:taxon-name-part></tp:taxon-name> collected during the AleutBio cruise and is available in the dedicated dataset: DS-CUNIFOS (<ext-link xmlns:xlink="http://www.w3.org/1999/xlink" ext-link-type="uri" xlink:href="http://boldsystems.org/index.php/MAS_Management_DataConsole?codes=DS-CUNIFOS" xlink:type="simple">http://boldsystems.org/index.php/MAS_Management_DataConsole?codes=DS-CUNIFOS</ext-link> doi: dx.doi.org/10.5883/DS-CUNIFOS) as well as in GenBank (Acc. No. PP131298).</p><p>The holotype is deposited in the crustacean collections of Senckenberg Naturmuseum in Frankfurt, Germany, with the collections registration-number SMF-61334. The video-material is stored in the same institution. As the species is so different from other genera, the comparison was performed against the available literature for the different genera and for the family <tp:taxon-name><tp:taxon-name-part taxon-name-part-type="family">Maeridae</tp:taxon-name-part></tp:taxon-name> (e.g., <xref ref-type="bibr" rid="B11389556">Barnard and Karaman 1991</xref>, <xref ref-type="bibr" rid="B11390724">Krapp-Schickel and Jarrett 2000</xref>, <xref ref-type="bibr" rid="B11390696">Krapp-Schickel 2008</xref>, <xref ref-type="bibr" rid="B11358647">Ariyama et al. 2020</xref>). The description follows the terminologies presented in <xref ref-type="bibr" rid="B11390696">Krapp-Schickel (2008)</xref>.</p></sec></tp:treatment-sec><tp:treatment-sec><!--Section generated to contain objects referenced in tp:taxon-treatment.--><fig id="F11391283" position="float" orientation="portrait"><object-id xmlns:xlink="http://www.w3.org/1999/xlink" content-type="arpha" xlink:type="simple">45579955-B849-5239-80A2-834ECCBF255E</object-id><object-id xmlns:xlink="http://www.w3.org/1999/xlink" content-type="doi" xlink:type="simple">10.3897/BDJ.12.e128431.figure15</object-id><label>Figure 15.</label><caption><p><italic><tp:taxon-name><tp:taxon-name-part taxon-name-part-type="genus" reg="Cuniculomaera">Cuniculomaera</tp:taxon-name-part><tp:taxon-name-part taxon-name-part-type="species" reg="grata">grata</tp:taxon-name-part></tp:taxon-name></italic> Tandberg &amp; Jażdżewska, <bold>sp. nov.</bold>, male holotype (SMF-61334). Habitus photography. Scale bar: 5 mm.</p></caption><graphic xmlns:xlink="http://www.w3.org/1999/xlink" xlink:href="bdj-12-e128431-g015.png" position="float" id="oo_1027616.png" orientation="portrait" xlink:type="simple"><uri content-type="original_file" xlink:type="simple">https://binary.pensoft.net/fig/1027616</uri></graphic></fig><fig id="F11391285" position="float" orientation="portrait"><object-id xmlns:xlink="http://www.w3.org/1999/xlink" content-type="arpha" xlink:type="simple">ACDC15A1-005F-594D-A411-04EBA0E612C5</object-id><object-id xmlns:xlink="http://www.w3.org/1999/xlink" content-type="doi" xlink:type="simple">10.3897/BDJ.12.e128431.figure16</object-id><label>Figure 16.</label><caption><p><italic><tp:taxon-name><tp:taxon-name-part taxon-name-part-type="genus" reg="Cuniculomaera">Cuniculomaera</tp:taxon-name-part><tp:taxon-name-part taxon-name-part-type="species" reg="grata">grata</tp:taxon-name-part></tp:taxon-name></italic> Tandberg &amp; Jażdżewska, <bold>sp. nov.</bold>, male holotype (SMF-61334). <bold>A.</bold> Antenna 1; <bold>B.</bold> Antenna 2; <bold>C.</bold> Head; <bold>D.</bold> Labrum; <bold>E.</bold> L mandible; <bold>F.</bold> R mandible; <bold>G.</bold> R Maxilla 1; <bold>H.</bold> L maxilla 1; <bold>I.</bold> Maxilla 2; <bold>J.</bold> Labium; <bold>K.</bold> Maxilliped. Scale bars: 1 mm (A–C), 0.5 mm (D–K).</p></caption><graphic xmlns:xlink="http://www.w3.org/1999/xlink" xlink:href="bdj-12-e128431-g016.png" position="float" id="oo_1027618.png" orientation="portrait" xlink:type="simple"><uri content-type="original_file" xlink:type="simple">https://binary.pensoft.net/fig/1027618</uri></graphic></fig><fig id="F11391287" position="float" orientation="portrait"><object-id xmlns:xlink="http://www.w3.org/1999/xlink" content-type="arpha" xlink:type="simple">4E4FA7F4-8970-5117-BE32-42DE83E40A9C</object-id><object-id xmlns:xlink="http://www.w3.org/1999/xlink" content-type="doi" xlink:type="simple">10.3897/BDJ.12.e128431.figure17</object-id><label>Figure 17.</label><caption><p><italic><tp:taxon-name><tp:taxon-name-part taxon-name-part-type="genus" reg="Cuniculomaera">Cuniculomaera</tp:taxon-name-part><tp:taxon-name-part taxon-name-part-type="species" reg="grata">grata</tp:taxon-name-part></tp:taxon-name></italic> Tandberg &amp; Jażdżewska, <bold>sp. nov.</bold>, male holotype (SMF-61334). <bold>A.</bold> Pereopod 1; <bold>B.</bold> Pereopod 2; <bold>C.</bold> Seta on posterior margin of carpus, P1 and P2; <bold>D.</bold> Pereopod 3; <bold>E.</bold> Pereopod 4; <bold>F.</bold> Epimeral plates 1–3; <bold>G.</bold> Telson; <bold>H.</bold> Uropod 1; <bold>I.</bold> close-up of U1 peduncle distal portion. Scale bars: 0.5 mm.</p></caption><graphic xmlns:xlink="http://www.w3.org/1999/xlink" xlink:href="bdj-12-e128431-g017.png" position="float" id="oo_1027620.png" orientation="portrait" xlink:type="simple"><uri content-type="original_file" xlink:type="simple">https://binary.pensoft.net/fig/1027620</uri></graphic></fig><fig id="F11391281" position="float" orientation="portrait"><object-id xmlns:xlink="http://www.w3.org/1999/xlink" content-type="arpha" xlink:type="simple">D225514E-BDE5-5913-983E-C5AB14C9EA1E</object-id><object-id xmlns:xlink="http://www.w3.org/1999/xlink" content-type="doi" xlink:type="simple">10.3897/BDJ.12.e128431.figure14</object-id><label>Figure 14.</label><caption><p>Burrows where <italic><tp:taxon-name><tp:taxon-name-part taxon-name-part-type="genus" reg="Cuniculomaera">Cuniculomaera</tp:taxon-name-part><tp:taxon-name-part taxon-name-part-type="species" reg="grata">grata</tp:taxon-name-part></tp:taxon-name></italic> Tandberg &amp; Jażdżewska, <bold>sp. nov.</bold> is suggested to live. Photos from AleutBio expedition. <bold>A.</bold> Amphipod in last of burrow openings; <bold>B.</bold> Zoom in of amphipod from A.</p></caption><graphic xmlns:xlink="http://www.w3.org/1999/xlink" xlink:href="bdj-12-e128431-g014.jpg" position="float" id="oo_1027615.jpg" orientation="portrait" xlink:type="simple"><uri content-type="original_file" xlink:type="simple">https://binary.pensoft.net/fig/1027615</uri></graphic></fig></tp:treatment-sec><ref-list><ref id="B11389635"><element-citation xmlns:xlink="http://www.w3.org/1999/xlink" publication-type="other" xlink:type="simple"><person-group person-group-type="author"><name name-style="western"><surname>Brandt</surname><given-names>A.</given-names></name><name name-style="western"><surname>Belmonte</surname><given-names>J.</given-names></name><name name-style="western"><surname>Bonk</surname><given-names>F.</given-names></name><name name-style="western"><surname>Brenke</surname><given-names>N.</given-names></name><name name-style="western"><surname>Chen</surname><given-names>C.</given-names></name><name name-style="western"><surname>Di Franco</surname><given-names>D.</given-names></name><etal/></person-group><year>2022</year><article-title>SO293 AleutBio (Aleutian Trench Biodiversity Studies) Cruise report / Fahrtbericht, Cruise No SO293, 24.07.2022 – 06.09.2022 Dutch Harbour (USA) – Vancouver (Canada)</article-title><publisher-name>Begutachtungspanel Forschungsschiffe</publisher-name><pub-id pub-id-type="doi">10.48433/cr_so293</pub-id></element-citation></ref><ref id="B11389798"><element-citation xmlns:xlink="http://www.w3.org/1999/xlink" publication-type="article" xlink:type="simple"><person-group person-group-type="author"><name name-style="western"><surname>Brandt</surname><given-names>A.</given-names></name><name name-style="western"><surname>Chen</surname><given-names>C.</given-names></name><name name-style="western"><surname>Tandberg</surname><given-names>A. H.S.</given-names></name><name name-style="western"><surname>Miguez-Salas</surname><given-names>O.</given-names></name><name name-style="western"><surname>Sigwart</surname><given-names>J. D.</given-names></name></person-group><year>2023</year><article-title>Complex sublinear burrows in the deep sea may be constructed by amphipods</article-title><source>Ecology and Evolution</source><volume>13</volume><issue>3</issue><fpage>1</fpage><lpage>7</lpage><pub-id pub-id-type="doi">10.1002/ece3.9867</pub-id></element-citation></ref><ref id="B11389809"><element-citation xmlns:xlink="http://www.w3.org/1999/xlink" publication-type="article" xlink:type="simple"><person-group person-group-type="author"><name name-style="western"><surname>Brandt</surname><given-names>A.</given-names></name><name name-style="western"><surname>Elsner</surname><given-names>N.</given-names></name><name name-style="western"><surname>Brenke</surname><given-names>N.</given-names></name><name name-style="western"><surname>Golovan</surname><given-names>O.</given-names></name><name name-style="western"><surname>Malyutina</surname><given-names>M. V.</given-names></name><name name-style="western"><surname>Riehl</surname><given-names>T.</given-names></name><name name-style="western"><surname>Schwabe</surname><given-names>E.</given-names></name><name name-style="western"><surname>Würzberg</surname><given-names>L.</given-names></name></person-group><year>2013</year><article-title>Epifauna of the Sea of Japan collected via a new epibenthic sledge equipped with camera and environmental sensor systems</article-title><source>Deep Sea Research Part II: Topical Studies in Oceanography</source><volume>86-87</volume><fpage>43</fpage><lpage>55</lpage><pub-id pub-id-type="doi">10.1016/j.dsr2.2012.07.039</pub-id></element-citation></ref><ref id="B10903004"><element-citation xmlns:xlink="http://www.w3.org/1999/xlink" publication-type="article" xlink:type="simple"><person-group person-group-type="author"><name name-style="western"><surname>Riehl</surname><given-names>Torben</given-names></name><name name-style="western"><surname>Brenke</surname><given-names>Nils</given-names></name><name name-style="western"><surname>Brix</surname><given-names>Saskia</given-names></name><name name-style="western"><surname>Driskell</surname><given-names>Amy</given-names></name><name name-style="western"><surname>Kaiser</surname><given-names>Stefanie</given-names></name><name name-style="western"><surname>Brandt</surname><given-names>Angelika</given-names></name></person-group><year>2014</year><article-title>Field and laboratory methods for DNA studies on deep-sea isopod crustaceans</article-title><source>Polish Polar Research</source><volume>35</volume><issue>2</issue><fpage>203</fpage><lpage>224</lpage><uri xlink:type="simple">https://journals.pan.pl/dlibra/publication/114521/edition/99574/content</uri><pub-id pub-id-type="doi">10.2478/popore-2014-0018</pub-id></element-citation></ref><ref id="B10902919"><element-citation xmlns:xlink="http://www.w3.org/1999/xlink" publication-type="article" xlink:type="simple"><person-group person-group-type="author"><name name-style="western"><surname>Astrin</surname><given-names>Jonas J.</given-names></name><name name-style="western"><surname>Stüben</surname><given-names>Peter E.</given-names></name></person-group><year>2008</year><article-title>Phylogeny in cryptic weevils: molecules, morphology and new genera of western Palaearctic <tp:taxon-name><tp:taxon-name-part taxon-name-part-type="subfamily">Cryptorhynchinae</tp:taxon-name-part></tp:taxon-name> (<tp:taxon-name><tp:taxon-name-part taxon-name-part-type="order">Coleoptera</tp:taxon-name-part></tp:taxon-name>: <tp:taxon-name><tp:taxon-name-part taxon-name-part-type="family">Curculionidae</tp:taxon-name-part></tp:taxon-name>)</article-title><source>Invertebrate Systematics</source><volume>22</volume><issue>5</issue><fpage>503</fpage><lpage>522</lpage><uri xlink:type="simple">https://www.publish.csiro.au/is/IS07057</uri><pub-id pub-id-type="doi">10.1071/IS07057</pub-id></element-citation></ref><ref id="B11390687"><element-citation xmlns:xlink="http://www.w3.org/1999/xlink" publication-type="article" xlink:type="simple"><person-group person-group-type="author"><name name-style="western"><surname>Hou</surname><given-names>Z.</given-names></name><name name-style="western"><surname>Fu</surname><given-names>J.</given-names></name><name name-style="western"><surname>Li</surname><given-names>S.</given-names></name></person-group><year>2007</year><article-title>A molecular phylogeny of the genus <italic><tp:taxon-name><tp:taxon-name-part taxon-name-part-type="genus" reg="Gammarus">Gammarus</tp:taxon-name-part></tp:taxon-name></italic> (<tp:taxon-name><tp:taxon-name-part taxon-name-part-type="subphylum">Crustacea</tp:taxon-name-part></tp:taxon-name>: <tp:taxon-name><tp:taxon-name-part taxon-name-part-type="order">Amphipoda</tp:taxon-name-part></tp:taxon-name>) based on mitochondrial and nuclear gene sequences</article-title><source>Molecular Phylogenetics and Evolution</source><volume>45</volume><issue>2</issue><fpage>596</fpage><lpage>611</lpage><pub-id pub-id-type="doi">10.1016/j.ympev.2007.06.006</pub-id></element-citation></ref><ref id="B11390760"><element-citation xmlns:xlink="http://www.w3.org/1999/xlink" publication-type="article" xlink:type="simple"><person-group person-group-type="author"><name name-style="western"><surname>Ratnasingham</surname><given-names>S.</given-names></name><name name-style="western"><surname>Hebert</surname><given-names>P. D. N.</given-names></name></person-group><year>2007</year><article-title>BOLD: The Barcode of Life Data System (http://www.barcodinglife.org)</article-title><source>Molecular Ecology Notes</source><volume>7</volume><issue>3</issue><fpage>355</fpage><lpage>364</lpage><pub-id pub-id-type="doi">10.1111/j.1471-8286.2007.01678.x</pub-id></element-citation></ref><ref id="B11389556"><element-citation xmlns:xlink="http://www.w3.org/1999/xlink" publication-type="article" xlink:type="simple"><person-group person-group-type="author"><name name-style="western"><surname>Barnard</surname><given-names>J. L.</given-names></name><name name-style="western"><surname>Karaman</surname><given-names>G. S.</given-names></name></person-group><year>1991</year><article-title>The families and genera of marine gammaridean <tp:taxon-name><tp:taxon-name-part taxon-name-part-type="order">Amphipoda</tp:taxon-name-part></tp:taxon-name> (except marine gammaroids). Part 2</article-title><source>Records of the Australian Museum</source><volume>13</volume><issue>2</issue><fpage>419</fpage><lpage>866</lpage><pub-id pub-id-type="doi">10.3853/j.0812-7387.13.1991.367</pub-id></element-citation></ref><ref id="B11390724"><element-citation xmlns:xlink="http://www.w3.org/1999/xlink" publication-type="article" xlink:type="simple"><person-group person-group-type="author"><name name-style="western"><surname>Krapp-Schickel</surname><given-names>T.</given-names></name><name name-style="western"><surname>Jarrett</surname><given-names>N. E.</given-names></name></person-group><year>2000</year><article-title>The amphipod family <tp:taxon-name><tp:taxon-name-part taxon-name-part-type="family">Melitidae</tp:taxon-name-part></tp:taxon-name> on the Pacific coast of North America. Part II. The <italic><tp:taxon-name><tp:taxon-name-part taxon-name-part-type="genus" reg="Maera">Maera</tp:taxon-name-part></tp:taxon-name></italic>-<italic><tp:taxon-name><tp:taxon-name-part taxon-name-part-type="genus" reg="Ceradocus">Ceradocus</tp:taxon-name-part></tp:taxon-name></italic> complex</article-title><source>Amphipacifica Journal of Aquatic Systematic Biology</source><volume>2</volume><issue>4</issue><fpage>23</fpage><lpage>62</lpage></element-citation></ref><ref id="B11390696"><element-citation xmlns:xlink="http://www.w3.org/1999/xlink" publication-type="article" xlink:type="simple"><person-group person-group-type="author"><name name-style="western"><surname>Krapp-Schickel</surname><given-names>T.</given-names></name></person-group><year>2008</year><article-title>What has happened with the <italic><tp:taxon-name><tp:taxon-name-part taxon-name-part-type="genus" reg="Maera">Maera</tp:taxon-name-part></tp:taxon-name></italic>-clade (<tp:taxon-name><tp:taxon-name-part taxon-name-part-type="subphylum">Crustacea</tp:taxon-name-part></tp:taxon-name>, <tp:taxon-name><tp:taxon-name-part taxon-name-part-type="order">Amphipoda</tp:taxon-name-part></tp:taxon-name>) during the last decades?</article-title><source>Bollettino del Museo Civico di Storia Naturale di Verona, Botanica Zoologia</source><volume>32</volume><fpage>3</fpage><lpage>32</lpage><uri xlink:type="simple">https://museodistorianaturale.comune.verona.it/media/_Musei/_StoriaNaturale/_Allegati/Biblioteca/Bollettino/Bollettino%2032/Bollettino%2032%20verde/04_Art1_What_has_happened_with_the_Maera-Clade.pdf</uri></element-citation></ref><ref id="B11358647"><element-citation xmlns:xlink="http://www.w3.org/1999/xlink" publication-type="article" xlink:type="simple"><person-group person-group-type="author"><name name-style="western"><surname>Ariyama</surname><given-names>H.</given-names></name><name name-style="western"><surname>Kodama</surname><given-names>M.</given-names></name><name name-style="western"><surname>Tomikawa</surname><given-names>K.</given-names></name></person-group><year>2020</year><article-title>Species of the <italic><tp:taxon-name><tp:taxon-name-part taxon-name-part-type="genus" reg="Maera">Maera</tp:taxon-name-part></tp:taxon-name></italic>-clade collected from Japan. Part 4: addenda to the genera <italic><tp:taxon-name><tp:taxon-name-part taxon-name-part-type="genus" reg="Maera">Maera</tp:taxon-name-part></tp:taxon-name></italic> Leach, 1814 and <italic><tp:taxon-name><tp:taxon-name-part taxon-name-part-type="genus" reg="Quadrimaera">Quadrimaera</tp:taxon-name-part></tp:taxon-name></italic> Krapp-Schickel and Ruffo</article-title><source>Zootaxa</source><volume>4885</volume><issue>3</issue><fpage>336</fpage><lpage>352</lpage><pub-id pub-id-type="doi">10.11646/zootaxa.4885.3.2</pub-id></element-citation></ref></ref-list></tp:taxon-treatment>
