# Supplementary material for: Ocean Species Discoveries 1–12 — A primer for accelerating marine invertebrate taxonomy
Source: Biodivers Data J. 2024 Aug 6;12:e128431. doi: 10.3897/BDJ.12.e128431 (PMC11336395; doi:10.3897/BDJ.12.e128431)
Supplement: XML Treatment for Pseudionella pumulaensis [file BDJ.12.e128431-treatment8.xml]

<!DOCTYPE tp:taxon-treatment
  PUBLIC "-//TaxonX//DTD Taxonomic Treatment Publishing DTD v0 20100105//EN" "tax-treatment-NSO.dtd">
<tp:taxon-treatment xmlns:tp="http://www.plazi.org/taxpub"><tp:treatment-meta><mixed-citation publication-type="journal"><person-group><name><surname>(SOSA)</surname><given-names>Senckenberg Ocean Species Alliance</given-names></name><name><surname>Brandt</surname><given-names>Angelika</given-names></name><name><surname>Chen</surname><given-names>Chong</given-names></name><name><surname>Engel</surname><given-names>Laura</given-names></name><name><surname>Esquete</surname><given-names>Patricia</given-names></name><name><surname>Horton</surname><given-names>Tammy</given-names></name><name><surname>Jażdżewska</surname><given-names>Anna M.</given-names></name><name><surname>Johannsen</surname><given-names>Nele</given-names></name><name><surname>Kaiser</surname><given-names>Stefanie</given-names></name><name><surname>Kihara</surname><given-names>Terue C.</given-names></name><name><surname>Knauber</surname><given-names>Henry</given-names></name><name><surname>Kniesz</surname><given-names>Katharina</given-names></name><name><surname>Landschoff</surname><given-names>Jannes</given-names></name><name><surname>Lörz</surname><given-names>Anne-Nina</given-names></name><name><surname>Machado</surname><given-names>Fabrizio M.</given-names></name><name><surname>Martínez-Muñoz</surname><given-names>Carlos A.</given-names></name><name><surname>Riehl</surname><given-names>Torben</given-names></name><name><surname>Serpell-Stevens</surname><given-names>Amanda</given-names></name><name><surname>Sigwart</surname><given-names>Julia D.</given-names></name><name><surname>Tandberg</surname><given-names>Anne Helene S.</given-names></name><name><surname>Tato</surname><given-names>Ramiro</given-names></name><name><surname>Tsuda</surname><given-names>Miwako</given-names></name><name><surname>Vončina</surname><given-names>Katarzyna</given-names></name><name><surname>Watanabe</surname><given-names>Hiromi K.</given-names></name><name><surname>Wenz</surname><given-names>Christian</given-names></name><name><surname>Williams</surname><given-names>Jason D.</given-names></name></person-group><article-title>Ocean Species Discoveries 1–12 — A primer for accelerating marine invertebrate taxonomy</article-title><source>Biodivers Data J</source><day>06</day><month>08</month><year>2024</year><volume>12</volume><pub-id pub-id-type="doi">10.3897/BDJ.12.e128431</pub-id></mixed-citation></tp:treatment-meta><tp:nomenclature><tp:taxon-name>
            <object-id xmlns:xlink="http://www.w3.org/1999/xlink" content-type="arpha" xlink:type="simple">B5EC48E9-CC16-59AE-A7E0-9681388A3957</object-id>
            <tp:taxon-name-part taxon-name-part-type="genus">Pseudionella</tp:taxon-name-part>
            <tp:taxon-name-part taxon-name-part-type="species">pumulaensis</tp:taxon-name-part>
            <object-id xmlns:xlink="http://www.w3.org/1999/xlink" content-type="zoobank" xlink:type="simple" object-id-type="ZooBank">5E7C8F85-472C-47EB-95FC-619BCAC3D571</object-id>
          </tp:taxon-name><tp:taxon-authority>Williams &amp; Landschoff</tp:taxon-authority><tp:taxon-status xmlns:xlink="http://www.w3.org/1999/xlink" xlink:type="simple">sp. nov.</tp:taxon-status><tp:nomenclature-citation-list><tp:nomenclature-citation><tp:taxon-name>
                <tp:taxon-name-part taxon-name-part-type="genus" reg="Cuniculomaera"/>
                <tp:taxon-name-part taxon-name-part-type="genus" reg="Pseudionella"/>
                <tp:taxon-name-part taxon-name-part-type="species" reg="pumulaensis"/>
              </tp:taxon-name><comment>"undescribed <italic><tp:taxon-name><tp:taxon-name-part taxon-name-part-type="genus" reg="Pseudionella">Pseudionella</tp:taxon-name-part></tp:taxon-name></italic> sp.": <xref ref-type="bibr" rid="B10872045">Landschoff et al. (2018)</xref>: 2, 12: figs. 6D, 14.</comment></tp:nomenclature-citation></tp:nomenclature-citation-list></tp:nomenclature><tp:treatment-sec sec-type="materials"><title>Materials</title><list list-type="alpha-lower" list-content="occurrences"><list-item><p><bold>Type status:</bold> <named-content xmlns:xlink="http://www.w3.org/1999/xlink" content-type="dwc:typeStatus" xlink:type="simple">Holotype</named-content>. <bold>Occurrence:</bold> catalogNumber: <named-content xmlns:xlink="http://www.w3.org/1999/xlink" content-type="dwc:catalogNumber" xlink:type="simple">SAMC-A096401</named-content>; occurrenceRemarks: <named-content xmlns:xlink="http://www.w3.org/1999/xlink" content-type="dwc:occurrenceRemarks" xlink:type="simple">infesting left branchial chamber of male <italic><tp:taxon-name><tp:taxon-name-part taxon-name-part-type="genus" reg="Pagurus">Pagurus</tp:taxon-name-part><tp:taxon-name-part taxon-name-part-type="species" reg="fraserorum">fraserorum</tp:taxon-name-part></tp:taxon-name></italic> Landschoff &amp; Komai in Landschoff et al., 2018 (2.4 mm shield length; SAMC-A066407)</named-content>; recordedBy: <named-content xmlns:xlink="http://www.w3.org/1999/xlink" content-type="dwc:recordedBy" xlink:type="simple">Jannes Landschoff</named-content>; individualCount: <named-content xmlns:xlink="http://www.w3.org/1999/xlink" content-type="dwc:individualCount" xlink:type="simple">1</named-content>; sex: <named-content xmlns:xlink="http://www.w3.org/1999/xlink" content-type="dwc:sex" xlink:type="simple">female</named-content>; lifeStage: <named-content xmlns:xlink="http://www.w3.org/1999/xlink" content-type="dwc:lifeStage" xlink:type="simple">adult</named-content>; reproductiveCondition: <named-content xmlns:xlink="http://www.w3.org/1999/xlink" content-type="dwc:reproductiveCondition" xlink:type="simple">egg-bearing</named-content>; preparations: <named-content xmlns:xlink="http://www.w3.org/1999/xlink" content-type="dwc:preparations" xlink:type="simple">96% EtOH</named-content>; occurrenceID: <named-content xmlns:xlink="http://www.w3.org/1999/xlink" content-type="dwc:occurrenceID" xlink:type="simple">04AA858B-3D1B-51FB-8E57-FCE19D28C43C</named-content>; <bold>Taxon:</bold> scientificName: <named-content xmlns:xlink="http://www.w3.org/1999/xlink" content-type="dwc:scientificName" xlink:type="simple"><italic><tp:taxon-name><tp:taxon-name-part taxon-name-part-type="genus" reg="Pseudionella">Pseudionella</tp:taxon-name-part><tp:taxon-name-part taxon-name-part-type="species" reg="pumulaensis">pumulaensis</tp:taxon-name-part></tp:taxon-name></italic> Williams &amp; Landschoff</named-content>; kingdom: <named-content xmlns:xlink="http://www.w3.org/1999/xlink" content-type="dwc:kingdom" xlink:type="simple"><tp:taxon-name><tp:taxon-name-part taxon-name-part-type="kingdom">Animalia</tp:taxon-name-part></tp:taxon-name></named-content>; phylum: <named-content xmlns:xlink="http://www.w3.org/1999/xlink" content-type="dwc:phylum" xlink:type="simple"><tp:taxon-name><tp:taxon-name-part taxon-name-part-type="phylum">Arthropoda</tp:taxon-name-part></tp:taxon-name></named-content>; class: <named-content xmlns:xlink="http://www.w3.org/1999/xlink" content-type="dwc:class" xlink:type="simple"><tp:taxon-name><tp:taxon-name-part taxon-name-part-type="class">Malacostraca</tp:taxon-name-part></tp:taxon-name></named-content>; order: <named-content xmlns:xlink="http://www.w3.org/1999/xlink" content-type="dwc:order" xlink:type="simple"><tp:taxon-name><tp:taxon-name-part taxon-name-part-type="order">Isopoda</tp:taxon-name-part></tp:taxon-name></named-content>; family: <named-content xmlns:xlink="http://www.w3.org/1999/xlink" content-type="dwc:family" xlink:type="simple"><tp:taxon-name><tp:taxon-name-part taxon-name-part-type="family">Bopyridae</tp:taxon-name-part></tp:taxon-name></named-content>; genus: <named-content xmlns:xlink="http://www.w3.org/1999/xlink" content-type="dwc:genus" xlink:type="simple"><tp:taxon-name><tp:taxon-name-part taxon-name-part-type="genus">Pseudionella</tp:taxon-name-part></tp:taxon-name></named-content>; specificEpithet: <named-content xmlns:xlink="http://www.w3.org/1999/xlink" content-type="dwc:specificEpithet" xlink:type="simple"><italic><tp:taxon-name><tp:taxon-name-part taxon-name-part-type="genus" reg="Pseudionella"/><tp:taxon-name-part taxon-name-part-type="species" reg="pumulaensis">pumulaensis</tp:taxon-name-part></tp:taxon-name></italic></named-content>; taxonRank: <named-content xmlns:xlink="http://www.w3.org/1999/xlink" content-type="dwc:taxonRank" xlink:type="simple">species</named-content>; scientificNameAuthorship: <named-content xmlns:xlink="http://www.w3.org/1999/xlink" content-type="dwc:scientificNameAuthorship" xlink:type="simple">Williams &amp; Landschoff</named-content>; nomenclaturalCode: <named-content xmlns:xlink="http://www.w3.org/1999/xlink" content-type="dwc:nomenclaturalCode" xlink:type="simple">ICZN</named-content>; <bold>Location:</bold> higherGeography: <named-content xmlns:xlink="http://www.w3.org/1999/xlink" content-type="dwc:higherGeography" xlink:type="simple">Indian Ocean</named-content>; continent: <named-content xmlns:xlink="http://www.w3.org/1999/xlink" content-type="dwc:continent" xlink:type="simple">Africa</named-content>; country: <named-content xmlns:xlink="http://www.w3.org/1999/xlink" content-type="dwc:country" xlink:type="simple">South Africa</named-content>; stateProvince: <named-content xmlns:xlink="http://www.w3.org/1999/xlink" content-type="dwc:stateProvince" xlink:type="simple">KwaZulu-Natal</named-content>; locality: <named-content xmlns:xlink="http://www.w3.org/1999/xlink" content-type="dwc:locality" xlink:type="simple">off Pumula</named-content>; verbatimDepth: <named-content xmlns:xlink="http://www.w3.org/1999/xlink" content-type="dwc:verbatimDepth" xlink:type="simple">20 m</named-content>; verbatimLatitude: <named-content xmlns:xlink="http://www.w3.org/1999/xlink" content-type="dwc:verbatimLatitude" xlink:type="simple">S 30° 38.34’</named-content>; verbatimLongitude: <named-content xmlns:xlink="http://www.w3.org/1999/xlink" content-type="dwc:verbatimLongitude" xlink:type="simple">E 30° 32.94’</named-content>; <bold>Identification:</bold> identifiedBy: <named-content xmlns:xlink="http://www.w3.org/1999/xlink" content-type="dwc:identifiedBy" xlink:type="simple">J.D. Williams, J. Landschoff</named-content>; <bold>Event:</bold> samplingProtocol: <named-content xmlns:xlink="http://www.w3.org/1999/xlink" content-type="dwc:samplingProtocol" xlink:type="simple">SCUBA</named-content>; eventDate: <named-content xmlns:xlink="http://www.w3.org/1999/xlink" content-type="dwc:eventDate" xlink:type="simple">14/10/2015</named-content>; habitat: <named-content xmlns:xlink="http://www.w3.org/1999/xlink" content-type="dwc:habitat" xlink:type="simple">rocky subtidal reef</named-content>; <bold>Record Level:</bold> institutionCode: <named-content xmlns:xlink="http://www.w3.org/1999/xlink" content-type="dwc:institutionCode" xlink:type="simple">SAMC</named-content>; basisOfRecord: <named-content xmlns:xlink="http://www.w3.org/1999/xlink" content-type="dwc:basisOfRecord" xlink:type="simple">PreservedSpecimen</named-content></p></list-item><list-item><p><bold>Type status:</bold> <named-content xmlns:xlink="http://www.w3.org/1999/xlink" content-type="dwc:typeStatus" xlink:type="simple">Paratype</named-content>. <bold>Occurrence:</bold> catalogNumber: <named-content xmlns:xlink="http://www.w3.org/1999/xlink" content-type="dwc:catalogNumber" xlink:type="simple">SAMC-A096402</named-content>; recordedBy: <named-content xmlns:xlink="http://www.w3.org/1999/xlink" content-type="dwc:recordedBy" xlink:type="simple">Jannes Landschoff</named-content>; individualCount: <named-content xmlns:xlink="http://www.w3.org/1999/xlink" content-type="dwc:individualCount" xlink:type="simple">1</named-content>; sex: <named-content xmlns:xlink="http://www.w3.org/1999/xlink" content-type="dwc:sex" xlink:type="simple">male</named-content>; lifeStage: <named-content xmlns:xlink="http://www.w3.org/1999/xlink" content-type="dwc:lifeStage" xlink:type="simple">adult</named-content>; preparations: <named-content xmlns:xlink="http://www.w3.org/1999/xlink" content-type="dwc:preparations" xlink:type="simple">96% EtOH</named-content>; occurrenceID: <named-content xmlns:xlink="http://www.w3.org/1999/xlink" content-type="dwc:occurrenceID" xlink:type="simple">F2F76206-2B7A-5616-95A0-4694C9BDAE05</named-content>; <bold>Taxon:</bold> scientificName: <named-content xmlns:xlink="http://www.w3.org/1999/xlink" content-type="dwc:scientificName" xlink:type="simple"><italic><tp:taxon-name><tp:taxon-name-part taxon-name-part-type="genus" reg="Pseudionella">Pseudionella</tp:taxon-name-part><tp:taxon-name-part taxon-name-part-type="species" reg="pumulaensis">pumulaensis</tp:taxon-name-part></tp:taxon-name></italic> Williams &amp; Landschoff</named-content>; kingdom: <named-content xmlns:xlink="http://www.w3.org/1999/xlink" content-type="dwc:kingdom" xlink:type="simple"><tp:taxon-name><tp:taxon-name-part taxon-name-part-type="kingdom">Animalia</tp:taxon-name-part></tp:taxon-name></named-content>; phylum: <named-content xmlns:xlink="http://www.w3.org/1999/xlink" content-type="dwc:phylum" xlink:type="simple"><tp:taxon-name><tp:taxon-name-part taxon-name-part-type="phylum">Arthropoda</tp:taxon-name-part></tp:taxon-name></named-content>; class: <named-content xmlns:xlink="http://www.w3.org/1999/xlink" content-type="dwc:class" xlink:type="simple"><tp:taxon-name><tp:taxon-name-part taxon-name-part-type="class">Malacostraca</tp:taxon-name-part></tp:taxon-name></named-content>; order: <named-content xmlns:xlink="http://www.w3.org/1999/xlink" content-type="dwc:order" xlink:type="simple"><tp:taxon-name><tp:taxon-name-part taxon-name-part-type="order">Isopoda</tp:taxon-name-part></tp:taxon-name></named-content>; family: <named-content xmlns:xlink="http://www.w3.org/1999/xlink" content-type="dwc:family" xlink:type="simple"><tp:taxon-name><tp:taxon-name-part taxon-name-part-type="family">Bopyridae</tp:taxon-name-part></tp:taxon-name></named-content>; genus: <named-content xmlns:xlink="http://www.w3.org/1999/xlink" content-type="dwc:genus" xlink:type="simple"><tp:taxon-name><tp:taxon-name-part taxon-name-part-type="genus">Pseudionella</tp:taxon-name-part></tp:taxon-name></named-content>; specificEpithet: <named-content xmlns:xlink="http://www.w3.org/1999/xlink" content-type="dwc:specificEpithet" xlink:type="simple"><italic><tp:taxon-name><tp:taxon-name-part taxon-name-part-type="genus" reg="Pseudionella"/><tp:taxon-name-part taxon-name-part-type="species" reg="pumulaensis">pumulaensis</tp:taxon-name-part></tp:taxon-name></italic></named-content>; taxonRank: <named-content xmlns:xlink="http://www.w3.org/1999/xlink" content-type="dwc:taxonRank" xlink:type="simple">species</named-content>; scientificNameAuthorship: <named-content xmlns:xlink="http://www.w3.org/1999/xlink" content-type="dwc:scientificNameAuthorship" xlink:type="simple">Williams &amp; Landschoff</named-content>; nomenclaturalCode: <named-content xmlns:xlink="http://www.w3.org/1999/xlink" content-type="dwc:nomenclaturalCode" xlink:type="simple">ICZN</named-content>; <bold>Location:</bold> higherGeography: <named-content xmlns:xlink="http://www.w3.org/1999/xlink" content-type="dwc:higherGeography" xlink:type="simple">Indian Ocean</named-content>; continent: <named-content xmlns:xlink="http://www.w3.org/1999/xlink" content-type="dwc:continent" xlink:type="simple">Africa</named-content>; country: <named-content xmlns:xlink="http://www.w3.org/1999/xlink" content-type="dwc:country" xlink:type="simple">South Africa</named-content>; stateProvince: <named-content xmlns:xlink="http://www.w3.org/1999/xlink" content-type="dwc:stateProvince" xlink:type="simple">KwaZulu-Natal</named-content>; locality: <named-content xmlns:xlink="http://www.w3.org/1999/xlink" content-type="dwc:locality" xlink:type="simple">off Pumula</named-content>; verbatimDepth: <named-content xmlns:xlink="http://www.w3.org/1999/xlink" content-type="dwc:verbatimDepth" xlink:type="simple">20 m</named-content>; verbatimLatitude: <named-content xmlns:xlink="http://www.w3.org/1999/xlink" content-type="dwc:verbatimLatitude" xlink:type="simple">S 30° 38.34’</named-content>; verbatimLongitude: <named-content xmlns:xlink="http://www.w3.org/1999/xlink" content-type="dwc:verbatimLongitude" xlink:type="simple">E 30° 32.94’</named-content>; <bold>Identification:</bold> identifiedBy: <named-content xmlns:xlink="http://www.w3.org/1999/xlink" content-type="dwc:identifiedBy" xlink:type="simple">J.D. Williams, J. Landschoff</named-content>; <bold>Event:</bold> samplingProtocol: <named-content xmlns:xlink="http://www.w3.org/1999/xlink" content-type="dwc:samplingProtocol" xlink:type="simple">SCUBA</named-content>; eventDate: <named-content xmlns:xlink="http://www.w3.org/1999/xlink" content-type="dwc:eventDate" xlink:type="simple">14/10/2015</named-content>; habitat: <named-content xmlns:xlink="http://www.w3.org/1999/xlink" content-type="dwc:habitat" xlink:type="simple">rocky subtidal reef</named-content>; <bold>Record Level:</bold> institutionCode: <named-content xmlns:xlink="http://www.w3.org/1999/xlink" content-type="dwc:institutionCode" xlink:type="simple">SAMC</named-content>; basisOfRecord: <named-content xmlns:xlink="http://www.w3.org/1999/xlink" content-type="dwc:basisOfRecord" xlink:type="simple">PreservedSpecimen</named-content></p></list-item></list></tp:treatment-sec><tp:treatment-sec sec-type="Description"><title>Description</title><p><bold>Female holotype</bold> (Figs <xref ref-type="fig" rid="F10891862">18</xref>, <xref ref-type="fig" rid="F10891901">19</xref>) body length 3.4 mm, maximum width 1.8 mm, head length 0.5 mm, head width 0.7 mm, pleon length 1.1 mm. Body tear-drop-shaped (Fig. <xref ref-type="fig" rid="F10891862">18</xref>B and C, Fig. <xref ref-type="fig" rid="F10891901">19</xref>A and B), approximately symmetrical, head slightly sinistrally rotated (&lt; 5°). Very small patches of pigment present on some Prn (Fig. <xref ref-type="fig" rid="F10891901">19</xref>A).</p><p><bold>Head</bold> subquadrate (Fig. <xref ref-type="fig" rid="F10891901">19</xref>A) with slight medial indentation at anterior end, narrow frontal lamina extending slightly beyond lateral margins of head. Small eyes near posterolateral corners of raised lamina edge. Barbula with two pairs of small, smooth rounded lobes (Fig. <xref ref-type="fig" rid="F10891901">19</xref>C). <bold>A1</bold> (Fig. <xref ref-type="fig" rid="F10891901">19</xref>E) of three art each, extending beyond anterior margin of head; <bold>A2</bold> (Fig. <xref ref-type="fig" rid="F10891901">19</xref>E) of three art each, but basal art broadly rounded and fused with head (see Remarks); all art of A1 and A2 with spinous scales and distal setae. Mxp (Fig. <xref ref-type="fig" rid="F10891901">19</xref>H) anterior lobe broad, rounded, with unarticulated palp with few large setae and many fine setae, lateral edge of lobe setose; posterior lobe with small rounded spur.</p><p><bold>Prn</bold> (Fig. <xref ref-type="fig" rid="F10891901">19</xref>A) of seven Prn, broadest across Prn3, tapering anteriorly and posteriorly. Small coxal plates on sides of pereomeres all similar, but larger on left side of body; dorsolateral bosses on Prn1–Prn4. First oostegite anterior lobe ovate, posterior lobe subtriangular, internal ridge smooth (Fig. <xref ref-type="fig" rid="F10891901">19</xref>F and G). Oostegites 3–5 with some minute circular tubercles; oostegite 5 with fringe of setae on posterior margin (Fig. <xref ref-type="fig" rid="F10891901">19</xref>B). <bold>P1–7</bold> (Fig. <xref ref-type="fig" rid="F10891901">19</xref>I, J) slightly increasing in size posteriorly and of similar morphology, small curved dactylus, ovate propodus indistinctly separated from triangular carpus, small triangular merus, elongate ischium and subquadrate basis; all art with spinous scales, propodus with few small setae on anterolateral margin, carpus with stout setae at anterior tip (Fig. <xref ref-type="fig" rid="F10891901">19</xref>I and J).</p><p><bold>Pleon</bold> (Fig. <xref ref-type="fig" rid="F10891901">19</xref>B and D) of six Pl. <bold>Pl1–Pl5</bold> with uniramous, digitiform Plp (Fig. <xref ref-type="fig" rid="F10891901">19</xref>B and D), first two Plp with indentation giving appearance of biramous morphology, but each a single lobe (possible fusion of endopod and exopod); uniramous rounded lateral plates (Fig. <xref ref-type="fig" rid="F10891901">19</xref>B and D); lateral plates and Plp reduced in size from anterior to posterior. <bold>Plt</bold> (Fig. <xref ref-type="fig" rid="F10891901">19</xref>B and D) with sixth pair of lateral plates projecting laterally and pair of large broad, distally rounded uniramous uropods.</p><p><bold>Eggs</bold> (Fig. <xref ref-type="fig" rid="F10891901">19</xref>B) approximately 195 in number, a few potentially lost in transfer, 150.3 ± 9.9 µm in diameter (n = 30).</p><p><bold>Male paratype (allotype)</bold> (Fig. <xref ref-type="fig" rid="F10891903">20</xref>) body length 1.3 mm, maximum width 0.7 mm, head length 0.2 mm (not including Prn1), head width 0.4 mm, pleon length 0.3 mm. Body suboval-shaped, squat. Small, irregular patches of dark pigmentation on nearly all Prn.</p><p><bold>Head</bold> fused with Prn1, anterior margin of head broadly rounded (Fig. <xref ref-type="fig" rid="F10891903">20</xref>A), irregularly-shaped eyes near posterolateral margin. <bold>A1</bold> of three art each; <bold>A2</bold> of five art each, extending slightly beyond margin of head; A2 and A1 with few spinous scales and distal setae (Fig. <xref ref-type="fig" rid="F10891903">20</xref>C).</p><p><bold>Pereon</bold> of seven Prn, broadest across pereomere 4, tapering anteriorly and posteriorly. Lateral margins of Prn1–3 directed anteriorly, Prn4–7 directed posteriorly. <bold>P1</bold> (Fig. <xref ref-type="fig" rid="F10891903">20</xref>C) largest, slightly decreasing in size posteriorly; all art distinct, curved dactylus with minute setae, ovate propodus, subquadrate carpus, elongate merus and ischium, small subquadrate basis; all art with spinous scales, propodus scales and spines adjacent to dactylus plus few setae on anterolateral margin, carpus with stout setae at anterior tip; <bold>P7</bold> (Fig. <xref ref-type="fig" rid="F10891903">20</xref>D) similar in morphology to P1, except dactylus shorter and carpus more triangular in shape.</p><p><bold>Pleon</bold> (Fig. <xref ref-type="fig" rid="F10891903">20</xref>D) of six Pl, markedly narrower than pereon, Pl tapering posteriorly, all Pl distinctly segmented and bearing lateral plates, Pl1­–4 with pleopods indistinctly separated from lateral plates, Pl5 with broad, rounded lateral plates; no mid-ventral tubercles (Fig. <xref ref-type="fig" rid="F10891903">20</xref>D). <bold>Plt</bold> (Fig. <xref ref-type="fig" rid="F10891903">20</xref>D) notched medially with anal cone, produced distolaterally into rounded lobes, with scales and setae; Urp absent.</p></tp:treatment-sec><tp:treatment-sec sec-type="Diagnosis"><title>Diagnosis</title><p>Female body nearly straight, barbula with two small, smooth lobes on each side, all pleopods uniramous. Male head fused with pereomere 1, antennulae and antennae of 3 and 5 articles, respectively.</p></tp:treatment-sec><tp:treatment-sec sec-type="Etymology"><title>Etymology</title><p>The specific epithet <italic><tp:taxon-name><tp:taxon-name-part taxon-name-part-type="genus" reg="Pseudionella"/><tp:taxon-name-part taxon-name-part-type="species" reg="pumulaensis">pumulaensis</tp:taxon-name-part></tp:taxon-name></italic> refers to the locality of Pumula in KwaZulu-Natal, South Africa, where the species was first discovered. The word Pumula is Zulu and means "a place of rest".</p></tp:treatment-sec><tp:treatment-sec sec-type="Distribution"><title>Distribution</title><p>KwaZulu-Natal, east coast of South Africa (Indian Ocean); rocky subtidal reef.</p></tp:treatment-sec><tp:treatment-sec sec-type="Ecology"><title>Ecology</title><p><bold>Host</bold>: <italic><tp:taxon-name><tp:taxon-name-part taxon-name-part-type="genus" reg="Pagurus">Pagurus</tp:taxon-name-part><tp:taxon-name-part taxon-name-part-type="species" reg="fraserorum">fraserorum</tp:taxon-name-part></tp:taxon-name></italic> Landschoff &amp; Komai in Landschoff et al. (2018) (<tp:taxon-name><tp:taxon-name-part taxon-name-part-type="subphylum">Crustacea</tp:taxon-name-part></tp:taxon-name>, <tp:taxon-name><tp:taxon-name-part taxon-name-part-type="order">Decapoda</tp:taxon-name-part></tp:taxon-name>, <tp:taxon-name><tp:taxon-name-part taxon-name-part-type="infraorder">Anomura</tp:taxon-name-part></tp:taxon-name>, <tp:taxon-name><tp:taxon-name-part taxon-name-part-type="family">Paguridae</tp:taxon-name-part></tp:taxon-name> Latreille, 1802), a hermit crab described from KwaZulu-Natal, South Africa. <bold>Parasite location on host</bold>: Branchial chamber (gill-parasitic). See Fig. <xref ref-type="fig" rid="F10891862">18</xref> and <xref ref-type="bibr" rid="B10872045">Landschoff et al. (2018)</xref>, page 14.</p><p>Only one out of nine specimens of <italic><tp:taxon-name><tp:taxon-name-part taxon-name-part-type="genus" reg="Pagurus">Pagurus</tp:taxon-name-part><tp:taxon-name-part taxon-name-part-type="species" reg="fraserorum">fraserorum</tp:taxon-name-part></tp:taxon-name></italic> Landschoff &amp; Komai in Landschoff et al. (2018) was found parasitised by <italic><tp:taxon-name><tp:taxon-name-part taxon-name-part-type="genus" reg="Pseudionella">P.</tp:taxon-name-part><tp:taxon-name-part taxon-name-part-type="species" reg="pumulaensis">pumulaensis</tp:taxon-name-part></tp:taxon-name></italic> sp. nov. (11% overall prevalence). An additional specimen of <italic><tp:taxon-name><tp:taxon-name-part taxon-name-part-type="genus" reg="Pagurus">P.</tp:taxon-name-part><tp:taxon-name-part taxon-name-part-type="species" reg="fraserorum">fraserorum</tp:taxon-name-part></tp:taxon-name></italic> was reported by <xref ref-type="bibr" rid="B10872045">Landschoff et al. (2018)</xref> to have another branchial parasitic isopod (provisionally identified as <italic><tp:taxon-name><tp:taxon-name-part taxon-name-part-type="genus" reg="Pseudionella">Pseudionella</tp:taxon-name-part></tp:taxon-name></italic> sp.); unfortunately, that specimen no longer exists.</p></tp:treatment-sec><tp:treatment-sec sec-type="Taxon discussion"><title>Taxon discussion</title><p>Formerly, <italic><tp:taxon-name><tp:taxon-name-part taxon-name-part-type="genus" reg="Pseudionella">Pseudionella</tp:taxon-name-part></tp:taxon-name></italic> was known to contain five species, which parasitise diogenid (1 species) and pagurid (4 species) hermit crabs from the South Pacific Ocean, North Pacific Ocean, North Atlantic Ocean, Caribbean Sea and South China Sea (<xref ref-type="bibr" rid="B10874136">Shiino 1949</xref>, <xref ref-type="bibr" rid="B10872897">Adkison and Heard 1978</xref>, <xref ref-type="bibr" rid="B10873341">Bourdon 1979</xref>, <xref ref-type="bibr" rid="B10873742">Boyko and Williams 2001</xref>, <xref ref-type="bibr" rid="B10872936">An et al. 2013</xref>). The new species of <italic><tp:taxon-name><tp:taxon-name-part taxon-name-part-type="genus" reg="Pseudionella">Pseudionella</tp:taxon-name-part></tp:taxon-name></italic> described herein parasitising <italic><tp:taxon-name><tp:taxon-name-part taxon-name-part-type="genus" reg="Pagurus">Pagurus</tp:taxon-name-part><tp:taxon-name-part taxon-name-part-type="species" reg="fraserorum">fraserorum</tp:taxon-name-part></tp:taxon-name></italic> Landschoff &amp; Komai in Landschoff et al. (2018) is the first reported from the genus on hermit crabs from the Indian Ocean.</p><p><italic><tp:taxon-name><tp:taxon-name-part taxon-name-part-type="genus" reg="Pseudionella">Pseudionella</tp:taxon-name-part><tp:taxon-name-part taxon-name-part-type="species" reg="pumulaensis">pumulaensis</tp:taxon-name-part></tp:taxon-name></italic> Williams &amp; Landschoff, <bold>sp. nov.</bold> can be distinguished from the previously described species (<italic><tp:taxon-name><tp:taxon-name-part taxon-name-part-type="genus" reg="Pseudionella">P.</tp:taxon-name-part><tp:taxon-name-part taxon-name-part-type="species" reg="akuaku">akuaku</tp:taxon-name-part></tp:taxon-name></italic> Boyko &amp; Williams, 2001, <italic><tp:taxon-name><tp:taxon-name-part taxon-name-part-type="genus" reg="Pseudionella">P.</tp:taxon-name-part><tp:taxon-name-part taxon-name-part-type="species" reg="attenuata">attenuata</tp:taxon-name-part></tp:taxon-name></italic> Shiino, 1949, <italic><tp:taxon-name><tp:taxon-name-part taxon-name-part-type="genus" reg="Pseudionella">P.</tp:taxon-name-part><tp:taxon-name-part taxon-name-part-type="species" reg="deflexa">deflexa</tp:taxon-name-part></tp:taxon-name></italic> Bourdon, 1979, <italic><tp:taxon-name><tp:taxon-name-part taxon-name-part-type="genus" reg="Pseudionella">P.</tp:taxon-name-part><tp:taxon-name-part taxon-name-part-type="species" reg="markhami">markhami</tp:taxon-name-part></tp:taxon-name></italic> (Adkison &amp; Heard, 1978) and <italic><tp:taxon-name><tp:taxon-name-part taxon-name-part-type="genus" reg="Pseudionella">P.</tp:taxon-name-part><tp:taxon-name-part taxon-name-part-type="species" reg="spiropaguri">spiropaguri</tp:taxon-name-part></tp:taxon-name></italic> An, Li &amp; Markham, 2013), based on several characters. In contrast to females of <italic><tp:taxon-name><tp:taxon-name-part taxon-name-part-type="genus" reg="Pseudionella">P.</tp:taxon-name-part><tp:taxon-name-part taxon-name-part-type="species" reg="akuaku">akuaku</tp:taxon-name-part></tp:taxon-name></italic>, <italic><tp:taxon-name><tp:taxon-name-part taxon-name-part-type="genus" reg="Pseudionella">P.</tp:taxon-name-part><tp:taxon-name-part taxon-name-part-type="species" reg="attenuata">attenuata</tp:taxon-name-part></tp:taxon-name></italic>, <italic><tp:taxon-name><tp:taxon-name-part taxon-name-part-type="genus" reg="Pseudionella">P.</tp:taxon-name-part><tp:taxon-name-part taxon-name-part-type="species" reg="deflexa">deflexa</tp:taxon-name-part></tp:taxon-name></italic> and <italic><tp:taxon-name><tp:taxon-name-part taxon-name-part-type="genus" reg="Pseudionella">P.</tp:taxon-name-part><tp:taxon-name-part taxon-name-part-type="species" reg="markhami">markhami</tp:taxon-name-part></tp:taxon-name></italic>, which are highly asymmetrical (dextral or sinistral deflexion of the head), <italic><tp:taxon-name><tp:taxon-name-part taxon-name-part-type="genus" reg="Pseudionella">P.</tp:taxon-name-part><tp:taxon-name-part taxon-name-part-type="species" reg="pumulaensis">pumulaensis</tp:taxon-name-part></tp:taxon-name></italic> and <italic><tp:taxon-name><tp:taxon-name-part taxon-name-part-type="genus" reg="Pseudionella">P.</tp:taxon-name-part><tp:taxon-name-part taxon-name-part-type="species" reg="spiropaguri">spiropaguri</tp:taxon-name-part></tp:taxon-name></italic> are nearly straight. In overall body form of females and males, <italic><tp:taxon-name><tp:taxon-name-part taxon-name-part-type="genus" reg="Pseudionella">P.</tp:taxon-name-part><tp:taxon-name-part taxon-name-part-type="species" reg="pumulaensis">pumulaensis</tp:taxon-name-part></tp:taxon-name></italic> and <italic><tp:taxon-name><tp:taxon-name-part taxon-name-part-type="genus" reg="Pseudionella">P.</tp:taxon-name-part><tp:taxon-name-part taxon-name-part-type="species" reg="spiropaguri">spiropaguri</tp:taxon-name-part></tp:taxon-name></italic> appear most similar, but can be distinguished, based on the following characters: barbula morphology (two small, smooth lobes on each side in <italic><tp:taxon-name><tp:taxon-name-part taxon-name-part-type="genus" reg="Pseudionella">P.</tp:taxon-name-part><tp:taxon-name-part taxon-name-part-type="species" reg="pumulaensis">pumulaensis</tp:taxon-name-part></tp:taxon-name></italic> vs. three lobes with digitate tips on each side in <italic><tp:taxon-name><tp:taxon-name-part taxon-name-part-type="genus" reg="Pseudionella">P.</tp:taxon-name-part><tp:taxon-name-part taxon-name-part-type="species" reg="spiropaguri">spiropaguri</tp:taxon-name-part></tp:taxon-name></italic>), female pleopod morphology (all uniramous in <italic><tp:taxon-name><tp:taxon-name-part taxon-name-part-type="genus" reg="Pseudionella">P.</tp:taxon-name-part><tp:taxon-name-part taxon-name-part-type="species" reg="pumulaensis">pumulaensis</tp:taxon-name-part></tp:taxon-name></italic> vs. first three biramous in <italic><tp:taxon-name><tp:taxon-name-part taxon-name-part-type="genus" reg="Pseudionella">P.</tp:taxon-name-part><tp:taxon-name-part taxon-name-part-type="species" reg="spiropaguri">spiropaguri</tp:taxon-name-part></tp:taxon-name></italic>), male antennae morphology (antennules and antennae of 3 and 5 articles, respectively in <italic><tp:taxon-name><tp:taxon-name-part taxon-name-part-type="genus" reg="Pseudionella">Pseudionella</tp:taxon-name-part><tp:taxon-name-part taxon-name-part-type="species" reg="pumulaensis">pumulaensis</tp:taxon-name-part></tp:taxon-name></italic> vs. 3 and 4 articles in <italic><tp:taxon-name><tp:taxon-name-part taxon-name-part-type="genus" reg="Pseudionella">P.</tp:taxon-name-part><tp:taxon-name-part taxon-name-part-type="species" reg="spiropaguri">spiropaguri</tp:taxon-name-part></tp:taxon-name></italic>) and male head fusion (fused with pereomere 1 in <italic><tp:taxon-name><tp:taxon-name-part taxon-name-part-type="genus" reg="Pseudionella">P.</tp:taxon-name-part><tp:taxon-name-part taxon-name-part-type="species" reg="pumulaensis">pumulaensis</tp:taxon-name-part></tp:taxon-name></italic> vs. separated in <italic><tp:taxon-name><tp:taxon-name-part taxon-name-part-type="genus" reg="Pseudionella">P.</tp:taxon-name-part><tp:taxon-name-part taxon-name-part-type="species" reg="spiropaguri">spiropaguri</tp:taxon-name-part></tp:taxon-name></italic>).</p></tp:treatment-sec><tp:treatment-sec sec-type="Notes"><title>Notes</title><sec sec-type="Methods"><title>Methods</title><p>Hermit crabs containing the bopyrid isopod specimens were sampled under the University of Cape Town Science Faculty collection permit and Animal Ethics Committee approval, protocol number 2014/DC1/CLG. The host specimens of <italic><tp:taxon-name><tp:taxon-name-part taxon-name-part-type="genus" reg="Pagurus">Pagurus</tp:taxon-name-part><tp:taxon-name-part taxon-name-part-type="species" reg="fraserorum">fraserorum</tp:taxon-name-part></tp:taxon-name></italic> were all collected during two days of SCUBA diving on near-shore reefs off Pumula and Hibberdene, approximately 100 km south of Durban, KwaZulu-Natal, South Africa. Live pictures were taken after the process of anaesthetising (&gt; 10 min in 0.125 ml/l clove oil-seawater solution), freezing and thawing of the specimens. Thereafter, specimens were preserved in 96% ethanol.</p><p>Line drawings of the parasite bopyrid isopods were made by using camera lucida drawing tubes attached to Olympus compound (Olympus CX41) and dissecting microscopes (Olympus sZX12). Adobe Illustrator and a Wacom Cintiq pen display were used to trace original sketches and produce final figures. Parasite sizes are given as maximum total length (TL). All specimen measurements were made from camera lucida drawing tube sketches and slide micrometers. Morphological terminology follows that of <xref ref-type="bibr" rid="B10873742">Boyko and Williams (2001)</xref> and <xref ref-type="bibr" rid="B10872936">An et al. (2013)</xref>. Specimens of the new species were deposited at the Iziko South African Museum, Cape Town, South Africa (SAMC).</p></sec></tp:treatment-sec><tp:treatment-sec><!--Section generated to contain objects referenced in tp:taxon-treatment.--><fig id="F10891862" position="float" orientation="portrait"><object-id xmlns:xlink="http://www.w3.org/1999/xlink" content-type="arpha" xlink:type="simple">D2BF1A23-2D50-5589-A987-FB71731155FF</object-id><object-id xmlns:xlink="http://www.w3.org/1999/xlink" content-type="doi" xlink:type="simple">10.3897/BDJ.12.e128431.figure18</object-id><label>Figure 18.</label><caption><p>Live image of <italic><tp:taxon-name><tp:taxon-name-part taxon-name-part-type="genus" reg="Pagurus">Pagurus</tp:taxon-name-part><tp:taxon-name-part taxon-name-part-type="species" reg="fraserorum">fraserorum</tp:taxon-name-part></tp:taxon-name></italic> Landschoff &amp; Komai in Landschoff et al., 2018 and <italic><tp:taxon-name><tp:taxon-name-part taxon-name-part-type="genus" reg="Pseudionella">Pseudionella</tp:taxon-name-part><tp:taxon-name-part taxon-name-part-type="species" reg="pumulaensis">pumulaensis</tp:taxon-name-part></tp:taxon-name></italic> Williams &amp; Landschoff, <bold>sp. nov. A.</bold> Dorsal view of <italic><tp:taxon-name><tp:taxon-name-part taxon-name-part-type="genus" reg="Pagurus">P.</tp:taxon-name-part><tp:taxon-name-part taxon-name-part-type="species" reg="fraserorum">fraserorum</tp:taxon-name-part></tp:taxon-name></italic> with inflated left branchial chamber; <bold>B.</bold> Left lateral view with branchial chamber showing <italic><tp:taxon-name><tp:taxon-name-part taxon-name-part-type="genus" reg="Pseudionella">P.</tp:taxon-name-part><tp:taxon-name-part taxon-name-part-type="species" reg="pumulaensis">pumulaensis</tp:taxon-name-part></tp:taxon-name></italic> sp. nov.; <bold>C.</bold> Close-up view of B. Scale bars: 2 mm (A, B), 1 mm (C).</p></caption><graphic xmlns:xlink="http://www.w3.org/1999/xlink" xlink:href="bdj-12-e128431-g018.jpeg" position="float" id="oo_941859.jpeg" orientation="portrait" xlink:type="simple"><uri content-type="original_file" xlink:type="simple">https://binary.pensoft.net/fig/941859</uri></graphic></fig><fig id="F10891901" position="float" orientation="portrait"><object-id xmlns:xlink="http://www.w3.org/1999/xlink" content-type="arpha" xlink:type="simple">73B7582C-BF1F-5BE0-B2F3-CDB480B5F45A</object-id><object-id xmlns:xlink="http://www.w3.org/1999/xlink" content-type="doi" xlink:type="simple">10.3897/BDJ.12.e128431.figure19</object-id><label>Figure 19.</label><caption><p><italic><tp:taxon-name><tp:taxon-name-part taxon-name-part-type="genus" reg="Pseudionella">Pseudionella</tp:taxon-name-part><tp:taxon-name-part taxon-name-part-type="species" reg="pumulaensis">pumulaensis</tp:taxon-name-part></tp:taxon-name></italic> Williams &amp; Landschoff, <bold>sp. nov.</bold>, adult female holotype (SAMC A096401). <bold>A.</bold> Habitus, dorsal view; <bold>B.</bold> Habitus, some eggs shown in dashed lines, ventral view; <bold>C.</bold> Right barbula; <bold>D.</bold> Pleon, right lateral view; <bold>E.</bold> Right antennule, antenna and mouthparts, ventral view; <bold>F.</bold> Right oostegite 1, internal view; <bold>G.</bold> Right oostegite 1, external view; <bold>H.</bold> Right maxilliped, external view; <bold>I.</bold> Left pereopod 1; <bold>J.</bold> Left pereopod 7. Abbreviations: A1 = antennula, A2 = antenna, Mo = mouthparts, Pl1–Pl5 = pleomeres 1–5, U = uropod. Scale bars: 500 µm (A, B), 250 µm (C, D, F, G), 50 µm (E, H–J).</p></caption><graphic xmlns:xlink="http://www.w3.org/1999/xlink" xlink:href="bdj-12-e128431-g019.jpg" position="float" id="oo_941896.jpg" orientation="portrait" xlink:type="simple"><uri content-type="original_file" xlink:type="simple">https://binary.pensoft.net/fig/941896</uri></graphic></fig><fig id="F10891903" position="float" orientation="portrait"><object-id xmlns:xlink="http://www.w3.org/1999/xlink" content-type="arpha" xlink:type="simple">9E632940-FBF6-5EC0-8F2A-BC275BDECBF0</object-id><object-id xmlns:xlink="http://www.w3.org/1999/xlink" content-type="doi" xlink:type="simple">10.3897/BDJ.12.e128431.figure20</object-id><label>Figure 20.</label><caption><p><italic><tp:taxon-name><tp:taxon-name-part taxon-name-part-type="genus" reg="Pseudionella">Pseudionella</tp:taxon-name-part><tp:taxon-name-part taxon-name-part-type="species" reg="pumulaensis">pumulaensis</tp:taxon-name-part></tp:taxon-name></italic> Williams &amp; Landschoff, <bold>sp. nov.</bold>, adult male paratype (allotype) (SAMC A096402). <bold>A.</bold> Habitus, dorsal view; <bold>B.</bold> Habitus, ventral view; <bold>C.</bold> Left antennula, antenna, mouthparts and pereopod 1, ventral view; <bold>D.</bold> Left pereopod 7 and pleon, ventral view. Abbreviations: A1 = antennule, A2 = antenna, Mo = mouthparts, P1 = pereopod 1, P7 = pereopod 7, Pl1–Pl5 = pleomeres 1–5. Scale bars: 250 µm (A, B), 50 µm (C, D).</p></caption><graphic xmlns:xlink="http://www.w3.org/1999/xlink" xlink:href="bdj-12-e128431-g020.jpg" position="float" id="oo_941898.jpg" orientation="portrait" xlink:type="simple"><uri content-type="original_file" xlink:type="simple">https://binary.pensoft.net/fig/941898</uri></graphic></fig></tp:treatment-sec><ref-list><ref id="B10872045"><element-citation xmlns:xlink="http://www.w3.org/1999/xlink" publication-type="article" xlink:type="simple"><person-group person-group-type="author"><name name-style="western"><surname>Landschoff</surname><given-names>Jannes</given-names></name><name name-style="western"><surname>Komai</surname><given-names>Tomoyuki</given-names></name><name name-style="western"><surname>du Plessis</surname><given-names>Anton</given-names></name><name name-style="western"><surname>Gouws</surname><given-names>Gavin</given-names></name><name name-style="western"><surname>Griffiths</surname><given-names>Charles L.</given-names></name></person-group><year>2018</year><article-title>MicroCT imaging applied to description of a new species of <italic><tp:taxon-name><tp:taxon-name-part taxon-name-part-type="genus" reg="Pagurus">Pagurus</tp:taxon-name-part></tp:taxon-name></italic> Fabricius, 1775 (<tp:taxon-name><tp:taxon-name-part taxon-name-part-type="subphylum">Crustacea</tp:taxon-name-part></tp:taxon-name>: <tp:taxon-name><tp:taxon-name-part taxon-name-part-type="order">Decapoda</tp:taxon-name-part></tp:taxon-name>: <tp:taxon-name><tp:taxon-name-part taxon-name-part-type="infraorder">Anomura</tp:taxon-name-part></tp:taxon-name>: <tp:taxon-name><tp:taxon-name-part taxon-name-part-type="family">Paguridae</tp:taxon-name-part></tp:taxon-name>), with selection of three-dimensional type data</article-title><source>PLOS One</source><volume>13</volume><issue>9</issue><fpage>1</fpage><lpage>26</lpage><uri xlink:type="simple">https://journals.plos.org/plosone/article?id=10.1371/journal.pone.0203107</uri><pub-id pub-id-type="doi">10.1371/journal.pone.0203107</pub-id></element-citation></ref><ref id="B10874136"><element-citation xmlns:xlink="http://www.w3.org/1999/xlink" publication-type="article" xlink:type="simple"><person-group person-group-type="author"><name name-style="western"><surname>Shiino</surname><given-names>S. M.</given-names></name></person-group><year>1949</year><article-title>On two new genera of <tp:taxon-name><tp:taxon-name-part taxon-name-part-type="family">Bopyridae</tp:taxon-name-part></tp:taxon-name> found in Japan</article-title><source>Bulletin of the Biogeographical Society of Japan</source><volume>14</volume><fpage>57</fpage><lpage>63</lpage></element-citation></ref><ref id="B10872897"><element-citation xmlns:xlink="http://www.w3.org/1999/xlink" publication-type="article" xlink:type="simple"><person-group person-group-type="author"><name name-style="western"><surname>Adkison</surname><given-names>D. L.</given-names></name><name name-style="western"><surname>Heard</surname><given-names>R. W.</given-names></name></person-group><year>1978</year><article-title>Description of a new genus and species of <tp:taxon-name><tp:taxon-name-part taxon-name-part-type="subfamily">Pseudioninae</tp:taxon-name-part></tp:taxon-name> (<tp:taxon-name><tp:taxon-name-part taxon-name-part-type="order">Isopoda</tp:taxon-name-part></tp:taxon-name>: <tp:taxon-name><tp:taxon-name-part taxon-name-part-type="family">Bopyridae</tp:taxon-name-part></tp:taxon-name>) parasite of the hermit crab <italic><tp:taxon-name><tp:taxon-name-part taxon-name-part-type="genus" reg="Pagurus">Pagurus</tp:taxon-name-part><tp:taxon-name-part taxon-name-part-type="species" reg="annulipes">annulipes</tp:taxon-name-part></tp:taxon-name></italic> (Stimpson) from North Carolina</article-title><source>Proceedings of the Biological Society of Washington</source><volume>91</volume><issue>2</issue><fpage>408</fpage><lpage>417</lpage><uri xlink:type="simple">https://www.biodiversitylibrary.org/part/45668</uri></element-citation></ref><ref id="B10873341"><element-citation xmlns:xlink="http://www.w3.org/1999/xlink" publication-type="article" xlink:type="simple"><person-group person-group-type="author"><name name-style="western"><surname>Bourdon</surname><given-names>R.</given-names></name></person-group><year>1979</year><article-title>Campagne de la Calypso au large des côtes Atlantiques de l’Amérique du Sud (1961-1962). I. 32. Crustacés Isopodes: <tp:taxon-name><tp:taxon-name-part taxon-name-part-type="family">Bopyridae</tp:taxon-name-part></tp:taxon-name> parasites de pagures</article-title><source>Annales de l’Institut Océanographie, n.s.</source><volume>55</volume><fpage>139</fpage><lpage>144</lpage></element-citation></ref><ref id="B10873742"><element-citation xmlns:xlink="http://www.w3.org/1999/xlink" publication-type="article" xlink:type="simple"><person-group person-group-type="author"><name name-style="western"><surname>Boyko</surname><given-names>C. B.</given-names></name><name name-style="western"><surname>Williams</surname><given-names>J. D.</given-names></name></person-group><year>2001</year><article-title>A review of <italic><tp:taxon-name><tp:taxon-name-part taxon-name-part-type="genus" reg="Pseudionella">Pseudionella</tp:taxon-name-part></tp:taxon-name></italic> Shiino, 1949 (<tp:taxon-name><tp:taxon-name-part taxon-name-part-type="subphylum">Crustacea</tp:taxon-name-part></tp:taxon-name>: <tp:taxon-name><tp:taxon-name-part taxon-name-part-type="order">Isopoda</tp:taxon-name-part></tp:taxon-name>: <tp:taxon-name><tp:taxon-name-part taxon-name-part-type="family">Bopyridae</tp:taxon-name-part></tp:taxon-name>), with the description of a new species parasitic on <italic><tp:taxon-name><tp:taxon-name-part taxon-name-part-type="genus" reg="Calcinus">Calcinus</tp:taxon-name-part></tp:taxon-name></italic> hermit crabs from Easter Island</article-title><source>Proceedings of the Biological Society of Washington</source><volume>114</volume><issue>3</issue><fpage>649</fpage><lpage>659</lpage><uri xlink:type="simple">https://www.biodiversitylibrary.org/part/43979</uri></element-citation></ref><ref id="B10872936"><element-citation xmlns:xlink="http://www.w3.org/1999/xlink" publication-type="article" xlink:type="simple"><person-group person-group-type="author"><name name-style="western"><surname>An</surname><given-names>J.</given-names></name><name name-style="western"><surname>Li</surname><given-names>X.</given-names></name><name name-style="western"><surname>Markham</surname><given-names>J. C.</given-names></name></person-group><year>2013</year><article-title>Three isopod parasites (<tp:taxon-name><tp:taxon-name-part taxon-name-part-type="family">Bopyridae</tp:taxon-name-part></tp:taxon-name>: <tp:taxon-name><tp:taxon-name-part taxon-name-part-type="subfamily">Pseudioninae</tp:taxon-name-part></tp:taxon-name>), including two new species, of hermit crabs from the South China Sea</article-title><source>Raffles Bulletin of Zoology</source><volume>61</volume><fpage>561</fpage><lpage>569</lpage><uri xlink:type="simple">https://lkcnhm.nus.edu.sg/app/uploads/2017/06/61rbz561-569.pdf</uri></element-citation></ref></ref-list></tp:taxon-treatment>
