# Supplementary material for: Ocean Species Discoveries 1–12 — A primer for accelerating marine invertebrate taxonomy
Source: Biodivers Data J. 2024 Aug 6;12:e128431. doi: 10.3897/BDJ.12.e128431 (PMC11336395; doi:10.3897/BDJ.12.e128431)
Supplement: XML Treatment for Macrostylis papandreas [file BDJ.12.e128431-treatment10.xml]

<!DOCTYPE tp:taxon-treatment
  PUBLIC "-//TaxonX//DTD Taxonomic Treatment Publishing DTD v0 20100105//EN" "tax-treatment-NSO.dtd">
<tp:taxon-treatment xmlns:tp="http://www.plazi.org/taxpub"><tp:treatment-meta><mixed-citation publication-type="journal"><person-group><name><surname>(SOSA)</surname><given-names>Senckenberg Ocean Species Alliance</given-names></name><name><surname>Brandt</surname><given-names>Angelika</given-names></name><name><surname>Chen</surname><given-names>Chong</given-names></name><name><surname>Engel</surname><given-names>Laura</given-names></name><name><surname>Esquete</surname><given-names>Patricia</given-names></name><name><surname>Horton</surname><given-names>Tammy</given-names></name><name><surname>Jażdżewska</surname><given-names>Anna M.</given-names></name><name><surname>Johannsen</surname><given-names>Nele</given-names></name><name><surname>Kaiser</surname><given-names>Stefanie</given-names></name><name><surname>Kihara</surname><given-names>Terue C.</given-names></name><name><surname>Knauber</surname><given-names>Henry</given-names></name><name><surname>Kniesz</surname><given-names>Katharina</given-names></name><name><surname>Landschoff</surname><given-names>Jannes</given-names></name><name><surname>Lörz</surname><given-names>Anne-Nina</given-names></name><name><surname>Machado</surname><given-names>Fabrizio M.</given-names></name><name><surname>Martínez-Muñoz</surname><given-names>Carlos A.</given-names></name><name><surname>Riehl</surname><given-names>Torben</given-names></name><name><surname>Serpell-Stevens</surname><given-names>Amanda</given-names></name><name><surname>Sigwart</surname><given-names>Julia D.</given-names></name><name><surname>Tandberg</surname><given-names>Anne Helene S.</given-names></name><name><surname>Tato</surname><given-names>Ramiro</given-names></name><name><surname>Tsuda</surname><given-names>Miwako</given-names></name><name><surname>Vončina</surname><given-names>Katarzyna</given-names></name><name><surname>Watanabe</surname><given-names>Hiromi K.</given-names></name><name><surname>Wenz</surname><given-names>Christian</given-names></name><name><surname>Williams</surname><given-names>Jason D.</given-names></name></person-group><article-title>Ocean Species Discoveries 1–12 — A primer for accelerating marine invertebrate taxonomy</article-title><source>Biodivers Data J</source><day>06</day><month>08</month><year>2024</year><volume>12</volume><pub-id pub-id-type="doi">10.3897/BDJ.12.e128431</pub-id></mixed-citation></tp:treatment-meta><tp:nomenclature><tp:taxon-name>
            <object-id xmlns:xlink="http://www.w3.org/1999/xlink" content-type="arpha" xlink:type="simple">67CA804B-3FFE-53E1-B1D7-7C6606216F30</object-id>
            <tp:taxon-name-part taxon-name-part-type="genus">Macrostylis</tp:taxon-name-part>
            <tp:taxon-name-part taxon-name-part-type="species">papandreas</tp:taxon-name-part>
            <object-id xmlns:xlink="http://www.w3.org/1999/xlink" content-type="zoobank" xlink:type="simple" object-id-type="ZooBank">46698C36-4C0D-46A6-9566-07A152D08A52</object-id>
          </tp:taxon-name><tp:taxon-authority>Johannsen, Riehl &amp; Brandt</tp:taxon-authority><tp:taxon-status xmlns:xlink="http://www.w3.org/1999/xlink" xlink:type="simple">sp. nov.</tp:taxon-status><tp:nomenclature-citation-list><tp:nomenclature-citation><tp:taxon-name>
                <tp:taxon-name-part taxon-name-part-type="genus" reg="Cuniculomaera"/>
                <tp:taxon-name-part taxon-name-part-type="genus" reg="Macrostylis"/>
                <tp:taxon-name-part taxon-name-part-type="species" reg="papandreas"/>
              </tp:taxon-name><comment>"MLpap": <xref ref-type="bibr" rid="B11399866">Riehl et al. (2018)</xref></comment></tp:nomenclature-citation><tp:nomenclature-citation><tp:taxon-name>
                <tp:taxon-name-part taxon-name-part-type="genus" reg="Cuniculomaera"/>
                <tp:taxon-name-part taxon-name-part-type="genus" reg="Macrostylis"/>
                <tp:taxon-name-part taxon-name-part-type="species" reg="papandreas"/>
              </tp:taxon-name><comment>"<italic><tp:taxon-name><tp:taxon-name-part taxon-name-part-type="genus" reg="Macrostylis">Macrostylis</tp:taxon-name-part></tp:taxon-name></italic> sp. MLpap": <xref ref-type="bibr" rid="B11398570">Bober et al. (2018)</xref></comment></tp:nomenclature-citation></tp:nomenclature-citation-list></tp:nomenclature><tp:treatment-sec sec-type="materials"><title>Materials</title><list list-type="alpha-lower" list-content="occurrences"><list-item><p><bold>Type status:</bold> <named-content xmlns:xlink="http://www.w3.org/1999/xlink" content-type="dwc:typeStatus" xlink:type="simple">Holotype</named-content>. <bold>Occurrence:</bold> catalogNumber: <named-content xmlns:xlink="http://www.w3.org/1999/xlink" content-type="dwc:catalogNumber" xlink:type="simple">ZMH K-45148</named-content>; recordNumber: <named-content xmlns:xlink="http://www.w3.org/1999/xlink" content-type="dwc:recordNumber" xlink:type="simple">VTMac145</named-content>; individualCount: <named-content xmlns:xlink="http://www.w3.org/1999/xlink" content-type="dwc:individualCount" xlink:type="simple">1</named-content>; sex: <named-content xmlns:xlink="http://www.w3.org/1999/xlink" content-type="dwc:sex" xlink:type="simple">female</named-content>; lifeStage: <named-content xmlns:xlink="http://www.w3.org/1999/xlink" content-type="dwc:lifeStage" xlink:type="simple">adult</named-content>; preparations: <named-content xmlns:xlink="http://www.w3.org/1999/xlink" content-type="dwc:preparations" xlink:type="simple">whole animal (ETOH)</named-content>; previousIdentifications: <named-content xmlns:xlink="http://www.w3.org/1999/xlink" content-type="dwc:previousIdentifications" xlink:type="simple"><italic><tp:taxon-name><tp:taxon-name-part taxon-name-part-type="genus" reg="Macrostylis">Macrostylis</tp:taxon-name-part></tp:taxon-name></italic> sp. Mlpap | MOTU Mlpap</named-content>; associatedReferences: <named-content xmlns:xlink="http://www.w3.org/1999/xlink" content-type="dwc:associatedReferences" xlink:type="simple">Riehl T, Lins L, Brandt A (2018) The effects of depth, distance, and the Mid-Atlantic Ridge on genetic differentiation of abyssal and hadal isopods (<tp:taxon-name><tp:taxon-name-part taxon-name-part-type="family">Macrostylidae</tp:taxon-name-part></tp:taxon-name>). Deep Sea Research Part II: Topical Studies in Oceanography 148: 74–90. https://doi.org/10.1016/j.dsr2.2017.10.005 | Bober S, Brix S, Riehl T, Schwentner M, Brandt A (2018) Does the Mid-Atlantic Ridge affect the distribution of abyssal benthic crustaceans across the Atlantic Ocean? Deep-Sea Research Part II: Topical Studies in Oceanography 148: 91–104. https://doi.org/10.1016/j.dsr2.2018.02.011</named-content>; associatedSequences: <named-content xmlns:xlink="http://www.w3.org/1999/xlink" content-type="dwc:associatedSequences" xlink:type="simple">https://www.ncbi.nlm.nih.gov/nuccore/LT909298.1</named-content>; occurrenceID: <named-content xmlns:xlink="http://www.w3.org/1999/xlink" content-type="dwc:occurrenceID" xlink:type="simple">D1ADE97E-79B9-5F53-8F63-60B077430871</named-content>; <bold>Taxon:</bold> scientificName: <named-content xmlns:xlink="http://www.w3.org/1999/xlink" content-type="dwc:scientificName" xlink:type="simple"><italic><tp:taxon-name><tp:taxon-name-part taxon-name-part-type="genus" reg="Macrostylis">Macrostylis</tp:taxon-name-part><tp:taxon-name-part taxon-name-part-type="species" reg="papandreas">papandreas</tp:taxon-name-part></tp:taxon-name></italic> Johannsen, Riehl &amp; Brandt</named-content>; kingdom: <named-content xmlns:xlink="http://www.w3.org/1999/xlink" content-type="dwc:kingdom" xlink:type="simple"><tp:taxon-name><tp:taxon-name-part taxon-name-part-type="kingdom">Animalia</tp:taxon-name-part></tp:taxon-name></named-content>; phylum: <named-content xmlns:xlink="http://www.w3.org/1999/xlink" content-type="dwc:phylum" xlink:type="simple"><tp:taxon-name><tp:taxon-name-part taxon-name-part-type="phylum">Arthropoda</tp:taxon-name-part></tp:taxon-name></named-content>; class: <named-content xmlns:xlink="http://www.w3.org/1999/xlink" content-type="dwc:class" xlink:type="simple"><tp:taxon-name><tp:taxon-name-part taxon-name-part-type="class">Malacostraca</tp:taxon-name-part></tp:taxon-name></named-content>; order: <named-content xmlns:xlink="http://www.w3.org/1999/xlink" content-type="dwc:order" xlink:type="simple"><tp:taxon-name><tp:taxon-name-part taxon-name-part-type="order">Isopoda</tp:taxon-name-part></tp:taxon-name></named-content>; family: <named-content xmlns:xlink="http://www.w3.org/1999/xlink" content-type="dwc:family" xlink:type="simple"><tp:taxon-name><tp:taxon-name-part taxon-name-part-type="family">Macrostylidae</tp:taxon-name-part></tp:taxon-name></named-content>; genus: <named-content xmlns:xlink="http://www.w3.org/1999/xlink" content-type="dwc:genus" xlink:type="simple"><tp:taxon-name><tp:taxon-name-part taxon-name-part-type="genus">Macrostylis</tp:taxon-name-part></tp:taxon-name></named-content>; specificEpithet: <named-content xmlns:xlink="http://www.w3.org/1999/xlink" content-type="dwc:specificEpithet" xlink:type="simple"><italic><tp:taxon-name><tp:taxon-name-part taxon-name-part-type="genus" reg="Macrostylis"/><tp:taxon-name-part taxon-name-part-type="species" reg="papandreas">papandreas</tp:taxon-name-part></tp:taxon-name></italic></named-content>; scientificNameAuthorship: <named-content xmlns:xlink="http://www.w3.org/1999/xlink" content-type="dwc:scientificNameAuthorship" xlink:type="simple">Johannsen, Riehl &amp; Brandt</named-content>; nomenclaturalCode: <named-content xmlns:xlink="http://www.w3.org/1999/xlink" content-type="dwc:nomenclaturalCode" xlink:type="simple">ICZN</named-content>; <bold>Location:</bold> higherGeography: <named-content xmlns:xlink="http://www.w3.org/1999/xlink" content-type="dwc:higherGeography" xlink:type="simple">Atlantic Ocean</named-content>; locality: <named-content xmlns:xlink="http://www.w3.org/1999/xlink" content-type="dwc:locality" xlink:type="simple">Eastern Vema Fracture Zone, Vema-TRANSIT station SO237-6-11</named-content>; verbatimDepth: <named-content xmlns:xlink="http://www.w3.org/1999/xlink" content-type="dwc:verbatimDepth" xlink:type="simple">5082 m</named-content>; verbatimLatitude: <named-content xmlns:xlink="http://www.w3.org/1999/xlink" content-type="dwc:verbatimLatitude" xlink:type="simple">10°21.82' N</named-content>; verbatimLongitude: <named-content xmlns:xlink="http://www.w3.org/1999/xlink" content-type="dwc:verbatimLongitude" xlink:type="simple">36°55.06' W</named-content>; decimalLatitude: <named-content xmlns:xlink="http://www.w3.org/1999/xlink" content-type="dwc:decimalLatitude" xlink:type="simple">10.36367</named-content>; decimalLongitude: <named-content xmlns:xlink="http://www.w3.org/1999/xlink" content-type="dwc:decimalLongitude" xlink:type="simple">36.91767</named-content>; <bold>Identification:</bold> identifiedBy: <named-content xmlns:xlink="http://www.w3.org/1999/xlink" content-type="dwc:identifiedBy" xlink:type="simple">Torben Riehl, Simon Bober</named-content>; <bold>Event:</bold> samplingProtocol: <named-content xmlns:xlink="http://www.w3.org/1999/xlink" content-type="dwc:samplingProtocol" xlink:type="simple">Benthos trawl, Camera-Epibenthic Sledge, sieved through 0.3 mm mesh | Riehl T, Brenke N, Brix S, Driskell A, Kaiser S, Brandt A (2014) Field and laboratory methods for DNA studies on deep-sea isopod crustaceans. Polish Polar Research 35: 205–226. https://doi.org/10.2478/popore−2014−0018 | Devey CW (2015) RV SONNE Fahrtbericht / Cruise Report SO237 Vema-TRANSIT. Geomar Report 23: 130. https://doi.org/10.3289/GEOMAR_REP_NS_23_2019</named-content>; eventDate: <named-content xmlns:xlink="http://www.w3.org/1999/xlink" content-type="dwc:eventDate" xlink:type="simple">02/01/2015</named-content>; habitat: <named-content xmlns:xlink="http://www.w3.org/1999/xlink" content-type="dwc:habitat" xlink:type="simple">abyssal sediment</named-content>; fieldNumber: <named-content xmlns:xlink="http://www.w3.org/1999/xlink" content-type="dwc:fieldNumber" xlink:type="simple">SO237-6-7</named-content>; <bold>Record Level:</bold> institutionCode: <named-content xmlns:xlink="http://www.w3.org/1999/xlink" content-type="dwc:institutionCode" xlink:type="simple">ZMH</named-content>; collectionCode: <named-content xmlns:xlink="http://www.w3.org/1999/xlink" content-type="dwc:collectionCode" xlink:type="simple">K</named-content>; basisOfRecord: <named-content xmlns:xlink="http://www.w3.org/1999/xlink" content-type="dwc:basisOfRecord" xlink:type="simple">PreservedSpecimen</named-content></p></list-item><list-item><p><bold>Type status:</bold> <named-content xmlns:xlink="http://www.w3.org/1999/xlink" content-type="dwc:typeStatus" xlink:type="simple">Paratype</named-content>. <bold>Occurrence:</bold> catalogNumber: <named-content xmlns:xlink="http://www.w3.org/1999/xlink" content-type="dwc:catalogNumber" xlink:type="simple">ZMH K-45165</named-content>; recordNumber: <named-content xmlns:xlink="http://www.w3.org/1999/xlink" content-type="dwc:recordNumber" xlink:type="simple">VTMac134</named-content>; individualCount: <named-content xmlns:xlink="http://www.w3.org/1999/xlink" content-type="dwc:individualCount" xlink:type="simple">1</named-content>; sex: <named-content xmlns:xlink="http://www.w3.org/1999/xlink" content-type="dwc:sex" xlink:type="simple">male</named-content>; lifeStage: <named-content xmlns:xlink="http://www.w3.org/1999/xlink" content-type="dwc:lifeStage" xlink:type="simple">adult</named-content>; preparations: <named-content xmlns:xlink="http://www.w3.org/1999/xlink" content-type="dwc:preparations" xlink:type="simple">whole animal (ETOH)</named-content>; previousIdentifications: <named-content xmlns:xlink="http://www.w3.org/1999/xlink" content-type="dwc:previousIdentifications" xlink:type="simple"><italic><tp:taxon-name><tp:taxon-name-part taxon-name-part-type="genus" reg="Macrostylis">Macrostylis</tp:taxon-name-part></tp:taxon-name></italic> sp. Mlpap | MOTU Mlpap</named-content>; associatedReferences: <named-content xmlns:xlink="http://www.w3.org/1999/xlink" content-type="dwc:associatedReferences" xlink:type="simple">Riehl T, Lins L, Brandt A (2018) The effects of depth, distance, and the Mid-Atlantic Ridge on genetic differentiation of abyssal and hadal isopods (<tp:taxon-name><tp:taxon-name-part taxon-name-part-type="family">Macrostylidae</tp:taxon-name-part></tp:taxon-name>). Deep Sea Research Part II: Topical Studies in Oceanography 148: 74–90. https://doi.org/10.1016/j.dsr2.2017.10.005 | Bober S, Brix S, Riehl T, Schwentner M, Brandt A (2018) Does the Mid-Atlantic Ridge affect the distribution of abyssal benthic crustaceans across the Atlantic Ocean? Deep-Sea Research Part II: Topical Studies in Oceanography 148: 91–104. https://doi.org/10.1016/j.dsr2.2018.02.007</named-content>; associatedSequences: <named-content xmlns:xlink="http://www.w3.org/1999/xlink" content-type="dwc:associatedSequences" xlink:type="simple">https://www.ncbi.nlm.nih.gov/nuccore/LT909287.1 | https://www.ncbi.nlm.nih.gov/nuccore/LT960448.1</named-content>; occurrenceID: <named-content xmlns:xlink="http://www.w3.org/1999/xlink" content-type="dwc:occurrenceID" xlink:type="simple">F604E4E7-CF85-59F3-B18D-7F2AAFC3FF3D</named-content>; <bold>Taxon:</bold> scientificName: <named-content xmlns:xlink="http://www.w3.org/1999/xlink" content-type="dwc:scientificName" xlink:type="simple"><italic><tp:taxon-name><tp:taxon-name-part taxon-name-part-type="genus" reg="Macrostylis">Macrostylis</tp:taxon-name-part><tp:taxon-name-part taxon-name-part-type="species" reg="papandreas">papandreas</tp:taxon-name-part></tp:taxon-name></italic> Johannsen, Riehl &amp; Brandt</named-content>; kingdom: <named-content xmlns:xlink="http://www.w3.org/1999/xlink" content-type="dwc:kingdom" xlink:type="simple"><tp:taxon-name><tp:taxon-name-part taxon-name-part-type="kingdom">Animalia</tp:taxon-name-part></tp:taxon-name></named-content>; phylum: <named-content xmlns:xlink="http://www.w3.org/1999/xlink" content-type="dwc:phylum" xlink:type="simple"><tp:taxon-name><tp:taxon-name-part taxon-name-part-type="phylum">Arthropoda</tp:taxon-name-part></tp:taxon-name></named-content>; class: <named-content xmlns:xlink="http://www.w3.org/1999/xlink" content-type="dwc:class" xlink:type="simple"><tp:taxon-name><tp:taxon-name-part taxon-name-part-type="class">Malacostraca</tp:taxon-name-part></tp:taxon-name></named-content>; order: <named-content xmlns:xlink="http://www.w3.org/1999/xlink" content-type="dwc:order" xlink:type="simple"><tp:taxon-name><tp:taxon-name-part taxon-name-part-type="order">Isopoda</tp:taxon-name-part></tp:taxon-name></named-content>; family: <named-content xmlns:xlink="http://www.w3.org/1999/xlink" content-type="dwc:family" xlink:type="simple"><tp:taxon-name><tp:taxon-name-part taxon-name-part-type="family">Macrostylidae</tp:taxon-name-part></tp:taxon-name></named-content>; genus: <named-content xmlns:xlink="http://www.w3.org/1999/xlink" content-type="dwc:genus" xlink:type="simple"><tp:taxon-name><tp:taxon-name-part taxon-name-part-type="genus">Macrostylis</tp:taxon-name-part></tp:taxon-name></named-content>; specificEpithet: <named-content xmlns:xlink="http://www.w3.org/1999/xlink" content-type="dwc:specificEpithet" xlink:type="simple"><italic><tp:taxon-name><tp:taxon-name-part taxon-name-part-type="genus" reg="Macrostylis"/><tp:taxon-name-part taxon-name-part-type="species" reg="papandreas">papandreas</tp:taxon-name-part></tp:taxon-name></italic></named-content>; scientificNameAuthorship: <named-content xmlns:xlink="http://www.w3.org/1999/xlink" content-type="dwc:scientificNameAuthorship" xlink:type="simple">Johannsen, Riehl &amp; Brandt</named-content>; nomenclaturalCode: <named-content xmlns:xlink="http://www.w3.org/1999/xlink" content-type="dwc:nomenclaturalCode" xlink:type="simple">ICZN</named-content>; <bold>Location:</bold> higherGeography: <named-content xmlns:xlink="http://www.w3.org/1999/xlink" content-type="dwc:higherGeography" xlink:type="simple">Atlantic Ocean</named-content>; locality: <named-content xmlns:xlink="http://www.w3.org/1999/xlink" content-type="dwc:locality" xlink:type="simple">Eastern Vema Fracture Zone, Vema-TRANSIT station SO237-6-7</named-content>; verbatimDepth: <named-content xmlns:xlink="http://www.w3.org/1999/xlink" content-type="dwc:verbatimDepth" xlink:type="simple">5082 m</named-content>; verbatimLatitude: <named-content xmlns:xlink="http://www.w3.org/1999/xlink" content-type="dwc:verbatimLatitude" xlink:type="simple">10°21.82' N</named-content>; verbatimLongitude: <named-content xmlns:xlink="http://www.w3.org/1999/xlink" content-type="dwc:verbatimLongitude" xlink:type="simple">36°55.06' W</named-content>; decimalLatitude: <named-content xmlns:xlink="http://www.w3.org/1999/xlink" content-type="dwc:decimalLatitude" xlink:type="simple">10.36367</named-content>; decimalLongitude: <named-content xmlns:xlink="http://www.w3.org/1999/xlink" content-type="dwc:decimalLongitude" xlink:type="simple">36.91767</named-content>; <bold>Identification:</bold> identifiedBy: <named-content xmlns:xlink="http://www.w3.org/1999/xlink" content-type="dwc:identifiedBy" xlink:type="simple">Torben Riehl, Simon Bober</named-content>; <bold>Event:</bold> samplingProtocol: <named-content xmlns:xlink="http://www.w3.org/1999/xlink" content-type="dwc:samplingProtocol" xlink:type="simple">Benthos trawl, Camera-Epibenthic Sledge, sieved through 0.3 mm mesh | Riehl T, Brenke N, Brix S, Driskell A, Kaiser S, Brandt A (2014) Field and laboratory methods for DNA studies on deep-sea isopod crustaceans. Polish Polar Research 35: 205–226. https://doi.org/10.2478/popore−2014−0018 | Devey CW (2015) RV SONNE Fahrtbericht / Cruise Report SO237 Vema-TRANSIT. Geomar Report 23: 130. https://doi.org/10.3289/GEOMAR_REP_NS_23_2015</named-content>; eventDate: <named-content xmlns:xlink="http://www.w3.org/1999/xlink" content-type="dwc:eventDate" xlink:type="simple">02/01/2015</named-content>; habitat: <named-content xmlns:xlink="http://www.w3.org/1999/xlink" content-type="dwc:habitat" xlink:type="simple">abyssal sediment</named-content>; fieldNumber: <named-content xmlns:xlink="http://www.w3.org/1999/xlink" content-type="dwc:fieldNumber" xlink:type="simple">SO237-6-7</named-content>; <bold>Record Level:</bold> institutionCode: <named-content xmlns:xlink="http://www.w3.org/1999/xlink" content-type="dwc:institutionCode" xlink:type="simple">ZMH</named-content>; collectionCode: <named-content xmlns:xlink="http://www.w3.org/1999/xlink" content-type="dwc:collectionCode" xlink:type="simple">K</named-content>; basisOfRecord: <named-content xmlns:xlink="http://www.w3.org/1999/xlink" content-type="dwc:basisOfRecord" xlink:type="simple">PreservedSpecimen</named-content></p></list-item><list-item><p><bold>Type status:</bold> <named-content xmlns:xlink="http://www.w3.org/1999/xlink" content-type="dwc:typeStatus" xlink:type="simple">Paratype</named-content>. <bold>Occurrence:</bold> catalogNumber: <named-content xmlns:xlink="http://www.w3.org/1999/xlink" content-type="dwc:catalogNumber" xlink:type="simple">ZMH K-45166</named-content>; recordNumber: <named-content xmlns:xlink="http://www.w3.org/1999/xlink" content-type="dwc:recordNumber" xlink:type="simple">VTMac137</named-content>; individualCount: <named-content xmlns:xlink="http://www.w3.org/1999/xlink" content-type="dwc:individualCount" xlink:type="simple">1</named-content>; sex: <named-content xmlns:xlink="http://www.w3.org/1999/xlink" content-type="dwc:sex" xlink:type="simple">male</named-content>; lifeStage: <named-content xmlns:xlink="http://www.w3.org/1999/xlink" content-type="dwc:lifeStage" xlink:type="simple">adult</named-content>; preparations: <named-content xmlns:xlink="http://www.w3.org/1999/xlink" content-type="dwc:preparations" xlink:type="simple">whole animal (ETOH)</named-content>; previousIdentifications: <named-content xmlns:xlink="http://www.w3.org/1999/xlink" content-type="dwc:previousIdentifications" xlink:type="simple"><italic><tp:taxon-name><tp:taxon-name-part taxon-name-part-type="genus" reg="Macrostylis">Macrostylis</tp:taxon-name-part></tp:taxon-name></italic> sp. Mlpap | MOTU Mlpap</named-content>; associatedReferences: <named-content xmlns:xlink="http://www.w3.org/1999/xlink" content-type="dwc:associatedReferences" xlink:type="simple">Riehl T, Lins L, Brandt A (2018) The effects of depth, distance, and the Mid-Atlantic Ridge on genetic differentiation of abyssal and hadal isopods (<tp:taxon-name><tp:taxon-name-part taxon-name-part-type="family">Macrostylidae</tp:taxon-name-part></tp:taxon-name>). Deep Sea Research Part II: Topical Studies in Oceanography 148: 74–90. https://doi.org/10.1016/j.dsr2.2017.10.005 | Bober S, Brix S, Riehl T, Schwentner M, Brandt A (2018) Does the Mid-Atlantic Ridge affect the distribution of abyssal benthic crustaceans across the Atlantic Ocean? Deep-Sea Research Part II: Topical Studies in Oceanography 148: 91–104. https://doi.org/10.1016/j.dsr2.2018.02.008</named-content>; associatedSequences: <named-content xmlns:xlink="http://www.w3.org/1999/xlink" content-type="dwc:associatedSequences" xlink:type="simple">https://www.ncbi.nlm.nih.gov/nuccore/LT909290.1 | https://www.ncbi.nlm.nih.gov/nuccore/LT960449.1</named-content>; occurrenceID: <named-content xmlns:xlink="http://www.w3.org/1999/xlink" content-type="dwc:occurrenceID" xlink:type="simple">449B5E29-8A25-531E-A8AD-4C7FC9573331</named-content>; <bold>Taxon:</bold> scientificName: <named-content xmlns:xlink="http://www.w3.org/1999/xlink" content-type="dwc:scientificName" xlink:type="simple"><italic><tp:taxon-name><tp:taxon-name-part taxon-name-part-type="genus" reg="Macrostylis">Macrostylis</tp:taxon-name-part><tp:taxon-name-part taxon-name-part-type="species" reg="papandreas">papandreas</tp:taxon-name-part></tp:taxon-name></italic> Johannsen, Riehl &amp; Brandt</named-content>; kingdom: <named-content xmlns:xlink="http://www.w3.org/1999/xlink" content-type="dwc:kingdom" xlink:type="simple"><tp:taxon-name><tp:taxon-name-part taxon-name-part-type="kingdom">Animalia</tp:taxon-name-part></tp:taxon-name></named-content>; phylum: <named-content xmlns:xlink="http://www.w3.org/1999/xlink" content-type="dwc:phylum" xlink:type="simple"><tp:taxon-name><tp:taxon-name-part taxon-name-part-type="phylum">Arthropoda</tp:taxon-name-part></tp:taxon-name></named-content>; class: <named-content xmlns:xlink="http://www.w3.org/1999/xlink" content-type="dwc:class" xlink:type="simple"><tp:taxon-name><tp:taxon-name-part taxon-name-part-type="class">Malacostraca</tp:taxon-name-part></tp:taxon-name></named-content>; order: <named-content xmlns:xlink="http://www.w3.org/1999/xlink" content-type="dwc:order" xlink:type="simple"><tp:taxon-name><tp:taxon-name-part taxon-name-part-type="order">Isopoda</tp:taxon-name-part></tp:taxon-name></named-content>; family: <named-content xmlns:xlink="http://www.w3.org/1999/xlink" content-type="dwc:family" xlink:type="simple"><tp:taxon-name><tp:taxon-name-part taxon-name-part-type="family">Macrostylidae</tp:taxon-name-part></tp:taxon-name></named-content>; genus: <named-content xmlns:xlink="http://www.w3.org/1999/xlink" content-type="dwc:genus" xlink:type="simple"><tp:taxon-name><tp:taxon-name-part taxon-name-part-type="genus">Macrostylis</tp:taxon-name-part></tp:taxon-name></named-content>; specificEpithet: <named-content xmlns:xlink="http://www.w3.org/1999/xlink" content-type="dwc:specificEpithet" xlink:type="simple"><italic><tp:taxon-name><tp:taxon-name-part taxon-name-part-type="genus" reg="Macrostylis"/><tp:taxon-name-part taxon-name-part-type="species" reg="papandreas">papandreas</tp:taxon-name-part></tp:taxon-name></italic></named-content>; scientificNameAuthorship: <named-content xmlns:xlink="http://www.w3.org/1999/xlink" content-type="dwc:scientificNameAuthorship" xlink:type="simple">Johannsen, Riehl &amp; Brandt</named-content>; nomenclaturalCode: <named-content xmlns:xlink="http://www.w3.org/1999/xlink" content-type="dwc:nomenclaturalCode" xlink:type="simple">ICZN</named-content>; <bold>Location:</bold> higherGeography: <named-content xmlns:xlink="http://www.w3.org/1999/xlink" content-type="dwc:higherGeography" xlink:type="simple">Atlantic Ocean</named-content>; locality: <named-content xmlns:xlink="http://www.w3.org/1999/xlink" content-type="dwc:locality" xlink:type="simple">Eastern Vema Fracture Zone, Vema-TRANSIT station SO237-6-8</named-content>; verbatimDepth: <named-content xmlns:xlink="http://www.w3.org/1999/xlink" content-type="dwc:verbatimDepth" xlink:type="simple">5082 m</named-content>; verbatimLatitude: <named-content xmlns:xlink="http://www.w3.org/1999/xlink" content-type="dwc:verbatimLatitude" xlink:type="simple">10°21.82' N</named-content>; verbatimLongitude: <named-content xmlns:xlink="http://www.w3.org/1999/xlink" content-type="dwc:verbatimLongitude" xlink:type="simple">36°55.06' W</named-content>; decimalLatitude: <named-content xmlns:xlink="http://www.w3.org/1999/xlink" content-type="dwc:decimalLatitude" xlink:type="simple">10.36367</named-content>; decimalLongitude: <named-content xmlns:xlink="http://www.w3.org/1999/xlink" content-type="dwc:decimalLongitude" xlink:type="simple">36.91767</named-content>; <bold>Identification:</bold> identifiedBy: <named-content xmlns:xlink="http://www.w3.org/1999/xlink" content-type="dwc:identifiedBy" xlink:type="simple">Torben Riehl, Simon Bober</named-content>; <bold>Event:</bold> samplingProtocol: <named-content xmlns:xlink="http://www.w3.org/1999/xlink" content-type="dwc:samplingProtocol" xlink:type="simple">Benthos trawl, Camera-Epibenthic Sledge, sieved through 0.3 mm mesh | Riehl T, Brenke N, Brix S, Driskell A, Kaiser S, Brandt A (2014) Field and laboratory methods for DNA studies on deep-sea isopod crustaceans. Polish Polar Research 35: 205–226. https://doi.org/10.2478/popore−2014−0018 | Devey CW (2015) RV SONNE Fahrtbericht / Cruise Report SO237 Vema-TRANSIT. Geomar Report 23: 130. https://doi.org/10.3289/GEOMAR_REP_NS_23_2016</named-content>; eventDate: <named-content xmlns:xlink="http://www.w3.org/1999/xlink" content-type="dwc:eventDate" xlink:type="simple">02/01/2015</named-content>; habitat: <named-content xmlns:xlink="http://www.w3.org/1999/xlink" content-type="dwc:habitat" xlink:type="simple">abyssal sediment</named-content>; fieldNumber: <named-content xmlns:xlink="http://www.w3.org/1999/xlink" content-type="dwc:fieldNumber" xlink:type="simple">SO237-6-7</named-content>; <bold>Record Level:</bold> institutionCode: <named-content xmlns:xlink="http://www.w3.org/1999/xlink" content-type="dwc:institutionCode" xlink:type="simple">ZMH</named-content>; collectionCode: <named-content xmlns:xlink="http://www.w3.org/1999/xlink" content-type="dwc:collectionCode" xlink:type="simple">K</named-content>; basisOfRecord: <named-content xmlns:xlink="http://www.w3.org/1999/xlink" content-type="dwc:basisOfRecord" xlink:type="simple">PreservedSpecimen</named-content></p></list-item><list-item><p><bold>Type status:</bold> <named-content xmlns:xlink="http://www.w3.org/1999/xlink" content-type="dwc:typeStatus" xlink:type="simple">Paratype</named-content>. <bold>Occurrence:</bold> catalogNumber: <named-content xmlns:xlink="http://www.w3.org/1999/xlink" content-type="dwc:catalogNumber" xlink:type="simple">ZMH K-45146</named-content>; recordNumber: <named-content xmlns:xlink="http://www.w3.org/1999/xlink" content-type="dwc:recordNumber" xlink:type="simple">VTMac140</named-content>; individualCount: <named-content xmlns:xlink="http://www.w3.org/1999/xlink" content-type="dwc:individualCount" xlink:type="simple">1</named-content>; sex: <named-content xmlns:xlink="http://www.w3.org/1999/xlink" content-type="dwc:sex" xlink:type="simple">female</named-content>; lifeStage: <named-content xmlns:xlink="http://www.w3.org/1999/xlink" content-type="dwc:lifeStage" xlink:type="simple">adult</named-content>; preparations: <named-content xmlns:xlink="http://www.w3.org/1999/xlink" content-type="dwc:preparations" xlink:type="simple">whole animal (ETOH)</named-content>; previousIdentifications: <named-content xmlns:xlink="http://www.w3.org/1999/xlink" content-type="dwc:previousIdentifications" xlink:type="simple"><italic><tp:taxon-name><tp:taxon-name-part taxon-name-part-type="genus" reg="Macrostylis">Macrostylis</tp:taxon-name-part></tp:taxon-name></italic> sp. Mlpap | MOTU Mlpap</named-content>; associatedReferences: <named-content xmlns:xlink="http://www.w3.org/1999/xlink" content-type="dwc:associatedReferences" xlink:type="simple">Riehl T, Lins L, Brandt A (2018) The effects of depth, distance, and the Mid-Atlantic Ridge on genetic differentiation of abyssal and hadal isopods (<tp:taxon-name><tp:taxon-name-part taxon-name-part-type="family">Macrostylidae</tp:taxon-name-part></tp:taxon-name>). Deep Sea Research Part II: Topical Studies in Oceanography 148: 74–90. https://doi.org/10.1016/j.dsr2.2017.10.005 | Bober S, Brix S, Riehl T, Schwentner M, Brandt A (2018) Does the Mid-Atlantic Ridge affect the distribution of abyssal benthic crustaceans across the Atlantic Ocean? Deep-Sea Research Part II: Topical Studies in Oceanography 148: 91–104. https://doi.org/10.1016/j.dsr2.2018.02.009</named-content>; associatedSequences: <named-content xmlns:xlink="http://www.w3.org/1999/xlink" content-type="dwc:associatedSequences" xlink:type="simple">https://www.ncbi.nlm.nih.gov/nuccore/LT909293.1 | https://www.ncbi.nlm.nih.gov/nuccore/LT960450.1</named-content>; occurrenceID: <named-content xmlns:xlink="http://www.w3.org/1999/xlink" content-type="dwc:occurrenceID" xlink:type="simple">17C01CFF-068C-52A6-8BDA-3FC81DF853BB</named-content>; <bold>Taxon:</bold> scientificName: <named-content xmlns:xlink="http://www.w3.org/1999/xlink" content-type="dwc:scientificName" xlink:type="simple"><italic><tp:taxon-name><tp:taxon-name-part taxon-name-part-type="genus" reg="Macrostylis">Macrostylis</tp:taxon-name-part><tp:taxon-name-part taxon-name-part-type="species" reg="papandreas">papandreas</tp:taxon-name-part></tp:taxon-name></italic> Johannsen, Riehl &amp; Brandt</named-content>; kingdom: <named-content xmlns:xlink="http://www.w3.org/1999/xlink" content-type="dwc:kingdom" xlink:type="simple"><tp:taxon-name><tp:taxon-name-part taxon-name-part-type="kingdom">Animalia</tp:taxon-name-part></tp:taxon-name></named-content>; phylum: <named-content xmlns:xlink="http://www.w3.org/1999/xlink" content-type="dwc:phylum" xlink:type="simple"><tp:taxon-name><tp:taxon-name-part taxon-name-part-type="phylum">Arthropoda</tp:taxon-name-part></tp:taxon-name></named-content>; class: <named-content xmlns:xlink="http://www.w3.org/1999/xlink" content-type="dwc:class" xlink:type="simple"><tp:taxon-name><tp:taxon-name-part taxon-name-part-type="class">Malacostraca</tp:taxon-name-part></tp:taxon-name></named-content>; order: <named-content xmlns:xlink="http://www.w3.org/1999/xlink" content-type="dwc:order" xlink:type="simple"><tp:taxon-name><tp:taxon-name-part taxon-name-part-type="order">Isopoda</tp:taxon-name-part></tp:taxon-name></named-content>; family: <named-content xmlns:xlink="http://www.w3.org/1999/xlink" content-type="dwc:family" xlink:type="simple"><tp:taxon-name><tp:taxon-name-part taxon-name-part-type="family">Macrostylidae</tp:taxon-name-part></tp:taxon-name></named-content>; genus: <named-content xmlns:xlink="http://www.w3.org/1999/xlink" content-type="dwc:genus" xlink:type="simple"><tp:taxon-name><tp:taxon-name-part taxon-name-part-type="genus">Macrostylis</tp:taxon-name-part></tp:taxon-name></named-content>; specificEpithet: <named-content xmlns:xlink="http://www.w3.org/1999/xlink" content-type="dwc:specificEpithet" xlink:type="simple"><italic><tp:taxon-name><tp:taxon-name-part taxon-name-part-type="genus" reg="Macrostylis"/><tp:taxon-name-part taxon-name-part-type="species" reg="papandreas">papandreas</tp:taxon-name-part></tp:taxon-name></italic></named-content>; scientificNameAuthorship: <named-content xmlns:xlink="http://www.w3.org/1999/xlink" content-type="dwc:scientificNameAuthorship" xlink:type="simple">Johannsen, Riehl &amp; Brandt</named-content>; nomenclaturalCode: <named-content xmlns:xlink="http://www.w3.org/1999/xlink" content-type="dwc:nomenclaturalCode" xlink:type="simple">ICZN</named-content>; <bold>Location:</bold> higherGeography: <named-content xmlns:xlink="http://www.w3.org/1999/xlink" content-type="dwc:higherGeography" xlink:type="simple">Atlantic Ocean</named-content>; locality: <named-content xmlns:xlink="http://www.w3.org/1999/xlink" content-type="dwc:locality" xlink:type="simple">Eastern Vema Fracture Zone, Vema-TRANSIT station SO237-6-9</named-content>; verbatimDepth: <named-content xmlns:xlink="http://www.w3.org/1999/xlink" content-type="dwc:verbatimDepth" xlink:type="simple">5082 m</named-content>; verbatimLatitude: <named-content xmlns:xlink="http://www.w3.org/1999/xlink" content-type="dwc:verbatimLatitude" xlink:type="simple">10°21.82' N</named-content>; verbatimLongitude: <named-content xmlns:xlink="http://www.w3.org/1999/xlink" content-type="dwc:verbatimLongitude" xlink:type="simple">36°55.06' W</named-content>; decimalLatitude: <named-content xmlns:xlink="http://www.w3.org/1999/xlink" content-type="dwc:decimalLatitude" xlink:type="simple">10.36367</named-content>; decimalLongitude: <named-content xmlns:xlink="http://www.w3.org/1999/xlink" content-type="dwc:decimalLongitude" xlink:type="simple">36.91767</named-content>; <bold>Identification:</bold> identifiedBy: <named-content xmlns:xlink="http://www.w3.org/1999/xlink" content-type="dwc:identifiedBy" xlink:type="simple">Torben Riehl, Simon Bober</named-content>; <bold>Event:</bold> samplingProtocol: <named-content xmlns:xlink="http://www.w3.org/1999/xlink" content-type="dwc:samplingProtocol" xlink:type="simple">Benthos trawl, Camera-Epibenthic Sledge, sieved through 0.3 mm mesh | Riehl T, Brenke N, Brix S, Driskell A, Kaiser S, Brandt A (2014) Field and laboratory methods for DNA studies on deep-sea isopod crustaceans. Polish Polar Research 35: 205–226. https://doi.org/10.2478/popore−2014−0018 | Devey CW (2015) RV SONNE Fahrtbericht / Cruise Report SO237 Vema-TRANSIT. Geomar Report 23: 130. https://doi.org/10.3289/GEOMAR_REP_NS_23_2017</named-content>; eventDate: <named-content xmlns:xlink="http://www.w3.org/1999/xlink" content-type="dwc:eventDate" xlink:type="simple">02/01/2015</named-content>; habitat: <named-content xmlns:xlink="http://www.w3.org/1999/xlink" content-type="dwc:habitat" xlink:type="simple">abyssal sediment</named-content>; fieldNumber: <named-content xmlns:xlink="http://www.w3.org/1999/xlink" content-type="dwc:fieldNumber" xlink:type="simple">SO237-6-7</named-content>; <bold>Record Level:</bold> institutionCode: <named-content xmlns:xlink="http://www.w3.org/1999/xlink" content-type="dwc:institutionCode" xlink:type="simple">ZMH</named-content>; collectionCode: <named-content xmlns:xlink="http://www.w3.org/1999/xlink" content-type="dwc:collectionCode" xlink:type="simple">K</named-content>; basisOfRecord: <named-content xmlns:xlink="http://www.w3.org/1999/xlink" content-type="dwc:basisOfRecord" xlink:type="simple">PreservedSpecimen</named-content></p></list-item><list-item><p><bold>Type status:</bold> <named-content xmlns:xlink="http://www.w3.org/1999/xlink" content-type="dwc:typeStatus" xlink:type="simple">Paratype</named-content>. <bold>Occurrence:</bold> catalogNumber: <named-content xmlns:xlink="http://www.w3.org/1999/xlink" content-type="dwc:catalogNumber" xlink:type="simple">ZMH K-45147</named-content>; recordNumber: <named-content xmlns:xlink="http://www.w3.org/1999/xlink" content-type="dwc:recordNumber" xlink:type="simple">VTMac141</named-content>; individualCount: <named-content xmlns:xlink="http://www.w3.org/1999/xlink" content-type="dwc:individualCount" xlink:type="simple">1</named-content>; sex: <named-content xmlns:xlink="http://www.w3.org/1999/xlink" content-type="dwc:sex" xlink:type="simple">female</named-content>; lifeStage: <named-content xmlns:xlink="http://www.w3.org/1999/xlink" content-type="dwc:lifeStage" xlink:type="simple">adult</named-content>; preparations: <named-content xmlns:xlink="http://www.w3.org/1999/xlink" content-type="dwc:preparations" xlink:type="simple">whole animal (ETOH)</named-content>; previousIdentifications: <named-content xmlns:xlink="http://www.w3.org/1999/xlink" content-type="dwc:previousIdentifications" xlink:type="simple"><italic><tp:taxon-name><tp:taxon-name-part taxon-name-part-type="genus" reg="Macrostylis">Macrostylis</tp:taxon-name-part></tp:taxon-name></italic> sp. Mlpap | MOTU Mlpap</named-content>; associatedReferences: <named-content xmlns:xlink="http://www.w3.org/1999/xlink" content-type="dwc:associatedReferences" xlink:type="simple">Riehl T, Lins L, Brandt A (2018) The effects of depth, distance, and the Mid-Atlantic Ridge on genetic differentiation of abyssal and hadal isopods (<tp:taxon-name><tp:taxon-name-part taxon-name-part-type="family">Macrostylidae</tp:taxon-name-part></tp:taxon-name>). Deep Sea Research Part II: Topical Studies in Oceanography 148: 74–90. https://doi.org/10.1016/j.dsr2.2017.10.005 | Bober S, Brix S, Riehl T, Schwentner M, Brandt A (2018) Does the Mid-Atlantic Ridge affect the distribution of abyssal benthic crustaceans across the Atlantic Ocean? Deep-Sea Research Part II: Topical Studies in Oceanography 148: 91–104. https://doi.org/10.1016/j.dsr2.2018.02.010</named-content>; associatedSequences: <named-content xmlns:xlink="http://www.w3.org/1999/xlink" content-type="dwc:associatedSequences" xlink:type="simple">https://www.ncbi.nlm.nih.gov/nuccore/LT909294.1 | https://www.ncbi.nlm.nih.gov/nuccore/LT960451.1</named-content>; occurrenceID: <named-content xmlns:xlink="http://www.w3.org/1999/xlink" content-type="dwc:occurrenceID" xlink:type="simple">BC9D5A22-9156-59CE-8829-15BC66E0A2D1</named-content>; <bold>Taxon:</bold> scientificName: <named-content xmlns:xlink="http://www.w3.org/1999/xlink" content-type="dwc:scientificName" xlink:type="simple"><italic><tp:taxon-name><tp:taxon-name-part taxon-name-part-type="genus" reg="Macrostylis">Macrostylis</tp:taxon-name-part><tp:taxon-name-part taxon-name-part-type="species" reg="papandreas">papandreas</tp:taxon-name-part></tp:taxon-name></italic> Johannsen, Riehl &amp; Brandt</named-content>; kingdom: <named-content xmlns:xlink="http://www.w3.org/1999/xlink" content-type="dwc:kingdom" xlink:type="simple"><tp:taxon-name><tp:taxon-name-part taxon-name-part-type="kingdom">Animalia</tp:taxon-name-part></tp:taxon-name></named-content>; phylum: <named-content xmlns:xlink="http://www.w3.org/1999/xlink" content-type="dwc:phylum" xlink:type="simple"><tp:taxon-name><tp:taxon-name-part taxon-name-part-type="phylum">Arthropoda</tp:taxon-name-part></tp:taxon-name></named-content>; class: <named-content xmlns:xlink="http://www.w3.org/1999/xlink" content-type="dwc:class" xlink:type="simple"><tp:taxon-name><tp:taxon-name-part taxon-name-part-type="class">Malacostraca</tp:taxon-name-part></tp:taxon-name></named-content>; order: <named-content xmlns:xlink="http://www.w3.org/1999/xlink" content-type="dwc:order" xlink:type="simple"><tp:taxon-name><tp:taxon-name-part taxon-name-part-type="order">Isopoda</tp:taxon-name-part></tp:taxon-name></named-content>; family: <named-content xmlns:xlink="http://www.w3.org/1999/xlink" content-type="dwc:family" xlink:type="simple"><tp:taxon-name><tp:taxon-name-part taxon-name-part-type="family">Macrostylidae</tp:taxon-name-part></tp:taxon-name></named-content>; genus: <named-content xmlns:xlink="http://www.w3.org/1999/xlink" content-type="dwc:genus" xlink:type="simple"><tp:taxon-name><tp:taxon-name-part taxon-name-part-type="genus">Macrostylis</tp:taxon-name-part></tp:taxon-name></named-content>; specificEpithet: <named-content xmlns:xlink="http://www.w3.org/1999/xlink" content-type="dwc:specificEpithet" xlink:type="simple"><italic><tp:taxon-name><tp:taxon-name-part taxon-name-part-type="genus" reg="Macrostylis"/><tp:taxon-name-part taxon-name-part-type="species" reg="papandreas">papandreas</tp:taxon-name-part></tp:taxon-name></italic></named-content>; scientificNameAuthorship: <named-content xmlns:xlink="http://www.w3.org/1999/xlink" content-type="dwc:scientificNameAuthorship" xlink:type="simple">Johannsen, Riehl &amp; Brandt</named-content>; nomenclaturalCode: <named-content xmlns:xlink="http://www.w3.org/1999/xlink" content-type="dwc:nomenclaturalCode" xlink:type="simple">ICZN</named-content>; <bold>Location:</bold> higherGeography: <named-content xmlns:xlink="http://www.w3.org/1999/xlink" content-type="dwc:higherGeography" xlink:type="simple">Atlantic Ocean</named-content>; locality: <named-content xmlns:xlink="http://www.w3.org/1999/xlink" content-type="dwc:locality" xlink:type="simple">Eastern Vema Fracture Zone, Vema-TRANSIT station SO237-6-10</named-content>; verbatimDepth: <named-content xmlns:xlink="http://www.w3.org/1999/xlink" content-type="dwc:verbatimDepth" xlink:type="simple">5082 m</named-content>; verbatimLatitude: <named-content xmlns:xlink="http://www.w3.org/1999/xlink" content-type="dwc:verbatimLatitude" xlink:type="simple">10°21.82' N</named-content>; verbatimLongitude: <named-content xmlns:xlink="http://www.w3.org/1999/xlink" content-type="dwc:verbatimLongitude" xlink:type="simple">36°55.06' W</named-content>; decimalLatitude: <named-content xmlns:xlink="http://www.w3.org/1999/xlink" content-type="dwc:decimalLatitude" xlink:type="simple">10.36367</named-content>; decimalLongitude: <named-content xmlns:xlink="http://www.w3.org/1999/xlink" content-type="dwc:decimalLongitude" xlink:type="simple">36.91767</named-content>; <bold>Identification:</bold> identifiedBy: <named-content xmlns:xlink="http://www.w3.org/1999/xlink" content-type="dwc:identifiedBy" xlink:type="simple">Torben Riehl, Simon Bober</named-content>; <bold>Event:</bold> samplingProtocol: <named-content xmlns:xlink="http://www.w3.org/1999/xlink" content-type="dwc:samplingProtocol" xlink:type="simple">Benthos trawl, Camera-Epibenthic Sledge, sieved through 0.3 mm mesh | Riehl T, Brenke N, Brix S, Driskell A, Kaiser S, Brandt A (2014) Field and laboratory methods for DNA studies on deep-sea isopod crustaceans. Polish Polar Research 35: 205–226. https://doi.org/10.2478/popore−2014−0018 | Devey CW (2015) RV SONNE Fahrtbericht / Cruise Report SO237 Vema-TRANSIT. Geomar Report 23: 130. https://doi.org/10.3289/GEOMAR_REP_NS_23_2018</named-content>; eventDate: <named-content xmlns:xlink="http://www.w3.org/1999/xlink" content-type="dwc:eventDate" xlink:type="simple">02/01/2015</named-content>; habitat: <named-content xmlns:xlink="http://www.w3.org/1999/xlink" content-type="dwc:habitat" xlink:type="simple">abyssal sediment</named-content>; fieldNumber: <named-content xmlns:xlink="http://www.w3.org/1999/xlink" content-type="dwc:fieldNumber" xlink:type="simple">SO237-6-7</named-content>; <bold>Record Level:</bold> institutionCode: <named-content xmlns:xlink="http://www.w3.org/1999/xlink" content-type="dwc:institutionCode" xlink:type="simple">ZMH</named-content>; collectionCode: <named-content xmlns:xlink="http://www.w3.org/1999/xlink" content-type="dwc:collectionCode" xlink:type="simple">K</named-content>; basisOfRecord: <named-content xmlns:xlink="http://www.w3.org/1999/xlink" content-type="dwc:basisOfRecord" xlink:type="simple">PreservedSpecimen</named-content></p></list-item><list-item><p><bold>Type status:</bold> <named-content xmlns:xlink="http://www.w3.org/1999/xlink" content-type="dwc:typeStatus" xlink:type="simple">Paratype</named-content>. <bold>Occurrence:</bold> catalogNumber: <named-content xmlns:xlink="http://www.w3.org/1999/xlink" content-type="dwc:catalogNumber" xlink:type="simple">ZMH K-45149</named-content>; recordNumber: <named-content xmlns:xlink="http://www.w3.org/1999/xlink" content-type="dwc:recordNumber" xlink:type="simple">VTMac147</named-content>; individualCount: <named-content xmlns:xlink="http://www.w3.org/1999/xlink" content-type="dwc:individualCount" xlink:type="simple">1</named-content>; sex: <named-content xmlns:xlink="http://www.w3.org/1999/xlink" content-type="dwc:sex" xlink:type="simple">female</named-content>; lifeStage: <named-content xmlns:xlink="http://www.w3.org/1999/xlink" content-type="dwc:lifeStage" xlink:type="simple">adult</named-content>; preparations: <named-content xmlns:xlink="http://www.w3.org/1999/xlink" content-type="dwc:preparations" xlink:type="simple">whole animal (ETOH)</named-content>; previousIdentifications: <named-content xmlns:xlink="http://www.w3.org/1999/xlink" content-type="dwc:previousIdentifications" xlink:type="simple"><italic><tp:taxon-name><tp:taxon-name-part taxon-name-part-type="genus" reg="Macrostylis">Macrostylis</tp:taxon-name-part></tp:taxon-name></italic> sp. Mlpap | MOTU Mlpap</named-content>; associatedReferences: <named-content xmlns:xlink="http://www.w3.org/1999/xlink" content-type="dwc:associatedReferences" xlink:type="simple">Riehl T, Lins L, Brandt A (2018) The effects of depth, distance, and the Mid-Atlantic Ridge on genetic differentiation of abyssal and hadal isopods (<tp:taxon-name><tp:taxon-name-part taxon-name-part-type="family">Macrostylidae</tp:taxon-name-part></tp:taxon-name>). Deep Sea Research Part II: Topical Studies in Oceanography 148: 74–90. https://doi.org/10.1016/j.dsr2.2017.10.005 | Bober S, Brix S, Riehl T, Schwentner M, Brandt A (2018) Does the Mid-Atlantic Ridge affect the distribution of abyssal benthic crustaceans across the Atlantic Ocean? Deep-Sea Research Part II: Topical Studies in Oceanography 148: 91–104. https://doi.org/10.1016/j.dsr2.2018.02.012</named-content>; associatedSequences: <named-content xmlns:xlink="http://www.w3.org/1999/xlink" content-type="dwc:associatedSequences" xlink:type="simple">https://www.ncbi.nlm.nih.gov/nuccore/LT909299.1 | https://www.ncbi.nlm.nih.gov/nuccore/LT960452.1</named-content>; occurrenceID: <named-content xmlns:xlink="http://www.w3.org/1999/xlink" content-type="dwc:occurrenceID" xlink:type="simple">8DFEE603-5718-52F4-BAB3-1FC538780D42</named-content>; <bold>Taxon:</bold> scientificName: <named-content xmlns:xlink="http://www.w3.org/1999/xlink" content-type="dwc:scientificName" xlink:type="simple"><italic><tp:taxon-name><tp:taxon-name-part taxon-name-part-type="genus" reg="Macrostylis">Macrostylis</tp:taxon-name-part><tp:taxon-name-part taxon-name-part-type="species" reg="papandreas">papandreas</tp:taxon-name-part></tp:taxon-name></italic> Johannsen, Riehl &amp; Brandt</named-content>; kingdom: <named-content xmlns:xlink="http://www.w3.org/1999/xlink" content-type="dwc:kingdom" xlink:type="simple"><tp:taxon-name><tp:taxon-name-part taxon-name-part-type="kingdom">Animalia</tp:taxon-name-part></tp:taxon-name></named-content>; phylum: <named-content xmlns:xlink="http://www.w3.org/1999/xlink" content-type="dwc:phylum" xlink:type="simple"><tp:taxon-name><tp:taxon-name-part taxon-name-part-type="phylum">Arthropoda</tp:taxon-name-part></tp:taxon-name></named-content>; class: <named-content xmlns:xlink="http://www.w3.org/1999/xlink" content-type="dwc:class" xlink:type="simple"><tp:taxon-name><tp:taxon-name-part taxon-name-part-type="class">Malacostraca</tp:taxon-name-part></tp:taxon-name></named-content>; order: <named-content xmlns:xlink="http://www.w3.org/1999/xlink" content-type="dwc:order" xlink:type="simple"><tp:taxon-name><tp:taxon-name-part taxon-name-part-type="order">Isopoda</tp:taxon-name-part></tp:taxon-name></named-content>; family: <named-content xmlns:xlink="http://www.w3.org/1999/xlink" content-type="dwc:family" xlink:type="simple"><tp:taxon-name><tp:taxon-name-part taxon-name-part-type="family">Macrostylidae</tp:taxon-name-part></tp:taxon-name></named-content>; genus: <named-content xmlns:xlink="http://www.w3.org/1999/xlink" content-type="dwc:genus" xlink:type="simple"><tp:taxon-name><tp:taxon-name-part taxon-name-part-type="genus">Macrostylis</tp:taxon-name-part></tp:taxon-name></named-content>; specificEpithet: <named-content xmlns:xlink="http://www.w3.org/1999/xlink" content-type="dwc:specificEpithet" xlink:type="simple"><italic><tp:taxon-name><tp:taxon-name-part taxon-name-part-type="genus" reg="Macrostylis"/><tp:taxon-name-part taxon-name-part-type="species" reg="papandreas">papandreas</tp:taxon-name-part></tp:taxon-name></italic></named-content>; scientificNameAuthorship: <named-content xmlns:xlink="http://www.w3.org/1999/xlink" content-type="dwc:scientificNameAuthorship" xlink:type="simple">Johannsen, Riehl &amp; Brandt</named-content>; nomenclaturalCode: <named-content xmlns:xlink="http://www.w3.org/1999/xlink" content-type="dwc:nomenclaturalCode" xlink:type="simple">ICZN</named-content>; <bold>Location:</bold> higherGeography: <named-content xmlns:xlink="http://www.w3.org/1999/xlink" content-type="dwc:higherGeography" xlink:type="simple">Atlantic Ocean</named-content>; locality: <named-content xmlns:xlink="http://www.w3.org/1999/xlink" content-type="dwc:locality" xlink:type="simple">Eastern Vema Fracture Zone, Vema-TRANSIT station SO237-6-12</named-content>; verbatimDepth: <named-content xmlns:xlink="http://www.w3.org/1999/xlink" content-type="dwc:verbatimDepth" xlink:type="simple">5082 m</named-content>; verbatimLatitude: <named-content xmlns:xlink="http://www.w3.org/1999/xlink" content-type="dwc:verbatimLatitude" xlink:type="simple">10°21.82' N</named-content>; verbatimLongitude: <named-content xmlns:xlink="http://www.w3.org/1999/xlink" content-type="dwc:verbatimLongitude" xlink:type="simple">36°55.06' W</named-content>; decimalLatitude: <named-content xmlns:xlink="http://www.w3.org/1999/xlink" content-type="dwc:decimalLatitude" xlink:type="simple">10.36367</named-content>; decimalLongitude: <named-content xmlns:xlink="http://www.w3.org/1999/xlink" content-type="dwc:decimalLongitude" xlink:type="simple">36.91767</named-content>; <bold>Identification:</bold> identifiedBy: <named-content xmlns:xlink="http://www.w3.org/1999/xlink" content-type="dwc:identifiedBy" xlink:type="simple">Torben Riehl, Simon Bober</named-content>; <bold>Event:</bold> samplingProtocol: <named-content xmlns:xlink="http://www.w3.org/1999/xlink" content-type="dwc:samplingProtocol" xlink:type="simple">Benthos trawl, Camera-Epibenthic Sledge, sieved through 0.3 mm mesh | Riehl T, Brenke N, Brix S, Driskell A, Kaiser S, Brandt A (2014) Field and laboratory methods for DNA studies on deep-sea isopod crustaceans. Polish Polar Research 35: 205–226. https://doi.org/10.2478/popore−2014−0018 | Devey CW (2015) RV SONNE Fahrtbericht / Cruise Report SO237 Vema-TRANSIT. Geomar Report 23: 130. https://doi.org/10.3289/GEOMAR_REP_NS_23_2020</named-content>; eventDate: <named-content xmlns:xlink="http://www.w3.org/1999/xlink" content-type="dwc:eventDate" xlink:type="simple">02/01/2015</named-content>; habitat: <named-content xmlns:xlink="http://www.w3.org/1999/xlink" content-type="dwc:habitat" xlink:type="simple">abyssal sediment</named-content>; fieldNumber: <named-content xmlns:xlink="http://www.w3.org/1999/xlink" content-type="dwc:fieldNumber" xlink:type="simple">SO237-6-7</named-content>; <bold>Record Level:</bold> institutionCode: <named-content xmlns:xlink="http://www.w3.org/1999/xlink" content-type="dwc:institutionCode" xlink:type="simple">ZMH</named-content>; collectionCode: <named-content xmlns:xlink="http://www.w3.org/1999/xlink" content-type="dwc:collectionCode" xlink:type="simple">K</named-content>; basisOfRecord: <named-content xmlns:xlink="http://www.w3.org/1999/xlink" content-type="dwc:basisOfRecord" xlink:type="simple">PreservedSpecimen</named-content></p></list-item><list-item><p><bold>Type status:</bold> <named-content xmlns:xlink="http://www.w3.org/1999/xlink" content-type="dwc:typeStatus" xlink:type="simple">Paratype</named-content>. <bold>Occurrence:</bold> catalogNumber: <named-content xmlns:xlink="http://www.w3.org/1999/xlink" content-type="dwc:catalogNumber" xlink:type="simple">ZMH K-45150</named-content>; recordNumber: <named-content xmlns:xlink="http://www.w3.org/1999/xlink" content-type="dwc:recordNumber" xlink:type="simple">VTMac148</named-content>; individualCount: <named-content xmlns:xlink="http://www.w3.org/1999/xlink" content-type="dwc:individualCount" xlink:type="simple">1</named-content>; sex: <named-content xmlns:xlink="http://www.w3.org/1999/xlink" content-type="dwc:sex" xlink:type="simple">female</named-content>; lifeStage: <named-content xmlns:xlink="http://www.w3.org/1999/xlink" content-type="dwc:lifeStage" xlink:type="simple">adult</named-content>; preparations: <named-content xmlns:xlink="http://www.w3.org/1999/xlink" content-type="dwc:preparations" xlink:type="simple">whole animal (ETOH)</named-content>; previousIdentifications: <named-content xmlns:xlink="http://www.w3.org/1999/xlink" content-type="dwc:previousIdentifications" xlink:type="simple"><italic><tp:taxon-name><tp:taxon-name-part taxon-name-part-type="genus" reg="Macrostylis">Macrostylis</tp:taxon-name-part></tp:taxon-name></italic> sp. Mlpap | MOTU Mlpap</named-content>; associatedReferences: <named-content xmlns:xlink="http://www.w3.org/1999/xlink" content-type="dwc:associatedReferences" xlink:type="simple">Riehl T, Lins L, Brandt A (2018) The effects of depth, distance, and the Mid-Atlantic Ridge on genetic differentiation of abyssal and hadal isopods (<tp:taxon-name><tp:taxon-name-part taxon-name-part-type="family">Macrostylidae</tp:taxon-name-part></tp:taxon-name>). Deep Sea Research Part II: Topical Studies in Oceanography 148: 74–90. https://doi.org/10.1016/j.dsr2.2017.10.005 | Bober S, Brix S, Riehl T, Schwentner M, Brandt A (2018) Does the Mid-Atlantic Ridge affect the distribution of abyssal benthic crustaceans across the Atlantic Ocean? Deep-Sea Research Part II: Topical Studies in Oceanography 148: 91–104. https://doi.org/10.1016/j.dsr2.2018.02.013</named-content>; associatedSequences: <named-content xmlns:xlink="http://www.w3.org/1999/xlink" content-type="dwc:associatedSequences" xlink:type="simple">https://www.ncbi.nlm.nih.gov/nuccore/LT909300.1 | https://www.ncbi.nlm.nih.gov/nuccore/LT960453.1</named-content>; occurrenceID: <named-content xmlns:xlink="http://www.w3.org/1999/xlink" content-type="dwc:occurrenceID" xlink:type="simple">DB0AB22C-2CB9-5ECC-B925-6ED6A940219C</named-content>; <bold>Taxon:</bold> scientificName: <named-content xmlns:xlink="http://www.w3.org/1999/xlink" content-type="dwc:scientificName" xlink:type="simple"><italic><tp:taxon-name><tp:taxon-name-part taxon-name-part-type="genus" reg="Macrostylis">Macrostylis</tp:taxon-name-part><tp:taxon-name-part taxon-name-part-type="species" reg="papandreas">papandreas</tp:taxon-name-part></tp:taxon-name></italic> Johannsen, Riehl &amp; Brandt</named-content>; kingdom: <named-content xmlns:xlink="http://www.w3.org/1999/xlink" content-type="dwc:kingdom" xlink:type="simple"><tp:taxon-name><tp:taxon-name-part taxon-name-part-type="kingdom">Animalia</tp:taxon-name-part></tp:taxon-name></named-content>; phylum: <named-content xmlns:xlink="http://www.w3.org/1999/xlink" content-type="dwc:phylum" xlink:type="simple"><tp:taxon-name><tp:taxon-name-part taxon-name-part-type="phylum">Arthropoda</tp:taxon-name-part></tp:taxon-name></named-content>; class: <named-content xmlns:xlink="http://www.w3.org/1999/xlink" content-type="dwc:class" xlink:type="simple"><tp:taxon-name><tp:taxon-name-part taxon-name-part-type="class">Malacostraca</tp:taxon-name-part></tp:taxon-name></named-content>; order: <named-content xmlns:xlink="http://www.w3.org/1999/xlink" content-type="dwc:order" xlink:type="simple"><tp:taxon-name><tp:taxon-name-part taxon-name-part-type="order">Isopoda</tp:taxon-name-part></tp:taxon-name></named-content>; family: <named-content xmlns:xlink="http://www.w3.org/1999/xlink" content-type="dwc:family" xlink:type="simple"><tp:taxon-name><tp:taxon-name-part taxon-name-part-type="family">Macrostylidae</tp:taxon-name-part></tp:taxon-name></named-content>; genus: <named-content xmlns:xlink="http://www.w3.org/1999/xlink" content-type="dwc:genus" xlink:type="simple"><tp:taxon-name><tp:taxon-name-part taxon-name-part-type="genus">Macrostylis</tp:taxon-name-part></tp:taxon-name></named-content>; specificEpithet: <named-content xmlns:xlink="http://www.w3.org/1999/xlink" content-type="dwc:specificEpithet" xlink:type="simple"><italic><tp:taxon-name><tp:taxon-name-part taxon-name-part-type="genus" reg="Macrostylis"/><tp:taxon-name-part taxon-name-part-type="species" reg="papandreas">papandreas</tp:taxon-name-part></tp:taxon-name></italic></named-content>; scientificNameAuthorship: <named-content xmlns:xlink="http://www.w3.org/1999/xlink" content-type="dwc:scientificNameAuthorship" xlink:type="simple">Johannsen, Riehl &amp; Brandt</named-content>; nomenclaturalCode: <named-content xmlns:xlink="http://www.w3.org/1999/xlink" content-type="dwc:nomenclaturalCode" xlink:type="simple">ICZN</named-content>; <bold>Location:</bold> higherGeography: <named-content xmlns:xlink="http://www.w3.org/1999/xlink" content-type="dwc:higherGeography" xlink:type="simple">Atlantic Ocean</named-content>; locality: <named-content xmlns:xlink="http://www.w3.org/1999/xlink" content-type="dwc:locality" xlink:type="simple">Eastern Vema Fracture Zone, Vema-TRANSIT station SO237-6-13</named-content>; verbatimDepth: <named-content xmlns:xlink="http://www.w3.org/1999/xlink" content-type="dwc:verbatimDepth" xlink:type="simple">5082 m</named-content>; verbatimLatitude: <named-content xmlns:xlink="http://www.w3.org/1999/xlink" content-type="dwc:verbatimLatitude" xlink:type="simple">10°21.82' N</named-content>; verbatimLongitude: <named-content xmlns:xlink="http://www.w3.org/1999/xlink" content-type="dwc:verbatimLongitude" xlink:type="simple">36°55.06' W</named-content>; decimalLatitude: <named-content xmlns:xlink="http://www.w3.org/1999/xlink" content-type="dwc:decimalLatitude" xlink:type="simple">10.36367</named-content>; decimalLongitude: <named-content xmlns:xlink="http://www.w3.org/1999/xlink" content-type="dwc:decimalLongitude" xlink:type="simple">36.91767</named-content>; <bold>Identification:</bold> identifiedBy: <named-content xmlns:xlink="http://www.w3.org/1999/xlink" content-type="dwc:identifiedBy" xlink:type="simple">Torben Riehl, Simon Bober</named-content>; <bold>Event:</bold> samplingProtocol: <named-content xmlns:xlink="http://www.w3.org/1999/xlink" content-type="dwc:samplingProtocol" xlink:type="simple">Benthos trawl, Camera-Epibenthic Sledge, sieved through 0.3 mm mesh | Riehl T, Brenke N, Brix S, Driskell A, Kaiser S, Brandt A (2014) Field and laboratory methods for DNA studies on deep-sea isopod crustaceans. Polish Polar Research 35: 205–226. https://doi.org/10.2478/popore−2014−0018 | Devey CW (2015) RV SONNE Fahrtbericht / Cruise Report SO237 Vema-TRANSIT. Geomar Report 23: 130. https://doi.org/10.3289/GEOMAR_REP_NS_23_2021</named-content>; eventDate: <named-content xmlns:xlink="http://www.w3.org/1999/xlink" content-type="dwc:eventDate" xlink:type="simple">02/01/2015</named-content>; habitat: <named-content xmlns:xlink="http://www.w3.org/1999/xlink" content-type="dwc:habitat" xlink:type="simple">abyssal sediment</named-content>; fieldNumber: <named-content xmlns:xlink="http://www.w3.org/1999/xlink" content-type="dwc:fieldNumber" xlink:type="simple">SO237-6-7</named-content>; <bold>Record Level:</bold> institutionCode: <named-content xmlns:xlink="http://www.w3.org/1999/xlink" content-type="dwc:institutionCode" xlink:type="simple">ZMH</named-content>; collectionCode: <named-content xmlns:xlink="http://www.w3.org/1999/xlink" content-type="dwc:collectionCode" xlink:type="simple">K</named-content>; basisOfRecord: <named-content xmlns:xlink="http://www.w3.org/1999/xlink" content-type="dwc:basisOfRecord" xlink:type="simple">PreservedSpecimen</named-content></p></list-item><list-item><p><bold>Type status:</bold> <named-content xmlns:xlink="http://www.w3.org/1999/xlink" content-type="dwc:typeStatus" xlink:type="simple">Paratype</named-content>. <bold>Occurrence:</bold> catalogNumber: <named-content xmlns:xlink="http://www.w3.org/1999/xlink" content-type="dwc:catalogNumber" xlink:type="simple">ZMH K-45167</named-content>; recordNumber: <named-content xmlns:xlink="http://www.w3.org/1999/xlink" content-type="dwc:recordNumber" xlink:type="simple">VTMac149</named-content>; individualCount: <named-content xmlns:xlink="http://www.w3.org/1999/xlink" content-type="dwc:individualCount" xlink:type="simple">1</named-content>; sex: <named-content xmlns:xlink="http://www.w3.org/1999/xlink" content-type="dwc:sex" xlink:type="simple">male</named-content>; lifeStage: <named-content xmlns:xlink="http://www.w3.org/1999/xlink" content-type="dwc:lifeStage" xlink:type="simple">adult</named-content>; preparations: <named-content xmlns:xlink="http://www.w3.org/1999/xlink" content-type="dwc:preparations" xlink:type="simple">whole animal (ETOH)</named-content>; previousIdentifications: <named-content xmlns:xlink="http://www.w3.org/1999/xlink" content-type="dwc:previousIdentifications" xlink:type="simple"><italic><tp:taxon-name><tp:taxon-name-part taxon-name-part-type="genus" reg="Macrostylis">Macrostylis</tp:taxon-name-part></tp:taxon-name></italic> sp. Mlpap | MOTU Mlpap</named-content>; associatedReferences: <named-content xmlns:xlink="http://www.w3.org/1999/xlink" content-type="dwc:associatedReferences" xlink:type="simple">Riehl T, Lins L, Brandt A (2018) The effects of depth, distance, and the Mid-Atlantic Ridge on genetic differentiation of abyssal and hadal isopods (<tp:taxon-name><tp:taxon-name-part taxon-name-part-type="family">Macrostylidae</tp:taxon-name-part></tp:taxon-name>). Deep Sea Research Part II: Topical Studies in Oceanography 148: 74–90. https://doi.org/10.1016/j.dsr2.2017.10.005 | Bober S, Brix S, Riehl T, Schwentner M, Brandt A (2018) Does the Mid-Atlantic Ridge affect the distribution of abyssal benthic crustaceans across the Atlantic Ocean? Deep-Sea Research Part II: Topical Studies in Oceanography 148: 91–104. https://doi.org/10.1016/j.dsr2.2018.02.014</named-content>; associatedSequences: <named-content xmlns:xlink="http://www.w3.org/1999/xlink" content-type="dwc:associatedSequences" xlink:type="simple">https://www.ncbi.nlm.nih.gov/nuccore/LT909301.1</named-content>; occurrenceID: <named-content xmlns:xlink="http://www.w3.org/1999/xlink" content-type="dwc:occurrenceID" xlink:type="simple">C200C08A-28F0-5F9D-9EEA-19E7CBADE32E</named-content>; <bold>Taxon:</bold> scientificName: <named-content xmlns:xlink="http://www.w3.org/1999/xlink" content-type="dwc:scientificName" xlink:type="simple"><italic><tp:taxon-name><tp:taxon-name-part taxon-name-part-type="genus" reg="Macrostylis">Macrostylis</tp:taxon-name-part><tp:taxon-name-part taxon-name-part-type="species" reg="papandreas">papandreas</tp:taxon-name-part></tp:taxon-name></italic> Johannsen, Riehl &amp; Brandt</named-content>; kingdom: <named-content xmlns:xlink="http://www.w3.org/1999/xlink" content-type="dwc:kingdom" xlink:type="simple"><tp:taxon-name><tp:taxon-name-part taxon-name-part-type="kingdom">Animalia</tp:taxon-name-part></tp:taxon-name></named-content>; phylum: <named-content xmlns:xlink="http://www.w3.org/1999/xlink" content-type="dwc:phylum" xlink:type="simple"><tp:taxon-name><tp:taxon-name-part taxon-name-part-type="phylum">Arthropoda</tp:taxon-name-part></tp:taxon-name></named-content>; class: <named-content xmlns:xlink="http://www.w3.org/1999/xlink" content-type="dwc:class" xlink:type="simple"><tp:taxon-name><tp:taxon-name-part taxon-name-part-type="class">Malacostraca</tp:taxon-name-part></tp:taxon-name></named-content>; order: <named-content xmlns:xlink="http://www.w3.org/1999/xlink" content-type="dwc:order" xlink:type="simple"><tp:taxon-name><tp:taxon-name-part taxon-name-part-type="order">Isopoda</tp:taxon-name-part></tp:taxon-name></named-content>; family: <named-content xmlns:xlink="http://www.w3.org/1999/xlink" content-type="dwc:family" xlink:type="simple"><tp:taxon-name><tp:taxon-name-part taxon-name-part-type="family">Macrostylidae</tp:taxon-name-part></tp:taxon-name></named-content>; genus: <named-content xmlns:xlink="http://www.w3.org/1999/xlink" content-type="dwc:genus" xlink:type="simple"><tp:taxon-name><tp:taxon-name-part taxon-name-part-type="genus">Macrostylis</tp:taxon-name-part></tp:taxon-name></named-content>; specificEpithet: <named-content xmlns:xlink="http://www.w3.org/1999/xlink" content-type="dwc:specificEpithet" xlink:type="simple"><italic><tp:taxon-name><tp:taxon-name-part taxon-name-part-type="genus" reg="Macrostylis"/><tp:taxon-name-part taxon-name-part-type="species" reg="papandreas">papandreas</tp:taxon-name-part></tp:taxon-name></italic></named-content>; scientificNameAuthorship: <named-content xmlns:xlink="http://www.w3.org/1999/xlink" content-type="dwc:scientificNameAuthorship" xlink:type="simple">Johannsen, Riehl &amp; Brandt</named-content>; nomenclaturalCode: <named-content xmlns:xlink="http://www.w3.org/1999/xlink" content-type="dwc:nomenclaturalCode" xlink:type="simple">ICZN</named-content>; <bold>Location:</bold> higherGeography: <named-content xmlns:xlink="http://www.w3.org/1999/xlink" content-type="dwc:higherGeography" xlink:type="simple">Atlantic Ocean</named-content>; locality: <named-content xmlns:xlink="http://www.w3.org/1999/xlink" content-type="dwc:locality" xlink:type="simple">Eastern Vema Fracture Zone, Vema-TRANSIT station SO237-6-14</named-content>; verbatimDepth: <named-content xmlns:xlink="http://www.w3.org/1999/xlink" content-type="dwc:verbatimDepth" xlink:type="simple">5082 m</named-content>; verbatimLatitude: <named-content xmlns:xlink="http://www.w3.org/1999/xlink" content-type="dwc:verbatimLatitude" xlink:type="simple">10°21.82' N</named-content>; verbatimLongitude: <named-content xmlns:xlink="http://www.w3.org/1999/xlink" content-type="dwc:verbatimLongitude" xlink:type="simple">36°55.06' W</named-content>; decimalLatitude: <named-content xmlns:xlink="http://www.w3.org/1999/xlink" content-type="dwc:decimalLatitude" xlink:type="simple">10.36367</named-content>; decimalLongitude: <named-content xmlns:xlink="http://www.w3.org/1999/xlink" content-type="dwc:decimalLongitude" xlink:type="simple">36.91767</named-content>; <bold>Identification:</bold> identifiedBy: <named-content xmlns:xlink="http://www.w3.org/1999/xlink" content-type="dwc:identifiedBy" xlink:type="simple">Torben Riehl, Simon Bober</named-content>; <bold>Event:</bold> samplingProtocol: <named-content xmlns:xlink="http://www.w3.org/1999/xlink" content-type="dwc:samplingProtocol" xlink:type="simple">Benthos trawl, Camera-Epibenthic Sledge, sieved through 0.3 mm mesh | Riehl T, Brenke N, Brix S, Driskell A, Kaiser S, Brandt A (2014) Field and laboratory methods for DNA studies on deep-sea isopod crustaceans. Polish Polar Research 35: 205–226. https://doi.org/10.2478/popore−2014−0018 | Devey CW (2015) RV SONNE Fahrtbericht / Cruise Report SO237 Vema-TRANSIT. Geomar Report 23: 130. https://doi.org/10.3289/GEOMAR_REP_NS_23_2022</named-content>; eventDate: <named-content xmlns:xlink="http://www.w3.org/1999/xlink" content-type="dwc:eventDate" xlink:type="simple">02/01/2015</named-content>; habitat: <named-content xmlns:xlink="http://www.w3.org/1999/xlink" content-type="dwc:habitat" xlink:type="simple">abyssal sediment</named-content>; fieldNumber: <named-content xmlns:xlink="http://www.w3.org/1999/xlink" content-type="dwc:fieldNumber" xlink:type="simple">SO237-6-7</named-content>; <bold>Record Level:</bold> institutionCode: <named-content xmlns:xlink="http://www.w3.org/1999/xlink" content-type="dwc:institutionCode" xlink:type="simple">ZMH</named-content>; collectionCode: <named-content xmlns:xlink="http://www.w3.org/1999/xlink" content-type="dwc:collectionCode" xlink:type="simple">K</named-content>; basisOfRecord: <named-content xmlns:xlink="http://www.w3.org/1999/xlink" content-type="dwc:basisOfRecord" xlink:type="simple">PreservedSpecimen</named-content></p></list-item><list-item><p><bold>Type status:</bold> <named-content xmlns:xlink="http://www.w3.org/1999/xlink" content-type="dwc:typeStatus" xlink:type="simple">Paratype</named-content>. <bold>Occurrence:</bold> catalogNumber: <named-content xmlns:xlink="http://www.w3.org/1999/xlink" content-type="dwc:catalogNumber" xlink:type="simple">ZMH K-45151</named-content>; recordNumber: <named-content xmlns:xlink="http://www.w3.org/1999/xlink" content-type="dwc:recordNumber" xlink:type="simple">VTMac150</named-content>; individualCount: <named-content xmlns:xlink="http://www.w3.org/1999/xlink" content-type="dwc:individualCount" xlink:type="simple">1</named-content>; sex: <named-content xmlns:xlink="http://www.w3.org/1999/xlink" content-type="dwc:sex" xlink:type="simple">female</named-content>; lifeStage: <named-content xmlns:xlink="http://www.w3.org/1999/xlink" content-type="dwc:lifeStage" xlink:type="simple">adult</named-content>; preparations: <named-content xmlns:xlink="http://www.w3.org/1999/xlink" content-type="dwc:preparations" xlink:type="simple">whole animal (ETOH)</named-content>; previousIdentifications: <named-content xmlns:xlink="http://www.w3.org/1999/xlink" content-type="dwc:previousIdentifications" xlink:type="simple"><italic><tp:taxon-name><tp:taxon-name-part taxon-name-part-type="genus" reg="Macrostylis">Macrostylis</tp:taxon-name-part></tp:taxon-name></italic> sp. Mlpap | MOTU Mlpap</named-content>; associatedReferences: <named-content xmlns:xlink="http://www.w3.org/1999/xlink" content-type="dwc:associatedReferences" xlink:type="simple">Riehl T, Lins L, Brandt A (2018) The effects of depth, distance, and the Mid-Atlantic Ridge on genetic differentiation of abyssal and hadal isopods (<tp:taxon-name><tp:taxon-name-part taxon-name-part-type="family">Macrostylidae</tp:taxon-name-part></tp:taxon-name>). Deep Sea Research Part II: Topical Studies in Oceanography 148: 74–90. https://doi.org/10.1016/j.dsr2.2017.10.005 | Bober S, Brix S, Riehl T, Schwentner M, Brandt A (2018) Does the Mid-Atlantic Ridge affect the distribution of abyssal benthic crustaceans across the Atlantic Ocean? Deep-Sea Research Part II: Topical Studies in Oceanography 148: 91–104. https://doi.org/10.1016/j.dsr2.2018.02.015</named-content>; associatedSequences: <named-content xmlns:xlink="http://www.w3.org/1999/xlink" content-type="dwc:associatedSequences" xlink:type="simple">https://www.ncbi.nlm.nih.gov/nuccore/LT909302.1</named-content>; occurrenceID: <named-content xmlns:xlink="http://www.w3.org/1999/xlink" content-type="dwc:occurrenceID" xlink:type="simple">CE232998-FB12-5D1D-AEDC-43835D29E575</named-content>; <bold>Taxon:</bold> scientificName: <named-content xmlns:xlink="http://www.w3.org/1999/xlink" content-type="dwc:scientificName" xlink:type="simple"><italic><tp:taxon-name><tp:taxon-name-part taxon-name-part-type="genus" reg="Macrostylis">Macrostylis</tp:taxon-name-part><tp:taxon-name-part taxon-name-part-type="species" reg="papandreas">papandreas</tp:taxon-name-part></tp:taxon-name></italic> Johannsen, Riehl &amp; Brandt</named-content>; kingdom: <named-content xmlns:xlink="http://www.w3.org/1999/xlink" content-type="dwc:kingdom" xlink:type="simple"><tp:taxon-name><tp:taxon-name-part taxon-name-part-type="kingdom">Animalia</tp:taxon-name-part></tp:taxon-name></named-content>; phylum: <named-content xmlns:xlink="http://www.w3.org/1999/xlink" content-type="dwc:phylum" xlink:type="simple"><tp:taxon-name><tp:taxon-name-part taxon-name-part-type="phylum">Arthropoda</tp:taxon-name-part></tp:taxon-name></named-content>; class: <named-content xmlns:xlink="http://www.w3.org/1999/xlink" content-type="dwc:class" xlink:type="simple"><tp:taxon-name><tp:taxon-name-part taxon-name-part-type="class">Malacostraca</tp:taxon-name-part></tp:taxon-name></named-content>; order: <named-content xmlns:xlink="http://www.w3.org/1999/xlink" content-type="dwc:order" xlink:type="simple"><tp:taxon-name><tp:taxon-name-part taxon-name-part-type="order">Isopoda</tp:taxon-name-part></tp:taxon-name></named-content>; family: <named-content xmlns:xlink="http://www.w3.org/1999/xlink" content-type="dwc:family" xlink:type="simple"><tp:taxon-name><tp:taxon-name-part taxon-name-part-type="family">Macrostylidae</tp:taxon-name-part></tp:taxon-name></named-content>; genus: <named-content xmlns:xlink="http://www.w3.org/1999/xlink" content-type="dwc:genus" xlink:type="simple"><tp:taxon-name><tp:taxon-name-part taxon-name-part-type="genus">Macrostylis</tp:taxon-name-part></tp:taxon-name></named-content>; specificEpithet: <named-content xmlns:xlink="http://www.w3.org/1999/xlink" content-type="dwc:specificEpithet" xlink:type="simple"><italic><tp:taxon-name><tp:taxon-name-part taxon-name-part-type="genus" reg="Macrostylis"/><tp:taxon-name-part taxon-name-part-type="species" reg="papandreas">papandreas</tp:taxon-name-part></tp:taxon-name></italic></named-content>; scientificNameAuthorship: <named-content xmlns:xlink="http://www.w3.org/1999/xlink" content-type="dwc:scientificNameAuthorship" xlink:type="simple">Johannsen, Riehl &amp; Brandt</named-content>; nomenclaturalCode: <named-content xmlns:xlink="http://www.w3.org/1999/xlink" content-type="dwc:nomenclaturalCode" xlink:type="simple">ICZN</named-content>; <bold>Location:</bold> higherGeography: <named-content xmlns:xlink="http://www.w3.org/1999/xlink" content-type="dwc:higherGeography" xlink:type="simple">Atlantic Ocean</named-content>; locality: <named-content xmlns:xlink="http://www.w3.org/1999/xlink" content-type="dwc:locality" xlink:type="simple">Eastern Vema Fracture Zone, Vema-TRANSIT station SO237-6-15</named-content>; verbatimDepth: <named-content xmlns:xlink="http://www.w3.org/1999/xlink" content-type="dwc:verbatimDepth" xlink:type="simple">5082 m</named-content>; verbatimLatitude: <named-content xmlns:xlink="http://www.w3.org/1999/xlink" content-type="dwc:verbatimLatitude" xlink:type="simple">10°21.82' N</named-content>; verbatimLongitude: <named-content xmlns:xlink="http://www.w3.org/1999/xlink" content-type="dwc:verbatimLongitude" xlink:type="simple">36°55.06' W</named-content>; decimalLatitude: <named-content xmlns:xlink="http://www.w3.org/1999/xlink" content-type="dwc:decimalLatitude" xlink:type="simple">10.36367</named-content>; decimalLongitude: <named-content xmlns:xlink="http://www.w3.org/1999/xlink" content-type="dwc:decimalLongitude" xlink:type="simple">36.91767</named-content>; <bold>Identification:</bold> identifiedBy: <named-content xmlns:xlink="http://www.w3.org/1999/xlink" content-type="dwc:identifiedBy" xlink:type="simple">Torben Riehl, Simon Bober</named-content>; <bold>Event:</bold> samplingProtocol: <named-content xmlns:xlink="http://www.w3.org/1999/xlink" content-type="dwc:samplingProtocol" xlink:type="simple">Benthos trawl, Camera-Epibenthic Sledge, sieved through 0.3 mm mesh | Riehl T, Brenke N, Brix S, Driskell A, Kaiser S, Brandt A (2014) Field and laboratory methods for DNA studies on deep-sea isopod crustaceans. Polish Polar Research 35: 205–226. https://doi.org/10.2478/popore−2014−0018 | Devey CW (2015) RV SONNE Fahrtbericht / Cruise Report SO237 Vema-TRANSIT. Geomar Report 23: 130. https://doi.org/10.3289/GEOMAR_REP_NS_23_2023</named-content>; eventDate: <named-content xmlns:xlink="http://www.w3.org/1999/xlink" content-type="dwc:eventDate" xlink:type="simple">02/01/2015</named-content>; habitat: <named-content xmlns:xlink="http://www.w3.org/1999/xlink" content-type="dwc:habitat" xlink:type="simple">abyssal sediment</named-content>; fieldNumber: <named-content xmlns:xlink="http://www.w3.org/1999/xlink" content-type="dwc:fieldNumber" xlink:type="simple">SO237-6-7</named-content>; <bold>Record Level:</bold> institutionCode: <named-content xmlns:xlink="http://www.w3.org/1999/xlink" content-type="dwc:institutionCode" xlink:type="simple">ZMH</named-content>; collectionCode: <named-content xmlns:xlink="http://www.w3.org/1999/xlink" content-type="dwc:collectionCode" xlink:type="simple">K</named-content>; basisOfRecord: <named-content xmlns:xlink="http://www.w3.org/1999/xlink" content-type="dwc:basisOfRecord" xlink:type="simple">PreservedSpecimen</named-content></p></list-item><list-item><p><bold>Type status:</bold> <named-content xmlns:xlink="http://www.w3.org/1999/xlink" content-type="dwc:typeStatus" xlink:type="simple">Paratype</named-content>. <bold>Occurrence:</bold> catalogNumber: <named-content xmlns:xlink="http://www.w3.org/1999/xlink" content-type="dwc:catalogNumber" xlink:type="simple">ZMH K-45168</named-content>; recordNumber: <named-content xmlns:xlink="http://www.w3.org/1999/xlink" content-type="dwc:recordNumber" xlink:type="simple">VTMac151</named-content>; individualCount: <named-content xmlns:xlink="http://www.w3.org/1999/xlink" content-type="dwc:individualCount" xlink:type="simple">1</named-content>; sex: <named-content xmlns:xlink="http://www.w3.org/1999/xlink" content-type="dwc:sex" xlink:type="simple">male</named-content>; lifeStage: <named-content xmlns:xlink="http://www.w3.org/1999/xlink" content-type="dwc:lifeStage" xlink:type="simple">adult</named-content>; preparations: <named-content xmlns:xlink="http://www.w3.org/1999/xlink" content-type="dwc:preparations" xlink:type="simple">whole animal (ETOH)</named-content>; previousIdentifications: <named-content xmlns:xlink="http://www.w3.org/1999/xlink" content-type="dwc:previousIdentifications" xlink:type="simple"><italic><tp:taxon-name><tp:taxon-name-part taxon-name-part-type="genus" reg="Macrostylis">Macrostylis</tp:taxon-name-part></tp:taxon-name></italic> sp. Mlpap | MOTU Mlpap</named-content>; associatedReferences: <named-content xmlns:xlink="http://www.w3.org/1999/xlink" content-type="dwc:associatedReferences" xlink:type="simple">Riehl T, Lins L, Brandt A (2018) The effects of depth, distance, and the Mid-Atlantic Ridge on genetic differentiation of abyssal and hadal isopods (<tp:taxon-name><tp:taxon-name-part taxon-name-part-type="family">Macrostylidae</tp:taxon-name-part></tp:taxon-name>). Deep Sea Research Part II: Topical Studies in Oceanography 148: 74–90. https://doi.org/10.1016/j.dsr2.2017.10.005 | Bober S, Brix S, Riehl T, Schwentner M, Brandt A (2018) Does the Mid-Atlantic Ridge affect the distribution of abyssal benthic crustaceans across the Atlantic Ocean? Deep-Sea Research Part II: Topical Studies in Oceanography 148: 91–104. https://doi.org/10.1016/j.dsr2.2018.02.016</named-content>; associatedSequences: <named-content xmlns:xlink="http://www.w3.org/1999/xlink" content-type="dwc:associatedSequences" xlink:type="simple">https://www.ncbi.nlm.nih.gov/nuccore/LT909303.1</named-content>; occurrenceID: <named-content xmlns:xlink="http://www.w3.org/1999/xlink" content-type="dwc:occurrenceID" xlink:type="simple">E0FFE2A7-97F0-5746-99DD-982F611659A4</named-content>; <bold>Taxon:</bold> scientificName: <named-content xmlns:xlink="http://www.w3.org/1999/xlink" content-type="dwc:scientificName" xlink:type="simple"><italic><tp:taxon-name><tp:taxon-name-part taxon-name-part-type="genus" reg="Macrostylis">Macrostylis</tp:taxon-name-part><tp:taxon-name-part taxon-name-part-type="species" reg="papandreas">papandreas</tp:taxon-name-part></tp:taxon-name></italic> Johannsen, Riehl &amp; Brandt</named-content>; kingdom: <named-content xmlns:xlink="http://www.w3.org/1999/xlink" content-type="dwc:kingdom" xlink:type="simple"><tp:taxon-name><tp:taxon-name-part taxon-name-part-type="kingdom">Animalia</tp:taxon-name-part></tp:taxon-name></named-content>; phylum: <named-content xmlns:xlink="http://www.w3.org/1999/xlink" content-type="dwc:phylum" xlink:type="simple"><tp:taxon-name><tp:taxon-name-part taxon-name-part-type="phylum">Arthropoda</tp:taxon-name-part></tp:taxon-name></named-content>; class: <named-content xmlns:xlink="http://www.w3.org/1999/xlink" content-type="dwc:class" xlink:type="simple"><tp:taxon-name><tp:taxon-name-part taxon-name-part-type="class">Malacostraca</tp:taxon-name-part></tp:taxon-name></named-content>; order: <named-content xmlns:xlink="http://www.w3.org/1999/xlink" content-type="dwc:order" xlink:type="simple"><tp:taxon-name><tp:taxon-name-part taxon-name-part-type="order">Isopoda</tp:taxon-name-part></tp:taxon-name></named-content>; family: <named-content xmlns:xlink="http://www.w3.org/1999/xlink" content-type="dwc:family" xlink:type="simple"><tp:taxon-name><tp:taxon-name-part taxon-name-part-type="family">Macrostylidae</tp:taxon-name-part></tp:taxon-name></named-content>; genus: <named-content xmlns:xlink="http://www.w3.org/1999/xlink" content-type="dwc:genus" xlink:type="simple"><tp:taxon-name><tp:taxon-name-part taxon-name-part-type="genus">Macrostylis</tp:taxon-name-part></tp:taxon-name></named-content>; specificEpithet: <named-content xmlns:xlink="http://www.w3.org/1999/xlink" content-type="dwc:specificEpithet" xlink:type="simple"><italic><tp:taxon-name><tp:taxon-name-part taxon-name-part-type="genus" reg="Macrostylis"/><tp:taxon-name-part taxon-name-part-type="species" reg="papandreas">papandreas</tp:taxon-name-part></tp:taxon-name></italic></named-content>; scientificNameAuthorship: <named-content xmlns:xlink="http://www.w3.org/1999/xlink" content-type="dwc:scientificNameAuthorship" xlink:type="simple">Johannsen, Riehl &amp; Brandt</named-content>; nomenclaturalCode: <named-content xmlns:xlink="http://www.w3.org/1999/xlink" content-type="dwc:nomenclaturalCode" xlink:type="simple">ICZN</named-content>; <bold>Location:</bold> higherGeography: <named-content xmlns:xlink="http://www.w3.org/1999/xlink" content-type="dwc:higherGeography" xlink:type="simple">Atlantic Ocean</named-content>; locality: <named-content xmlns:xlink="http://www.w3.org/1999/xlink" content-type="dwc:locality" xlink:type="simple">Eastern Vema Fracture Zone, Vema-TRANSIT station SO237-6-16</named-content>; verbatimDepth: <named-content xmlns:xlink="http://www.w3.org/1999/xlink" content-type="dwc:verbatimDepth" xlink:type="simple">5082 m</named-content>; verbatimLatitude: <named-content xmlns:xlink="http://www.w3.org/1999/xlink" content-type="dwc:verbatimLatitude" xlink:type="simple">10°21.82' N</named-content>; verbatimLongitude: <named-content xmlns:xlink="http://www.w3.org/1999/xlink" content-type="dwc:verbatimLongitude" xlink:type="simple">36°55.06' W</named-content>; decimalLatitude: <named-content xmlns:xlink="http://www.w3.org/1999/xlink" content-type="dwc:decimalLatitude" xlink:type="simple">10.36367</named-content>; decimalLongitude: <named-content xmlns:xlink="http://www.w3.org/1999/xlink" content-type="dwc:decimalLongitude" xlink:type="simple">36.91767</named-content>; <bold>Identification:</bold> identifiedBy: <named-content xmlns:xlink="http://www.w3.org/1999/xlink" content-type="dwc:identifiedBy" xlink:type="simple">Torben Riehl, Simon Bober</named-content>; <bold>Event:</bold> samplingProtocol: <named-content xmlns:xlink="http://www.w3.org/1999/xlink" content-type="dwc:samplingProtocol" xlink:type="simple">Benthos trawl, Camera-Epibenthic Sledge, sieved through 0.3 mm mesh | Riehl T, Brenke N, Brix S, Driskell A, Kaiser S, Brandt A (2014) Field and laboratory methods for DNA studies on deep-sea isopod crustaceans. Polish Polar Research 35: 205–226. https://doi.org/10.2478/popore−2014−0018 | Devey CW (2015) RV SONNE Fahrtbericht / Cruise Report SO237 Vema-TRANSIT. Geomar Report 23: 130. https://doi.org/10.3289/GEOMAR_REP_NS_23_2024</named-content>; eventDate: <named-content xmlns:xlink="http://www.w3.org/1999/xlink" content-type="dwc:eventDate" xlink:type="simple">02/01/2015</named-content>; habitat: <named-content xmlns:xlink="http://www.w3.org/1999/xlink" content-type="dwc:habitat" xlink:type="simple">abyssal sediment</named-content>; fieldNumber: <named-content xmlns:xlink="http://www.w3.org/1999/xlink" content-type="dwc:fieldNumber" xlink:type="simple">SO237-6-7</named-content>; <bold>Record Level:</bold> institutionCode: <named-content xmlns:xlink="http://www.w3.org/1999/xlink" content-type="dwc:institutionCode" xlink:type="simple">ZMH</named-content>; collectionCode: <named-content xmlns:xlink="http://www.w3.org/1999/xlink" content-type="dwc:collectionCode" xlink:type="simple">K</named-content>; basisOfRecord: <named-content xmlns:xlink="http://www.w3.org/1999/xlink" content-type="dwc:basisOfRecord" xlink:type="simple">PreservedSpecimen</named-content></p></list-item><list-item><p><bold>Type status:</bold> <named-content xmlns:xlink="http://www.w3.org/1999/xlink" content-type="dwc:typeStatus" xlink:type="simple">Paratype</named-content>. <bold>Occurrence:</bold> catalogNumber: <named-content xmlns:xlink="http://www.w3.org/1999/xlink" content-type="dwc:catalogNumber" xlink:type="simple">ZMH K-45152</named-content>; recordNumber: <named-content xmlns:xlink="http://www.w3.org/1999/xlink" content-type="dwc:recordNumber" xlink:type="simple">VTMac156</named-content>; individualCount: <named-content xmlns:xlink="http://www.w3.org/1999/xlink" content-type="dwc:individualCount" xlink:type="simple">1</named-content>; sex: <named-content xmlns:xlink="http://www.w3.org/1999/xlink" content-type="dwc:sex" xlink:type="simple">female</named-content>; lifeStage: <named-content xmlns:xlink="http://www.w3.org/1999/xlink" content-type="dwc:lifeStage" xlink:type="simple">adult</named-content>; preparations: <named-content xmlns:xlink="http://www.w3.org/1999/xlink" content-type="dwc:preparations" xlink:type="simple">whole animal (ETOH)</named-content>; previousIdentifications: <named-content xmlns:xlink="http://www.w3.org/1999/xlink" content-type="dwc:previousIdentifications" xlink:type="simple"><italic><tp:taxon-name><tp:taxon-name-part taxon-name-part-type="genus" reg="Macrostylis">Macrostylis</tp:taxon-name-part></tp:taxon-name></italic> sp. Mlpap | MOTU Mlpap</named-content>; associatedReferences: <named-content xmlns:xlink="http://www.w3.org/1999/xlink" content-type="dwc:associatedReferences" xlink:type="simple">Riehl T, Lins L, Brandt A (2018) The effects of depth, distance, and the Mid-Atlantic Ridge on genetic differentiation of abyssal and hadal isopods (<tp:taxon-name><tp:taxon-name-part taxon-name-part-type="family">Macrostylidae</tp:taxon-name-part></tp:taxon-name>). Deep Sea Research Part II: Topical Studies in Oceanography 148: 74–90. https://doi.org/10.1016/j.dsr2.2017.10.005 | Bober S, Brix S, Riehl T, Schwentner M, Brandt A (2018) Does the Mid-Atlantic Ridge affect the distribution of abyssal benthic crustaceans across the Atlantic Ocean? Deep-Sea Research Part II: Topical Studies in Oceanography 148: 91–104. https://doi.org/10.1016/j.dsr2.2018.02.017</named-content>; associatedSequences: <named-content xmlns:xlink="http://www.w3.org/1999/xlink" content-type="dwc:associatedSequences" xlink:type="simple">https://www.ncbi.nlm.nih.gov/nuccore/LT909308.1 | https://www.ncbi.nlm.nih.gov/nuccore/LT960454.1</named-content>; occurrenceID: <named-content xmlns:xlink="http://www.w3.org/1999/xlink" content-type="dwc:occurrenceID" xlink:type="simple">78521BA3-8316-5272-83AE-448DFDB28C29</named-content>; <bold>Taxon:</bold> scientificName: <named-content xmlns:xlink="http://www.w3.org/1999/xlink" content-type="dwc:scientificName" xlink:type="simple"><italic><tp:taxon-name><tp:taxon-name-part taxon-name-part-type="genus" reg="Macrostylis">Macrostylis</tp:taxon-name-part><tp:taxon-name-part taxon-name-part-type="species" reg="papandreas">papandreas</tp:taxon-name-part></tp:taxon-name></italic> Johannsen, Riehl &amp; Brandt</named-content>; kingdom: <named-content xmlns:xlink="http://www.w3.org/1999/xlink" content-type="dwc:kingdom" xlink:type="simple"><tp:taxon-name><tp:taxon-name-part taxon-name-part-type="kingdom">Animalia</tp:taxon-name-part></tp:taxon-name></named-content>; phylum: <named-content xmlns:xlink="http://www.w3.org/1999/xlink" content-type="dwc:phylum" xlink:type="simple"><tp:taxon-name><tp:taxon-name-part taxon-name-part-type="phylum">Arthropoda</tp:taxon-name-part></tp:taxon-name></named-content>; class: <named-content xmlns:xlink="http://www.w3.org/1999/xlink" content-type="dwc:class" xlink:type="simple"><tp:taxon-name><tp:taxon-name-part taxon-name-part-type="class">Malacostraca</tp:taxon-name-part></tp:taxon-name></named-content>; order: <named-content xmlns:xlink="http://www.w3.org/1999/xlink" content-type="dwc:order" xlink:type="simple"><tp:taxon-name><tp:taxon-name-part taxon-name-part-type="order">Isopoda</tp:taxon-name-part></tp:taxon-name></named-content>; family: <named-content xmlns:xlink="http://www.w3.org/1999/xlink" content-type="dwc:family" xlink:type="simple"><tp:taxon-name><tp:taxon-name-part taxon-name-part-type="family">Macrostylidae</tp:taxon-name-part></tp:taxon-name></named-content>; genus: <named-content xmlns:xlink="http://www.w3.org/1999/xlink" content-type="dwc:genus" xlink:type="simple"><tp:taxon-name><tp:taxon-name-part taxon-name-part-type="genus">Macrostylis</tp:taxon-name-part></tp:taxon-name></named-content>; specificEpithet: <named-content xmlns:xlink="http://www.w3.org/1999/xlink" content-type="dwc:specificEpithet" xlink:type="simple"><italic><tp:taxon-name><tp:taxon-name-part taxon-name-part-type="genus" reg="Macrostylis"/><tp:taxon-name-part taxon-name-part-type="species" reg="papandreas">papandreas</tp:taxon-name-part></tp:taxon-name></italic></named-content>; scientificNameAuthorship: <named-content xmlns:xlink="http://www.w3.org/1999/xlink" content-type="dwc:scientificNameAuthorship" xlink:type="simple">Johannsen, Riehl &amp; Brandt</named-content>; nomenclaturalCode: <named-content xmlns:xlink="http://www.w3.org/1999/xlink" content-type="dwc:nomenclaturalCode" xlink:type="simple">ICZN</named-content>; <bold>Location:</bold> higherGeography: <named-content xmlns:xlink="http://www.w3.org/1999/xlink" content-type="dwc:higherGeography" xlink:type="simple">Atlantic Ocean</named-content>; locality: <named-content xmlns:xlink="http://www.w3.org/1999/xlink" content-type="dwc:locality" xlink:type="simple">Eastern Vema Fracture Zone, Vema-TRANSIT station SO237-6-17</named-content>; verbatimDepth: <named-content xmlns:xlink="http://www.w3.org/1999/xlink" content-type="dwc:verbatimDepth" xlink:type="simple">5082 m</named-content>; verbatimLatitude: <named-content xmlns:xlink="http://www.w3.org/1999/xlink" content-type="dwc:verbatimLatitude" xlink:type="simple">10°21.82' N</named-content>; verbatimLongitude: <named-content xmlns:xlink="http://www.w3.org/1999/xlink" content-type="dwc:verbatimLongitude" xlink:type="simple">36°55.06' W</named-content>; decimalLatitude: <named-content xmlns:xlink="http://www.w3.org/1999/xlink" content-type="dwc:decimalLatitude" xlink:type="simple">10.36367</named-content>; decimalLongitude: <named-content xmlns:xlink="http://www.w3.org/1999/xlink" content-type="dwc:decimalLongitude" xlink:type="simple">36.91767</named-content>; <bold>Identification:</bold> identifiedBy: <named-content xmlns:xlink="http://www.w3.org/1999/xlink" content-type="dwc:identifiedBy" xlink:type="simple">Torben Riehl, Simon Bober</named-content>; <bold>Event:</bold> samplingProtocol: <named-content xmlns:xlink="http://www.w3.org/1999/xlink" content-type="dwc:samplingProtocol" xlink:type="simple">Benthos trawl, Camera-Epibenthic Sledge, sieved through 0.3 mm mesh | Riehl T, Brenke N, Brix S, Driskell A, Kaiser S, Brandt A (2014) Field and laboratory methods for DNA studies on deep-sea isopod crustaceans. Polish Polar Research 35: 205–226. https://doi.org/10.2478/popore−2014−0018 | Devey CW (2015) RV SONNE Fahrtbericht / Cruise Report SO237 Vema-TRANSIT. Geomar Report 23: 130. https://doi.org/10.3289/GEOMAR_REP_NS_23_2025</named-content>; eventDate: <named-content xmlns:xlink="http://www.w3.org/1999/xlink" content-type="dwc:eventDate" xlink:type="simple">02/01/2015</named-content>; habitat: <named-content xmlns:xlink="http://www.w3.org/1999/xlink" content-type="dwc:habitat" xlink:type="simple">abyssal sediment</named-content>; fieldNumber: <named-content xmlns:xlink="http://www.w3.org/1999/xlink" content-type="dwc:fieldNumber" xlink:type="simple">SO237-6-7</named-content>; <bold>Record Level:</bold> institutionCode: <named-content xmlns:xlink="http://www.w3.org/1999/xlink" content-type="dwc:institutionCode" xlink:type="simple">ZMH</named-content>; collectionCode: <named-content xmlns:xlink="http://www.w3.org/1999/xlink" content-type="dwc:collectionCode" xlink:type="simple">K</named-content>; basisOfRecord: <named-content xmlns:xlink="http://www.w3.org/1999/xlink" content-type="dwc:basisOfRecord" xlink:type="simple">PreservedSpecimen</named-content></p></list-item><list-item><p><bold>Type status:</bold> <named-content xmlns:xlink="http://www.w3.org/1999/xlink" content-type="dwc:typeStatus" xlink:type="simple">Paratype</named-content>. <bold>Occurrence:</bold> catalogNumber: <named-content xmlns:xlink="http://www.w3.org/1999/xlink" content-type="dwc:catalogNumber" xlink:type="simple">ZMH K-45153</named-content>; recordNumber: <named-content xmlns:xlink="http://www.w3.org/1999/xlink" content-type="dwc:recordNumber" xlink:type="simple">VTMac157</named-content>; individualCount: <named-content xmlns:xlink="http://www.w3.org/1999/xlink" content-type="dwc:individualCount" xlink:type="simple">1</named-content>; sex: <named-content xmlns:xlink="http://www.w3.org/1999/xlink" content-type="dwc:sex" xlink:type="simple">female</named-content>; lifeStage: <named-content xmlns:xlink="http://www.w3.org/1999/xlink" content-type="dwc:lifeStage" xlink:type="simple">adult</named-content>; preparations: <named-content xmlns:xlink="http://www.w3.org/1999/xlink" content-type="dwc:preparations" xlink:type="simple">whole animal (ETOH)</named-content>; previousIdentifications: <named-content xmlns:xlink="http://www.w3.org/1999/xlink" content-type="dwc:previousIdentifications" xlink:type="simple"><italic><tp:taxon-name><tp:taxon-name-part taxon-name-part-type="genus" reg="Macrostylis">Macrostylis</tp:taxon-name-part></tp:taxon-name></italic> sp. Mlpap | MOTU Mlpap</named-content>; associatedReferences: <named-content xmlns:xlink="http://www.w3.org/1999/xlink" content-type="dwc:associatedReferences" xlink:type="simple">Riehl T, Lins L, Brandt A (2018) The effects of depth, distance, and the Mid-Atlantic Ridge on genetic differentiation of abyssal and hadal isopods (<tp:taxon-name><tp:taxon-name-part taxon-name-part-type="family">Macrostylidae</tp:taxon-name-part></tp:taxon-name>). Deep Sea Research Part II: Topical Studies in Oceanography 148: 74–90. https://doi.org/10.1016/j.dsr2.2017.10.005 | Bober S, Brix S, Riehl T, Schwentner M, Brandt A (2018) Does the Mid-Atlantic Ridge affect the distribution of abyssal benthic crustaceans across the Atlantic Ocean? Deep-Sea Research Part II: Topical Studies in Oceanography 148: 91–104. https://doi.org/10.1016/j.dsr2.2018.02.018</named-content>; associatedSequences: <named-content xmlns:xlink="http://www.w3.org/1999/xlink" content-type="dwc:associatedSequences" xlink:type="simple">https://www.ncbi.nlm.nih.gov/nuccore/LT909309.1 | https://www.ncbi.nlm.nih.gov/nuccore/LT960455.1</named-content>; occurrenceID: <named-content xmlns:xlink="http://www.w3.org/1999/xlink" content-type="dwc:occurrenceID" xlink:type="simple">3AB1E376-03DA-52AC-9411-5F56053D54B8</named-content>; <bold>Taxon:</bold> scientificName: <named-content xmlns:xlink="http://www.w3.org/1999/xlink" content-type="dwc:scientificName" xlink:type="simple"><italic><tp:taxon-name><tp:taxon-name-part taxon-name-part-type="genus" reg="Macrostylis">Macrostylis</tp:taxon-name-part><tp:taxon-name-part taxon-name-part-type="species" reg="papandreas">papandreas</tp:taxon-name-part></tp:taxon-name></italic> Johannsen, Riehl &amp; Brandt</named-content>; kingdom: <named-content xmlns:xlink="http://www.w3.org/1999/xlink" content-type="dwc:kingdom" xlink:type="simple"><tp:taxon-name><tp:taxon-name-part taxon-name-part-type="kingdom">Animalia</tp:taxon-name-part></tp:taxon-name></named-content>; phylum: <named-content xmlns:xlink="http://www.w3.org/1999/xlink" content-type="dwc:phylum" xlink:type="simple"><tp:taxon-name><tp:taxon-name-part taxon-name-part-type="phylum">Arthropoda</tp:taxon-name-part></tp:taxon-name></named-content>; class: <named-content xmlns:xlink="http://www.w3.org/1999/xlink" content-type="dwc:class" xlink:type="simple"><tp:taxon-name><tp:taxon-name-part taxon-name-part-type="class">Malacostraca</tp:taxon-name-part></tp:taxon-name></named-content>; order: <named-content xmlns:xlink="http://www.w3.org/1999/xlink" content-type="dwc:order" xlink:type="simple"><tp:taxon-name><tp:taxon-name-part taxon-name-part-type="order">Isopoda</tp:taxon-name-part></tp:taxon-name></named-content>; family: <named-content xmlns:xlink="http://www.w3.org/1999/xlink" content-type="dwc:family" xlink:type="simple"><tp:taxon-name><tp:taxon-name-part taxon-name-part-type="family">Macrostylidae</tp:taxon-name-part></tp:taxon-name></named-content>; genus: <named-content xmlns:xlink="http://www.w3.org/1999/xlink" content-type="dwc:genus" xlink:type="simple"><tp:taxon-name><tp:taxon-name-part taxon-name-part-type="genus">Macrostylis</tp:taxon-name-part></tp:taxon-name></named-content>; specificEpithet: <named-content xmlns:xlink="http://www.w3.org/1999/xlink" content-type="dwc:specificEpithet" xlink:type="simple"><italic><tp:taxon-name><tp:taxon-name-part taxon-name-part-type="genus" reg="Macrostylis"/><tp:taxon-name-part taxon-name-part-type="species" reg="papandreas">papandreas</tp:taxon-name-part></tp:taxon-name></italic></named-content>; scientificNameAuthorship: <named-content xmlns:xlink="http://www.w3.org/1999/xlink" content-type="dwc:scientificNameAuthorship" xlink:type="simple">Johannsen, Riehl &amp; Brandt</named-content>; nomenclaturalCode: <named-content xmlns:xlink="http://www.w3.org/1999/xlink" content-type="dwc:nomenclaturalCode" xlink:type="simple">ICZN</named-content>; <bold>Location:</bold> higherGeography: <named-content xmlns:xlink="http://www.w3.org/1999/xlink" content-type="dwc:higherGeography" xlink:type="simple">Atlantic Ocean</named-content>; locality: <named-content xmlns:xlink="http://www.w3.org/1999/xlink" content-type="dwc:locality" xlink:type="simple">Eastern Vema Fracture Zone, Vema-TRANSIT station SO237-6-18</named-content>; verbatimDepth: <named-content xmlns:xlink="http://www.w3.org/1999/xlink" content-type="dwc:verbatimDepth" xlink:type="simple">5082 m</named-content>; verbatimLatitude: <named-content xmlns:xlink="http://www.w3.org/1999/xlink" content-type="dwc:verbatimLatitude" xlink:type="simple">10°21.82' N</named-content>; verbatimLongitude: <named-content xmlns:xlink="http://www.w3.org/1999/xlink" content-type="dwc:verbatimLongitude" xlink:type="simple">36°55.06' W</named-content>; decimalLatitude: <named-content xmlns:xlink="http://www.w3.org/1999/xlink" content-type="dwc:decimalLatitude" xlink:type="simple">10.36367</named-content>; decimalLongitude: <named-content xmlns:xlink="http://www.w3.org/1999/xlink" content-type="dwc:decimalLongitude" xlink:type="simple">36.91767</named-content>; <bold>Identification:</bold> identifiedBy: <named-content xmlns:xlink="http://www.w3.org/1999/xlink" content-type="dwc:identifiedBy" xlink:type="simple">Torben Riehl, Simon Bober</named-content>; <bold>Event:</bold> samplingProtocol: <named-content xmlns:xlink="http://www.w3.org/1999/xlink" content-type="dwc:samplingProtocol" xlink:type="simple">Benthos trawl, Camera-Epibenthic Sledge, sieved through 0.3 mm mesh | Riehl T, Brenke N, Brix S, Driskell A, Kaiser S, Brandt A (2014) Field and laboratory methods for DNA studies on deep-sea isopod crustaceans. Polish Polar Research 35: 205–226. https://doi.org/10.2478/popore−2014−0018 | Devey CW (2015) RV SONNE Fahrtbericht / Cruise Report SO237 Vema-TRANSIT. Geomar Report 23: 130. https://doi.org/10.3289/GEOMAR_REP_NS_23_2026</named-content>; eventDate: <named-content xmlns:xlink="http://www.w3.org/1999/xlink" content-type="dwc:eventDate" xlink:type="simple">02/01/2015</named-content>; habitat: <named-content xmlns:xlink="http://www.w3.org/1999/xlink" content-type="dwc:habitat" xlink:type="simple">abyssal sediment</named-content>; fieldNumber: <named-content xmlns:xlink="http://www.w3.org/1999/xlink" content-type="dwc:fieldNumber" xlink:type="simple">SO237-6-7</named-content>; <bold>Record Level:</bold> institutionCode: <named-content xmlns:xlink="http://www.w3.org/1999/xlink" content-type="dwc:institutionCode" xlink:type="simple">ZMH</named-content>; collectionCode: <named-content xmlns:xlink="http://www.w3.org/1999/xlink" content-type="dwc:collectionCode" xlink:type="simple">K</named-content>; basisOfRecord: <named-content xmlns:xlink="http://www.w3.org/1999/xlink" content-type="dwc:basisOfRecord" xlink:type="simple">PreservedSpecimen</named-content></p></list-item><list-item><p><bold>Type status:</bold> <named-content xmlns:xlink="http://www.w3.org/1999/xlink" content-type="dwc:typeStatus" xlink:type="simple">Paratype</named-content>. <bold>Occurrence:</bold> catalogNumber: <named-content xmlns:xlink="http://www.w3.org/1999/xlink" content-type="dwc:catalogNumber" xlink:type="simple">ZMH K-45154</named-content>; recordNumber: <named-content xmlns:xlink="http://www.w3.org/1999/xlink" content-type="dwc:recordNumber" xlink:type="simple">VTMac166</named-content>; individualCount: <named-content xmlns:xlink="http://www.w3.org/1999/xlink" content-type="dwc:individualCount" xlink:type="simple">1</named-content>; sex: <named-content xmlns:xlink="http://www.w3.org/1999/xlink" content-type="dwc:sex" xlink:type="simple">female</named-content>; lifeStage: <named-content xmlns:xlink="http://www.w3.org/1999/xlink" content-type="dwc:lifeStage" xlink:type="simple">adult</named-content>; preparations: <named-content xmlns:xlink="http://www.w3.org/1999/xlink" content-type="dwc:preparations" xlink:type="simple">whole animal (ETOH)</named-content>; previousIdentifications: <named-content xmlns:xlink="http://www.w3.org/1999/xlink" content-type="dwc:previousIdentifications" xlink:type="simple"><italic><tp:taxon-name><tp:taxon-name-part taxon-name-part-type="genus" reg="Macrostylis">Macrostylis</tp:taxon-name-part></tp:taxon-name></italic> sp. Mlpap | MOTU Mlpap</named-content>; associatedReferences: <named-content xmlns:xlink="http://www.w3.org/1999/xlink" content-type="dwc:associatedReferences" xlink:type="simple">Riehl T, Lins L, Brandt A (2018) The effects of depth, distance, and the Mid-Atlantic Ridge on genetic differentiation of abyssal and hadal isopods (<tp:taxon-name><tp:taxon-name-part taxon-name-part-type="family">Macrostylidae</tp:taxon-name-part></tp:taxon-name>). Deep Sea Research Part II: Topical Studies in Oceanography 148: 74–90. https://doi.org/10.1016/j.dsr2.2017.10.005 | Bober S, Brix S, Riehl T, Schwentner M, Brandt A (2018) Does the Mid-Atlantic Ridge affect the distribution of abyssal benthic crustaceans across the Atlantic Ocean? Deep-Sea Research Part II: Topical Studies in Oceanography 148: 91–104. https://doi.org/10.1016/j.dsr2.2018.02.019</named-content>; associatedSequences: <named-content xmlns:xlink="http://www.w3.org/1999/xlink" content-type="dwc:associatedSequences" xlink:type="simple">https://www.ncbi.nlm.nih.gov/nuccore/LT909318.1</named-content>; occurrenceID: <named-content xmlns:xlink="http://www.w3.org/1999/xlink" content-type="dwc:occurrenceID" xlink:type="simple">1D8DCEAA-CF02-5DBC-B7BF-4F9B56720F72</named-content>; <bold>Taxon:</bold> scientificName: <named-content xmlns:xlink="http://www.w3.org/1999/xlink" content-type="dwc:scientificName" xlink:type="simple"><italic><tp:taxon-name><tp:taxon-name-part taxon-name-part-type="genus" reg="Macrostylis">Macrostylis</tp:taxon-name-part><tp:taxon-name-part taxon-name-part-type="species" reg="papandreas">papandreas</tp:taxon-name-part></tp:taxon-name></italic> Johannsen, Riehl &amp; Brandt</named-content>; kingdom: <named-content xmlns:xlink="http://www.w3.org/1999/xlink" content-type="dwc:kingdom" xlink:type="simple"><tp:taxon-name><tp:taxon-name-part taxon-name-part-type="kingdom">Animalia</tp:taxon-name-part></tp:taxon-name></named-content>; phylum: <named-content xmlns:xlink="http://www.w3.org/1999/xlink" content-type="dwc:phylum" xlink:type="simple"><tp:taxon-name><tp:taxon-name-part taxon-name-part-type="phylum">Arthropoda</tp:taxon-name-part></tp:taxon-name></named-content>; class: <named-content xmlns:xlink="http://www.w3.org/1999/xlink" content-type="dwc:class" xlink:type="simple"><tp:taxon-name><tp:taxon-name-part taxon-name-part-type="class">Malacostraca</tp:taxon-name-part></tp:taxon-name></named-content>; order: <named-content xmlns:xlink="http://www.w3.org/1999/xlink" content-type="dwc:order" xlink:type="simple"><tp:taxon-name><tp:taxon-name-part taxon-name-part-type="order">Isopoda</tp:taxon-name-part></tp:taxon-name></named-content>; family: <named-content xmlns:xlink="http://www.w3.org/1999/xlink" content-type="dwc:family" xlink:type="simple"><tp:taxon-name><tp:taxon-name-part taxon-name-part-type="family">Macrostylidae</tp:taxon-name-part></tp:taxon-name></named-content>; genus: <named-content xmlns:xlink="http://www.w3.org/1999/xlink" content-type="dwc:genus" xlink:type="simple"><tp:taxon-name><tp:taxon-name-part taxon-name-part-type="genus">Macrostylis</tp:taxon-name-part></tp:taxon-name></named-content>; specificEpithet: <named-content xmlns:xlink="http://www.w3.org/1999/xlink" content-type="dwc:specificEpithet" xlink:type="simple"><italic><tp:taxon-name><tp:taxon-name-part taxon-name-part-type="genus" reg="Macrostylis"/><tp:taxon-name-part taxon-name-part-type="species" reg="papandreas">papandreas</tp:taxon-name-part></tp:taxon-name></italic></named-content>; scientificNameAuthorship: <named-content xmlns:xlink="http://www.w3.org/1999/xlink" content-type="dwc:scientificNameAuthorship" xlink:type="simple">Johannsen, Riehl &amp; Brandt</named-content>; nomenclaturalCode: <named-content xmlns:xlink="http://www.w3.org/1999/xlink" content-type="dwc:nomenclaturalCode" xlink:type="simple">ICZN</named-content>; <bold>Location:</bold> higherGeography: <named-content xmlns:xlink="http://www.w3.org/1999/xlink" content-type="dwc:higherGeography" xlink:type="simple">Atlantic Ocean</named-content>; locality: <named-content xmlns:xlink="http://www.w3.org/1999/xlink" content-type="dwc:locality" xlink:type="simple">Eastern Vema Fracture Zone, Vema-TRANSIT station SO237-6-19</named-content>; verbatimDepth: <named-content xmlns:xlink="http://www.w3.org/1999/xlink" content-type="dwc:verbatimDepth" xlink:type="simple">5082 m</named-content>; verbatimLatitude: <named-content xmlns:xlink="http://www.w3.org/1999/xlink" content-type="dwc:verbatimLatitude" xlink:type="simple">10°21.82' N</named-content>; verbatimLongitude: <named-content xmlns:xlink="http://www.w3.org/1999/xlink" content-type="dwc:verbatimLongitude" xlink:type="simple">36°55.06' W</named-content>; decimalLatitude: <named-content xmlns:xlink="http://www.w3.org/1999/xlink" content-type="dwc:decimalLatitude" xlink:type="simple">10.36367</named-content>; decimalLongitude: <named-content xmlns:xlink="http://www.w3.org/1999/xlink" content-type="dwc:decimalLongitude" xlink:type="simple">36.91767</named-content>; <bold>Identification:</bold> identifiedBy: <named-content xmlns:xlink="http://www.w3.org/1999/xlink" content-type="dwc:identifiedBy" xlink:type="simple">Torben Riehl, Simon Bober</named-content>; <bold>Event:</bold> samplingProtocol: <named-content xmlns:xlink="http://www.w3.org/1999/xlink" content-type="dwc:samplingProtocol" xlink:type="simple">Benthos trawl, Camera-Epibenthic Sledge, sieved through 0.3 mm mesh | Riehl T, Brenke N, Brix S, Driskell A, Kaiser S, Brandt A (2014) Field and laboratory methods for DNA studies on deep-sea isopod crustaceans. Polish Polar Research 35: 205–226. https://doi.org/10.2478/popore−2014−0018 | Devey CW (2015) RV SONNE Fahrtbericht / Cruise Report SO237 Vema-TRANSIT. Geomar Report 23: 130. https://doi.org/10.3289/GEOMAR_REP_NS_23_2027</named-content>; eventDate: <named-content xmlns:xlink="http://www.w3.org/1999/xlink" content-type="dwc:eventDate" xlink:type="simple">02/01/2015</named-content>; habitat: <named-content xmlns:xlink="http://www.w3.org/1999/xlink" content-type="dwc:habitat" xlink:type="simple">abyssal sediment</named-content>; fieldNumber: <named-content xmlns:xlink="http://www.w3.org/1999/xlink" content-type="dwc:fieldNumber" xlink:type="simple">SO237-6-7</named-content>; <bold>Record Level:</bold> institutionCode: <named-content xmlns:xlink="http://www.w3.org/1999/xlink" content-type="dwc:institutionCode" xlink:type="simple">ZMH</named-content>; collectionCode: <named-content xmlns:xlink="http://www.w3.org/1999/xlink" content-type="dwc:collectionCode" xlink:type="simple">K</named-content>; basisOfRecord: <named-content xmlns:xlink="http://www.w3.org/1999/xlink" content-type="dwc:basisOfRecord" xlink:type="simple">PreservedSpecimen</named-content></p></list-item><list-item><p><bold>Type status:</bold> <named-content xmlns:xlink="http://www.w3.org/1999/xlink" content-type="dwc:typeStatus" xlink:type="simple">Paratype</named-content>. <bold>Occurrence:</bold> catalogNumber: <named-content xmlns:xlink="http://www.w3.org/1999/xlink" content-type="dwc:catalogNumber" xlink:type="simple">ZMH K-45155</named-content>; recordNumber: <named-content xmlns:xlink="http://www.w3.org/1999/xlink" content-type="dwc:recordNumber" xlink:type="simple">VTMac167</named-content>; individualCount: <named-content xmlns:xlink="http://www.w3.org/1999/xlink" content-type="dwc:individualCount" xlink:type="simple">1</named-content>; sex: <named-content xmlns:xlink="http://www.w3.org/1999/xlink" content-type="dwc:sex" xlink:type="simple">female</named-content>; lifeStage: <named-content xmlns:xlink="http://www.w3.org/1999/xlink" content-type="dwc:lifeStage" xlink:type="simple">adult</named-content>; preparations: <named-content xmlns:xlink="http://www.w3.org/1999/xlink" content-type="dwc:preparations" xlink:type="simple">whole animal (ETOH)</named-content>; previousIdentifications: <named-content xmlns:xlink="http://www.w3.org/1999/xlink" content-type="dwc:previousIdentifications" xlink:type="simple"><italic><tp:taxon-name><tp:taxon-name-part taxon-name-part-type="genus" reg="Macrostylis">Macrostylis</tp:taxon-name-part></tp:taxon-name></italic> sp. Mlpap | MOTU Mlpap</named-content>; associatedReferences: <named-content xmlns:xlink="http://www.w3.org/1999/xlink" content-type="dwc:associatedReferences" xlink:type="simple">Riehl T, Lins L, Brandt A (2018) The effects of depth, distance, and the Mid-Atlantic Ridge on genetic differentiation of abyssal and hadal isopods (<tp:taxon-name><tp:taxon-name-part taxon-name-part-type="family">Macrostylidae</tp:taxon-name-part></tp:taxon-name>). Deep Sea Research Part II: Topical Studies in Oceanography 148: 74–90. https://doi.org/10.1016/j.dsr2.2017.10.005 | Bober S, Brix S, Riehl T, Schwentner M, Brandt A (2018) Does the Mid-Atlantic Ridge affect the distribution of abyssal benthic crustaceans across the Atlantic Ocean? Deep-Sea Research Part II: Topical Studies in Oceanography 148: 91–104. https://doi.org/10.1016/j.dsr2.2018.02.020</named-content>; associatedSequences: <named-content xmlns:xlink="http://www.w3.org/1999/xlink" content-type="dwc:associatedSequences" xlink:type="simple">https://www.ncbi.nlm.nih.gov/nuccore/LT909319.1 | https://www.ncbi.nlm.nih.gov/nuccore/LT960456.1</named-content>; occurrenceID: <named-content xmlns:xlink="http://www.w3.org/1999/xlink" content-type="dwc:occurrenceID" xlink:type="simple">077F3413-E76D-5D2A-9483-99DBC43F3D1C</named-content>; <bold>Taxon:</bold> scientificName: <named-content xmlns:xlink="http://www.w3.org/1999/xlink" content-type="dwc:scientificName" xlink:type="simple"><italic><tp:taxon-name><tp:taxon-name-part taxon-name-part-type="genus" reg="Macrostylis">Macrostylis</tp:taxon-name-part><tp:taxon-name-part taxon-name-part-type="species" reg="papandreas">papandreas</tp:taxon-name-part></tp:taxon-name></italic> Johannsen, Riehl &amp; Brandt</named-content>; kingdom: <named-content xmlns:xlink="http://www.w3.org/1999/xlink" content-type="dwc:kingdom" xlink:type="simple"><tp:taxon-name><tp:taxon-name-part taxon-name-part-type="kingdom">Animalia</tp:taxon-name-part></tp:taxon-name></named-content>; phylum: <named-content xmlns:xlink="http://www.w3.org/1999/xlink" content-type="dwc:phylum" xlink:type="simple"><tp:taxon-name><tp:taxon-name-part taxon-name-part-type="phylum">Arthropoda</tp:taxon-name-part></tp:taxon-name></named-content>; class: <named-content xmlns:xlink="http://www.w3.org/1999/xlink" content-type="dwc:class" xlink:type="simple"><tp:taxon-name><tp:taxon-name-part taxon-name-part-type="class">Malacostraca</tp:taxon-name-part></tp:taxon-name></named-content>; order: <named-content xmlns:xlink="http://www.w3.org/1999/xlink" content-type="dwc:order" xlink:type="simple"><tp:taxon-name><tp:taxon-name-part taxon-name-part-type="order">Isopoda</tp:taxon-name-part></tp:taxon-name></named-content>; family: <named-content xmlns:xlink="http://www.w3.org/1999/xlink" content-type="dwc:family" xlink:type="simple"><tp:taxon-name><tp:taxon-name-part taxon-name-part-type="family">Macrostylidae</tp:taxon-name-part></tp:taxon-name></named-content>; genus: <named-content xmlns:xlink="http://www.w3.org/1999/xlink" content-type="dwc:genus" xlink:type="simple"><tp:taxon-name><tp:taxon-name-part taxon-name-part-type="genus">Macrostylis</tp:taxon-name-part></tp:taxon-name></named-content>; specificEpithet: <named-content xmlns:xlink="http://www.w3.org/1999/xlink" content-type="dwc:specificEpithet" xlink:type="simple"><italic><tp:taxon-name><tp:taxon-name-part taxon-name-part-type="genus" reg="Macrostylis"/><tp:taxon-name-part taxon-name-part-type="species" reg="papandreas">papandreas</tp:taxon-name-part></tp:taxon-name></italic></named-content>; scientificNameAuthorship: <named-content xmlns:xlink="http://www.w3.org/1999/xlink" content-type="dwc:scientificNameAuthorship" xlink:type="simple">Johannsen, Riehl &amp; Brandt</named-content>; nomenclaturalCode: <named-content xmlns:xlink="http://www.w3.org/1999/xlink" content-type="dwc:nomenclaturalCode" xlink:type="simple">ICZN</named-content>; <bold>Location:</bold> higherGeography: <named-content xmlns:xlink="http://www.w3.org/1999/xlink" content-type="dwc:higherGeography" xlink:type="simple">Atlantic Ocean</named-content>; locality: <named-content xmlns:xlink="http://www.w3.org/1999/xlink" content-type="dwc:locality" xlink:type="simple">Eastern Vema Fracture Zone, Vema-TRANSIT station SO237-6-20</named-content>; verbatimDepth: <named-content xmlns:xlink="http://www.w3.org/1999/xlink" content-type="dwc:verbatimDepth" xlink:type="simple">5082 m</named-content>; verbatimLatitude: <named-content xmlns:xlink="http://www.w3.org/1999/xlink" content-type="dwc:verbatimLatitude" xlink:type="simple">10°21.82' N</named-content>; verbatimLongitude: <named-content xmlns:xlink="http://www.w3.org/1999/xlink" content-type="dwc:verbatimLongitude" xlink:type="simple">36°55.06' W</named-content>; decimalLatitude: <named-content xmlns:xlink="http://www.w3.org/1999/xlink" content-type="dwc:decimalLatitude" xlink:type="simple">10.36367</named-content>; decimalLongitude: <named-content xmlns:xlink="http://www.w3.org/1999/xlink" content-type="dwc:decimalLongitude" xlink:type="simple">36.91767</named-content>; <bold>Identification:</bold> identifiedBy: <named-content xmlns:xlink="http://www.w3.org/1999/xlink" content-type="dwc:identifiedBy" xlink:type="simple">Torben Riehl, Simon Bober</named-content>; <bold>Event:</bold> samplingProtocol: <named-content xmlns:xlink="http://www.w3.org/1999/xlink" content-type="dwc:samplingProtocol" xlink:type="simple">Benthos trawl, Camera-Epibenthic Sledge, sieved through 0.3 mm mesh | Riehl T, Brenke N, Brix S, Driskell A, Kaiser S, Brandt A (2014) Field and laboratory methods for DNA studies on deep-sea isopod crustaceans. Polish Polar Research 35: 205–226. https://doi.org/10.2478/popore−2014−0018 | Devey CW (2015) RV SONNE Fahrtbericht / Cruise Report SO237 Vema-TRANSIT. Geomar Report 23: 130. https://doi.org/10.3289/GEOMAR_REP_NS_23_2028</named-content>; eventDate: <named-content xmlns:xlink="http://www.w3.org/1999/xlink" content-type="dwc:eventDate" xlink:type="simple">02/01/2015</named-content>; habitat: <named-content xmlns:xlink="http://www.w3.org/1999/xlink" content-type="dwc:habitat" xlink:type="simple">abyssal sediment</named-content>; fieldNumber: <named-content xmlns:xlink="http://www.w3.org/1999/xlink" content-type="dwc:fieldNumber" xlink:type="simple">SO237-6-7</named-content>; <bold>Record Level:</bold> institutionCode: <named-content xmlns:xlink="http://www.w3.org/1999/xlink" content-type="dwc:institutionCode" xlink:type="simple">ZMH</named-content>; collectionCode: <named-content xmlns:xlink="http://www.w3.org/1999/xlink" content-type="dwc:collectionCode" xlink:type="simple">K</named-content>; basisOfRecord: <named-content xmlns:xlink="http://www.w3.org/1999/xlink" content-type="dwc:basisOfRecord" xlink:type="simple">PreservedSpecimen</named-content></p></list-item><list-item><p><bold>Type status:</bold> <named-content xmlns:xlink="http://www.w3.org/1999/xlink" content-type="dwc:typeStatus" xlink:type="simple">Other material</named-content>. <bold>Occurrence:</bold> catalogNumber: <named-content xmlns:xlink="http://www.w3.org/1999/xlink" content-type="dwc:catalogNumber" xlink:type="simple">ZMH K-45156</named-content>; recordNumber: <named-content xmlns:xlink="http://www.w3.org/1999/xlink" content-type="dwc:recordNumber" xlink:type="simple">VTMac182</named-content>; individualCount: <named-content xmlns:xlink="http://www.w3.org/1999/xlink" content-type="dwc:individualCount" xlink:type="simple">1</named-content>; sex: <named-content xmlns:xlink="http://www.w3.org/1999/xlink" content-type="dwc:sex" xlink:type="simple">female</named-content>; lifeStage: <named-content xmlns:xlink="http://www.w3.org/1999/xlink" content-type="dwc:lifeStage" xlink:type="simple">ovigerous</named-content>; preparations: <named-content xmlns:xlink="http://www.w3.org/1999/xlink" content-type="dwc:preparations" xlink:type="simple">whole animal (ETOH)</named-content>; previousIdentifications: <named-content xmlns:xlink="http://www.w3.org/1999/xlink" content-type="dwc:previousIdentifications" xlink:type="simple"><italic><tp:taxon-name><tp:taxon-name-part taxon-name-part-type="genus" reg="Macrostylis">Macrostylis</tp:taxon-name-part></tp:taxon-name></italic> sp. Mlpap | MOTU Mlpap</named-content>; associatedReferences: <named-content xmlns:xlink="http://www.w3.org/1999/xlink" content-type="dwc:associatedReferences" xlink:type="simple">Riehl T, Lins L, Brandt A (2018) The effects of depth, distance, and the Mid-Atlantic Ridge on genetic differentiation of abyssal and hadal isopods (<tp:taxon-name><tp:taxon-name-part taxon-name-part-type="family">Macrostylidae</tp:taxon-name-part></tp:taxon-name>). Deep Sea Research Part II: Topical Studies in Oceanography 148: 74–90. https://doi.org/10.1016/j.dsr2.2017.10.005 | Bober S, Brix S, Riehl T, Schwentner M, Brandt A (2018) Does the Mid-Atlantic Ridge affect the distribution of abyssal benthic crustaceans across the Atlantic Ocean? Deep-Sea Research Part II: Topical Studies in Oceanography 148: 91–104. https://doi.org/10.1016/j.dsr2.2018.02.021</named-content>; associatedSequences: <named-content xmlns:xlink="http://www.w3.org/1999/xlink" content-type="dwc:associatedSequences" xlink:type="simple">https://www.ncbi.nlm.nih.gov/nuccore/LT909333.1 | https://www.ncbi.nlm.nih.gov/nuccore/LT960457.1</named-content>; occurrenceID: <named-content xmlns:xlink="http://www.w3.org/1999/xlink" content-type="dwc:occurrenceID" xlink:type="simple">F758E488-918A-57D0-B9C5-6594B0DDFE14</named-content>; <bold>Taxon:</bold> scientificName: <named-content xmlns:xlink="http://www.w3.org/1999/xlink" content-type="dwc:scientificName" xlink:type="simple"><italic><tp:taxon-name><tp:taxon-name-part taxon-name-part-type="genus" reg="Macrostylis">Macrostylis</tp:taxon-name-part><tp:taxon-name-part taxon-name-part-type="species" reg="papandreas">papandreas</tp:taxon-name-part></tp:taxon-name></italic> Johannsen, Riehl &amp; Brandt</named-content>; kingdom: <named-content xmlns:xlink="http://www.w3.org/1999/xlink" content-type="dwc:kingdom" xlink:type="simple"><tp:taxon-name><tp:taxon-name-part taxon-name-part-type="kingdom">Animalia</tp:taxon-name-part></tp:taxon-name></named-content>; phylum: <named-content xmlns:xlink="http://www.w3.org/1999/xlink" content-type="dwc:phylum" xlink:type="simple"><tp:taxon-name><tp:taxon-name-part taxon-name-part-type="phylum">Arthropoda</tp:taxon-name-part></tp:taxon-name></named-content>; class: <named-content xmlns:xlink="http://www.w3.org/1999/xlink" content-type="dwc:class" xlink:type="simple"><tp:taxon-name><tp:taxon-name-part taxon-name-part-type="class">Malacostraca</tp:taxon-name-part></tp:taxon-name></named-content>; order: <named-content xmlns:xlink="http://www.w3.org/1999/xlink" content-type="dwc:order" xlink:type="simple"><tp:taxon-name><tp:taxon-name-part taxon-name-part-type="order">Isopoda</tp:taxon-name-part></tp:taxon-name></named-content>; family: <named-content xmlns:xlink="http://www.w3.org/1999/xlink" content-type="dwc:family" xlink:type="simple"><tp:taxon-name><tp:taxon-name-part taxon-name-part-type="family">Macrostylidae</tp:taxon-name-part></tp:taxon-name></named-content>; genus: <named-content xmlns:xlink="http://www.w3.org/1999/xlink" content-type="dwc:genus" xlink:type="simple"><tp:taxon-name><tp:taxon-name-part taxon-name-part-type="genus">Macrostylis</tp:taxon-name-part></tp:taxon-name></named-content>; specificEpithet: <named-content xmlns:xlink="http://www.w3.org/1999/xlink" content-type="dwc:specificEpithet" xlink:type="simple"><italic><tp:taxon-name><tp:taxon-name-part taxon-name-part-type="genus" reg="Macrostylis"/><tp:taxon-name-part taxon-name-part-type="species" reg="papandreas">papandreas</tp:taxon-name-part></tp:taxon-name></italic></named-content>; scientificNameAuthorship: <named-content xmlns:xlink="http://www.w3.org/1999/xlink" content-type="dwc:scientificNameAuthorship" xlink:type="simple">Johannsen, Riehl &amp; Brandt</named-content>; nomenclaturalCode: <named-content xmlns:xlink="http://www.w3.org/1999/xlink" content-type="dwc:nomenclaturalCode" xlink:type="simple">ICZN</named-content>; <bold>Location:</bold> higherGeography: <named-content xmlns:xlink="http://www.w3.org/1999/xlink" content-type="dwc:higherGeography" xlink:type="simple">Atlantic Ocean</named-content>; locality: <named-content xmlns:xlink="http://www.w3.org/1999/xlink" content-type="dwc:locality" xlink:type="simple">Western Vema Fracture Zone, Vema-TRANSIT station SO237-9-8</named-content>; verbatimDepth: <named-content xmlns:xlink="http://www.w3.org/1999/xlink" content-type="dwc:verbatimDepth" xlink:type="simple">5002.5 m</named-content>; verbatimLatitude: <named-content xmlns:xlink="http://www.w3.org/1999/xlink" content-type="dwc:verbatimLatitude" xlink:type="simple">11°39.36' N</named-content>; verbatimLongitude: <named-content xmlns:xlink="http://www.w3.org/1999/xlink" content-type="dwc:verbatimLongitude" xlink:type="simple">47°53.99' W</named-content>; decimalLatitude: <named-content xmlns:xlink="http://www.w3.org/1999/xlink" content-type="dwc:decimalLatitude" xlink:type="simple">11.656</named-content>; decimalLongitude: <named-content xmlns:xlink="http://www.w3.org/1999/xlink" content-type="dwc:decimalLongitude" xlink:type="simple">47.89983</named-content>; <bold>Identification:</bold> identifiedBy: <named-content xmlns:xlink="http://www.w3.org/1999/xlink" content-type="dwc:identifiedBy" xlink:type="simple">Torben Riehl, Simon Bober</named-content>; <bold>Event:</bold> samplingProtocol: <named-content xmlns:xlink="http://www.w3.org/1999/xlink" content-type="dwc:samplingProtocol" xlink:type="simple">Benthos trawl, Camera-Epibenthic Sledge, sieved through 0.3 mm mesh | Riehl T, Brenke N, Brix S, Driskell A, Kaiser S, Brandt A (2014) Field and laboratory methods for DNA studies on deep-sea isopod crustaceans. Polish Polar Research 35: 205–226. https://doi.org/10.2478/popore−2014−0018 | Devey CW (2015) RV SONNE Fahrtbericht / Cruise Report SO237 Vema-TRANSIT. Geomar Report 23: 130. https://doi.org/10.3289/GEOMAR_REP_NS_23_2029</named-content>; eventDate: <named-content xmlns:xlink="http://www.w3.org/1999/xlink" content-type="dwc:eventDate" xlink:type="simple">12/01/2015</named-content>; habitat: <named-content xmlns:xlink="http://www.w3.org/1999/xlink" content-type="dwc:habitat" xlink:type="simple">abyssal sediment</named-content>; fieldNumber: <named-content xmlns:xlink="http://www.w3.org/1999/xlink" content-type="dwc:fieldNumber" xlink:type="simple">SO237-9-8</named-content>; <bold>Record Level:</bold> institutionCode: <named-content xmlns:xlink="http://www.w3.org/1999/xlink" content-type="dwc:institutionCode" xlink:type="simple">ZMH</named-content>; collectionCode: <named-content xmlns:xlink="http://www.w3.org/1999/xlink" content-type="dwc:collectionCode" xlink:type="simple">K</named-content>; basisOfRecord: <named-content xmlns:xlink="http://www.w3.org/1999/xlink" content-type="dwc:basisOfRecord" xlink:type="simple">PreservedSpecimen</named-content></p></list-item><list-item><p><bold>Type status:</bold> <named-content xmlns:xlink="http://www.w3.org/1999/xlink" content-type="dwc:typeStatus" xlink:type="simple">Other material</named-content>. <bold>Occurrence:</bold> catalogNumber: <named-content xmlns:xlink="http://www.w3.org/1999/xlink" content-type="dwc:catalogNumber" xlink:type="simple">ZMH K-45157</named-content>; recordNumber: <named-content xmlns:xlink="http://www.w3.org/1999/xlink" content-type="dwc:recordNumber" xlink:type="simple">VTMac183</named-content>; individualCount: <named-content xmlns:xlink="http://www.w3.org/1999/xlink" content-type="dwc:individualCount" xlink:type="simple">1</named-content>; sex: <named-content xmlns:xlink="http://www.w3.org/1999/xlink" content-type="dwc:sex" xlink:type="simple">female</named-content>; lifeStage: <named-content xmlns:xlink="http://www.w3.org/1999/xlink" content-type="dwc:lifeStage" xlink:type="simple">adult</named-content>; preparations: <named-content xmlns:xlink="http://www.w3.org/1999/xlink" content-type="dwc:preparations" xlink:type="simple">whole animal (ETOH)</named-content>; previousIdentifications: <named-content xmlns:xlink="http://www.w3.org/1999/xlink" content-type="dwc:previousIdentifications" xlink:type="simple"><italic><tp:taxon-name><tp:taxon-name-part taxon-name-part-type="genus" reg="Macrostylis">Macrostylis</tp:taxon-name-part></tp:taxon-name></italic> sp. Mlpap | MOTU Mlpap</named-content>; associatedReferences: <named-content xmlns:xlink="http://www.w3.org/1999/xlink" content-type="dwc:associatedReferences" xlink:type="simple">Riehl T, Lins L, Brandt A (2018) The effects of depth, distance, and the Mid-Atlantic Ridge on genetic differentiation of abyssal and hadal isopods (<tp:taxon-name><tp:taxon-name-part taxon-name-part-type="family">Macrostylidae</tp:taxon-name-part></tp:taxon-name>). Deep Sea Research Part II: Topical Studies in Oceanography 148: 74–90. https://doi.org/10.1016/j.dsr2.2017.10.005 | Bober S, Brix S, Riehl T, Schwentner M, Brandt A (2018) Does the Mid-Atlantic Ridge affect the distribution of abyssal benthic crustaceans across the Atlantic Ocean? Deep-Sea Research Part II: Topical Studies in Oceanography 148: 91–104. https://doi.org/10.1016/j.dsr2.2018.02.022</named-content>; associatedSequences: <named-content xmlns:xlink="http://www.w3.org/1999/xlink" content-type="dwc:associatedSequences" xlink:type="simple">https://www.ncbi.nlm.nih.gov/nuccore/MN735415.1 | https://www.ncbi.nlm.nih.gov/nuccore/LT909334.1 | https://www.ncbi.nlm.nih.gov/nuccore/LT960458.1</named-content>; occurrenceID: <named-content xmlns:xlink="http://www.w3.org/1999/xlink" content-type="dwc:occurrenceID" xlink:type="simple">36D89543-2F04-5CC5-8F93-6A6FD4CFB9AC</named-content>; <bold>Taxon:</bold> scientificName: <named-content xmlns:xlink="http://www.w3.org/1999/xlink" content-type="dwc:scientificName" xlink:type="simple"><italic><tp:taxon-name><tp:taxon-name-part taxon-name-part-type="genus" reg="Macrostylis">Macrostylis</tp:taxon-name-part><tp:taxon-name-part taxon-name-part-type="species" reg="papandreas">papandreas</tp:taxon-name-part></tp:taxon-name></italic> Johannsen, Riehl &amp; Brandt</named-content>; kingdom: <named-content xmlns:xlink="http://www.w3.org/1999/xlink" content-type="dwc:kingdom" xlink:type="simple"><tp:taxon-name><tp:taxon-name-part taxon-name-part-type="kingdom">Animalia</tp:taxon-name-part></tp:taxon-name></named-content>; phylum: <named-content xmlns:xlink="http://www.w3.org/1999/xlink" content-type="dwc:phylum" xlink:type="simple"><tp:taxon-name><tp:taxon-name-part taxon-name-part-type="phylum">Arthropoda</tp:taxon-name-part></tp:taxon-name></named-content>; class: <named-content xmlns:xlink="http://www.w3.org/1999/xlink" content-type="dwc:class" xlink:type="simple"><tp:taxon-name><tp:taxon-name-part taxon-name-part-type="class">Malacostraca</tp:taxon-name-part></tp:taxon-name></named-content>; order: <named-content xmlns:xlink="http://www.w3.org/1999/xlink" content-type="dwc:order" xlink:type="simple"><tp:taxon-name><tp:taxon-name-part taxon-name-part-type="order">Isopoda</tp:taxon-name-part></tp:taxon-name></named-content>; family: <named-content xmlns:xlink="http://www.w3.org/1999/xlink" content-type="dwc:family" xlink:type="simple"><tp:taxon-name><tp:taxon-name-part taxon-name-part-type="family">Macrostylidae</tp:taxon-name-part></tp:taxon-name></named-content>; genus: <named-content xmlns:xlink="http://www.w3.org/1999/xlink" content-type="dwc:genus" xlink:type="simple"><tp:taxon-name><tp:taxon-name-part taxon-name-part-type="genus">Macrostylis</tp:taxon-name-part></tp:taxon-name></named-content>; specificEpithet: <named-content xmlns:xlink="http://www.w3.org/1999/xlink" content-type="dwc:specificEpithet" xlink:type="simple"><italic><tp:taxon-name><tp:taxon-name-part taxon-name-part-type="genus" reg="Macrostylis"/><tp:taxon-name-part taxon-name-part-type="species" reg="papandreas">papandreas</tp:taxon-name-part></tp:taxon-name></italic></named-content>; scientificNameAuthorship: <named-content xmlns:xlink="http://www.w3.org/1999/xlink" content-type="dwc:scientificNameAuthorship" xlink:type="simple">Johannsen, Riehl &amp; Brandt</named-content>; nomenclaturalCode: <named-content xmlns:xlink="http://www.w3.org/1999/xlink" content-type="dwc:nomenclaturalCode" xlink:type="simple">ICZN</named-content>; <bold>Location:</bold> higherGeography: <named-content xmlns:xlink="http://www.w3.org/1999/xlink" content-type="dwc:higherGeography" xlink:type="simple">Atlantic Ocean</named-content>; locality: <named-content xmlns:xlink="http://www.w3.org/1999/xlink" content-type="dwc:locality" xlink:type="simple">Western Vema Fracture Zone, Vema-TRANSIT station SO237-9-8</named-content>; verbatimDepth: <named-content xmlns:xlink="http://www.w3.org/1999/xlink" content-type="dwc:verbatimDepth" xlink:type="simple">5002.5 m</named-content>; verbatimLatitude: <named-content xmlns:xlink="http://www.w3.org/1999/xlink" content-type="dwc:verbatimLatitude" xlink:type="simple">11°39.36' N</named-content>; verbatimLongitude: <named-content xmlns:xlink="http://www.w3.org/1999/xlink" content-type="dwc:verbatimLongitude" xlink:type="simple">47°53.99' W</named-content>; decimalLatitude: <named-content xmlns:xlink="http://www.w3.org/1999/xlink" content-type="dwc:decimalLatitude" xlink:type="simple">11.656</named-content>; decimalLongitude: <named-content xmlns:xlink="http://www.w3.org/1999/xlink" content-type="dwc:decimalLongitude" xlink:type="simple">47.89983</named-content>; <bold>Identification:</bold> identifiedBy: <named-content xmlns:xlink="http://www.w3.org/1999/xlink" content-type="dwc:identifiedBy" xlink:type="simple">Torben Riehl, Simon Bober</named-content>; <bold>Event:</bold> samplingProtocol: <named-content xmlns:xlink="http://www.w3.org/1999/xlink" content-type="dwc:samplingProtocol" xlink:type="simple">Benthos trawl, Camera-Epibenthic Sledge, sieved through 0.3 mm mesh | Riehl T, Brenke N, Brix S, Driskell A, Kaiser S, Brandt A (2014) Field and laboratory methods for DNA studies on deep-sea isopod crustaceans. Polish Polar Research 35: 205–226. https://doi.org/10.2478/popore−2014−0018 | Devey CW (2015) RV SONNE Fahrtbericht / Cruise Report SO237 Vema-TRANSIT. Geomar Report 23: 130. https://doi.org/10.3289/GEOMAR_REP_NS_23_2030</named-content>; eventDate: <named-content xmlns:xlink="http://www.w3.org/1999/xlink" content-type="dwc:eventDate" xlink:type="simple">12/01/2015</named-content>; habitat: <named-content xmlns:xlink="http://www.w3.org/1999/xlink" content-type="dwc:habitat" xlink:type="simple">abyssal sediment</named-content>; fieldNumber: <named-content xmlns:xlink="http://www.w3.org/1999/xlink" content-type="dwc:fieldNumber" xlink:type="simple">SO237-9-8</named-content>; <bold>Record Level:</bold> institutionCode: <named-content xmlns:xlink="http://www.w3.org/1999/xlink" content-type="dwc:institutionCode" xlink:type="simple">ZMH</named-content>; collectionCode: <named-content xmlns:xlink="http://www.w3.org/1999/xlink" content-type="dwc:collectionCode" xlink:type="simple">K</named-content>; basisOfRecord: <named-content xmlns:xlink="http://www.w3.org/1999/xlink" content-type="dwc:basisOfRecord" xlink:type="simple">PreservedSpecimen</named-content></p></list-item><list-item><p><bold>Type status:</bold> <named-content xmlns:xlink="http://www.w3.org/1999/xlink" content-type="dwc:typeStatus" xlink:type="simple">Other material</named-content>. <bold>Occurrence:</bold> catalogNumber: <named-content xmlns:xlink="http://www.w3.org/1999/xlink" content-type="dwc:catalogNumber" xlink:type="simple">ZMH K-45158</named-content>; recordNumber: <named-content xmlns:xlink="http://www.w3.org/1999/xlink" content-type="dwc:recordNumber" xlink:type="simple">VTMac184</named-content>; individualCount: <named-content xmlns:xlink="http://www.w3.org/1999/xlink" content-type="dwc:individualCount" xlink:type="simple">1</named-content>; sex: <named-content xmlns:xlink="http://www.w3.org/1999/xlink" content-type="dwc:sex" xlink:type="simple">female</named-content>; lifeStage: <named-content xmlns:xlink="http://www.w3.org/1999/xlink" content-type="dwc:lifeStage" xlink:type="simple">adult</named-content>; preparations: <named-content xmlns:xlink="http://www.w3.org/1999/xlink" content-type="dwc:preparations" xlink:type="simple">whole animal (ETOH)</named-content>; previousIdentifications: <named-content xmlns:xlink="http://www.w3.org/1999/xlink" content-type="dwc:previousIdentifications" xlink:type="simple"><italic><tp:taxon-name><tp:taxon-name-part taxon-name-part-type="genus" reg="Macrostylis">Macrostylis</tp:taxon-name-part></tp:taxon-name></italic> sp. Mlpap | MOTU Mlpap</named-content>; associatedReferences: <named-content xmlns:xlink="http://www.w3.org/1999/xlink" content-type="dwc:associatedReferences" xlink:type="simple">Riehl T, Lins L, Brandt A (2018) The effects of depth, distance, and the Mid-Atlantic Ridge on genetic differentiation of abyssal and hadal isopods (<tp:taxon-name><tp:taxon-name-part taxon-name-part-type="family">Macrostylidae</tp:taxon-name-part></tp:taxon-name>). Deep Sea Research Part II: Topical Studies in Oceanography 148: 74–90. https://doi.org/10.1016/j.dsr2.2017.10.005 | Bober S, Brix S, Riehl T, Schwentner M, Brandt A (2018) Does the Mid-Atlantic Ridge affect the distribution of abyssal benthic crustaceans across the Atlantic Ocean? Deep-Sea Research Part II: Topical Studies in Oceanography 148: 91–104. https://doi.org/10.1016/j.dsr2.2018.02.023</named-content>; associatedSequences: <named-content xmlns:xlink="http://www.w3.org/1999/xlink" content-type="dwc:associatedSequences" xlink:type="simple">https://www.ncbi.nlm.nih.gov/nuccore/MN735416.1 | https://www.ncbi.nlm.nih.gov/nuccore/LT909335.1 | https://www.ncbi.nlm.nih.gov/nuccore/LT960459.1</named-content>; occurrenceID: <named-content xmlns:xlink="http://www.w3.org/1999/xlink" content-type="dwc:occurrenceID" xlink:type="simple">86A1304A-19D9-55D0-A781-2D8656D5E24A</named-content>; <bold>Taxon:</bold> scientificName: <named-content xmlns:xlink="http://www.w3.org/1999/xlink" content-type="dwc:scientificName" xlink:type="simple"><italic><tp:taxon-name><tp:taxon-name-part taxon-name-part-type="genus" reg="Macrostylis">Macrostylis</tp:taxon-name-part><tp:taxon-name-part taxon-name-part-type="species" reg="papandreas">papandreas</tp:taxon-name-part></tp:taxon-name></italic> Johannsen, Riehl &amp; Brandt</named-content>; kingdom: <named-content xmlns:xlink="http://www.w3.org/1999/xlink" content-type="dwc:kingdom" xlink:type="simple"><tp:taxon-name><tp:taxon-name-part taxon-name-part-type="kingdom">Animalia</tp:taxon-name-part></tp:taxon-name></named-content>; phylum: <named-content xmlns:xlink="http://www.w3.org/1999/xlink" content-type="dwc:phylum" xlink:type="simple"><tp:taxon-name><tp:taxon-name-part taxon-name-part-type="phylum">Arthropoda</tp:taxon-name-part></tp:taxon-name></named-content>; class: <named-content xmlns:xlink="http://www.w3.org/1999/xlink" content-type="dwc:class" xlink:type="simple"><tp:taxon-name><tp:taxon-name-part taxon-name-part-type="class">Malacostraca</tp:taxon-name-part></tp:taxon-name></named-content>; order: <named-content xmlns:xlink="http://www.w3.org/1999/xlink" content-type="dwc:order" xlink:type="simple"><tp:taxon-name><tp:taxon-name-part taxon-name-part-type="order">Isopoda</tp:taxon-name-part></tp:taxon-name></named-content>; family: <named-content xmlns:xlink="http://www.w3.org/1999/xlink" content-type="dwc:family" xlink:type="simple"><tp:taxon-name><tp:taxon-name-part taxon-name-part-type="family">Macrostylidae</tp:taxon-name-part></tp:taxon-name></named-content>; genus: <named-content xmlns:xlink="http://www.w3.org/1999/xlink" content-type="dwc:genus" xlink:type="simple"><tp:taxon-name><tp:taxon-name-part taxon-name-part-type="genus">Macrostylis</tp:taxon-name-part></tp:taxon-name></named-content>; specificEpithet: <named-content xmlns:xlink="http://www.w3.org/1999/xlink" content-type="dwc:specificEpithet" xlink:type="simple"><italic><tp:taxon-name><tp:taxon-name-part taxon-name-part-type="genus" reg="Macrostylis"/><tp:taxon-name-part taxon-name-part-type="species" reg="papandreas">papandreas</tp:taxon-name-part></tp:taxon-name></italic></named-content>; scientificNameAuthorship: <named-content xmlns:xlink="http://www.w3.org/1999/xlink" content-type="dwc:scientificNameAuthorship" xlink:type="simple">Johannsen, Riehl &amp; Brandt</named-content>; nomenclaturalCode: <named-content xmlns:xlink="http://www.w3.org/1999/xlink" content-type="dwc:nomenclaturalCode" xlink:type="simple">ICZN</named-content>; <bold>Location:</bold> higherGeography: <named-content xmlns:xlink="http://www.w3.org/1999/xlink" content-type="dwc:higherGeography" xlink:type="simple">Atlantic Ocean</named-content>; locality: <named-content xmlns:xlink="http://www.w3.org/1999/xlink" content-type="dwc:locality" xlink:type="simple">Western Vema Fracture Zone, Vema-TRANSIT station SO237-9-8</named-content>; verbatimDepth: <named-content xmlns:xlink="http://www.w3.org/1999/xlink" content-type="dwc:verbatimDepth" xlink:type="simple">5002.5 m</named-content>; verbatimLatitude: <named-content xmlns:xlink="http://www.w3.org/1999/xlink" content-type="dwc:verbatimLatitude" xlink:type="simple">11°39.36' N</named-content>; verbatimLongitude: <named-content xmlns:xlink="http://www.w3.org/1999/xlink" content-type="dwc:verbatimLongitude" xlink:type="simple">47°53.99' W</named-content>; decimalLatitude: <named-content xmlns:xlink="http://www.w3.org/1999/xlink" content-type="dwc:decimalLatitude" xlink:type="simple">11.656</named-content>; decimalLongitude: <named-content xmlns:xlink="http://www.w3.org/1999/xlink" content-type="dwc:decimalLongitude" xlink:type="simple">47.89983</named-content>; <bold>Identification:</bold> identifiedBy: <named-content xmlns:xlink="http://www.w3.org/1999/xlink" content-type="dwc:identifiedBy" xlink:type="simple">Torben Riehl, Simon Bober</named-content>; <bold>Event:</bold> samplingProtocol: <named-content xmlns:xlink="http://www.w3.org/1999/xlink" content-type="dwc:samplingProtocol" xlink:type="simple">Benthos trawl, Camera-Epibenthic Sledge, sieved through 0.3 mm mesh | Riehl T, Brenke N, Brix S, Driskell A, Kaiser S, Brandt A (2014) Field and laboratory methods for DNA studies on deep-sea isopod crustaceans. Polish Polar Research 35: 205–226. https://doi.org/10.2478/popore−2014−0018 | Devey CW (2015) RV SONNE Fahrtbericht / Cruise Report SO237 Vema-TRANSIT. Geomar Report 23: 130. https://doi.org/10.3289/GEOMAR_REP_NS_23_2031</named-content>; eventDate: <named-content xmlns:xlink="http://www.w3.org/1999/xlink" content-type="dwc:eventDate" xlink:type="simple">12/01/2015</named-content>; habitat: <named-content xmlns:xlink="http://www.w3.org/1999/xlink" content-type="dwc:habitat" xlink:type="simple">abyssal sediment</named-content>; fieldNumber: <named-content xmlns:xlink="http://www.w3.org/1999/xlink" content-type="dwc:fieldNumber" xlink:type="simple">SO237-9-8</named-content>; <bold>Record Level:</bold> institutionCode: <named-content xmlns:xlink="http://www.w3.org/1999/xlink" content-type="dwc:institutionCode" xlink:type="simple">ZMH</named-content>; collectionCode: <named-content xmlns:xlink="http://www.w3.org/1999/xlink" content-type="dwc:collectionCode" xlink:type="simple">K</named-content>; basisOfRecord: <named-content xmlns:xlink="http://www.w3.org/1999/xlink" content-type="dwc:basisOfRecord" xlink:type="simple">PreservedSpecimen</named-content></p></list-item><list-item><p><bold>Type status:</bold> <named-content xmlns:xlink="http://www.w3.org/1999/xlink" content-type="dwc:typeStatus" xlink:type="simple">Other material</named-content>. <bold>Occurrence:</bold> catalogNumber: <named-content xmlns:xlink="http://www.w3.org/1999/xlink" content-type="dwc:catalogNumber" xlink:type="simple">ZMH K-45145</named-content>; recordNumber: <named-content xmlns:xlink="http://www.w3.org/1999/xlink" content-type="dwc:recordNumber" xlink:type="simple">VTMac186</named-content>; individualCount: <named-content xmlns:xlink="http://www.w3.org/1999/xlink" content-type="dwc:individualCount" xlink:type="simple">1</named-content>; sex: <named-content xmlns:xlink="http://www.w3.org/1999/xlink" content-type="dwc:sex" xlink:type="simple">neuter</named-content>; lifeStage: <named-content xmlns:xlink="http://www.w3.org/1999/xlink" content-type="dwc:lifeStage" xlink:type="simple">manca</named-content>; preparations: <named-content xmlns:xlink="http://www.w3.org/1999/xlink" content-type="dwc:preparations" xlink:type="simple">whole animal (ETOH)</named-content>; previousIdentifications: <named-content xmlns:xlink="http://www.w3.org/1999/xlink" content-type="dwc:previousIdentifications" xlink:type="simple"><italic><tp:taxon-name><tp:taxon-name-part taxon-name-part-type="genus" reg="Macrostylis">Macrostylis</tp:taxon-name-part></tp:taxon-name></italic> sp. Mlpap | MOTU Mlpap</named-content>; associatedReferences: <named-content xmlns:xlink="http://www.w3.org/1999/xlink" content-type="dwc:associatedReferences" xlink:type="simple">Riehl T, Lins L, Brandt A (2018) The effects of depth, distance, and the Mid-Atlantic Ridge on genetic differentiation of abyssal and hadal isopods (<tp:taxon-name><tp:taxon-name-part taxon-name-part-type="family">Macrostylidae</tp:taxon-name-part></tp:taxon-name>). Deep Sea Research Part II: Topical Studies in Oceanography 148: 74–90. https://doi.org/10.1016/j.dsr2.2017.10.005 | Bober S, Brix S, Riehl T, Schwentner M, Brandt A (2018) Does the Mid-Atlantic Ridge affect the distribution of abyssal benthic crustaceans across the Atlantic Ocean? Deep-Sea Research Part II: Topical Studies in Oceanography 148: 91–104. https://doi.org/10.1016/j.dsr2.2018.02.024</named-content>; associatedSequences: <named-content xmlns:xlink="http://www.w3.org/1999/xlink" content-type="dwc:associatedSequences" xlink:type="simple">https://www.ncbi.nlm.nih.gov/nuccore/MN735418.1 | https://www.ncbi.nlm.nih.gov/nuccore/LT909337.1 | https://www.ncbi.nlm.nih.gov/nuccore/LT960460.1</named-content>; occurrenceID: <named-content xmlns:xlink="http://www.w3.org/1999/xlink" content-type="dwc:occurrenceID" xlink:type="simple">1CE6F0F0-B733-5B2E-BFE3-AAFADF30F34A</named-content>; <bold>Taxon:</bold> scientificName: <named-content xmlns:xlink="http://www.w3.org/1999/xlink" content-type="dwc:scientificName" xlink:type="simple"><italic><tp:taxon-name><tp:taxon-name-part taxon-name-part-type="genus" reg="Macrostylis">Macrostylis</tp:taxon-name-part><tp:taxon-name-part taxon-name-part-type="species" reg="papandreas">papandreas</tp:taxon-name-part></tp:taxon-name></italic> Johannsen, Riehl &amp; Brandt</named-content>; kingdom: <named-content xmlns:xlink="http://www.w3.org/1999/xlink" content-type="dwc:kingdom" xlink:type="simple"><tp:taxon-name><tp:taxon-name-part taxon-name-part-type="kingdom">Animalia</tp:taxon-name-part></tp:taxon-name></named-content>; phylum: <named-content xmlns:xlink="http://www.w3.org/1999/xlink" content-type="dwc:phylum" xlink:type="simple"><tp:taxon-name><tp:taxon-name-part taxon-name-part-type="phylum">Arthropoda</tp:taxon-name-part></tp:taxon-name></named-content>; class: <named-content xmlns:xlink="http://www.w3.org/1999/xlink" content-type="dwc:class" xlink:type="simple"><tp:taxon-name><tp:taxon-name-part taxon-name-part-type="class">Malacostraca</tp:taxon-name-part></tp:taxon-name></named-content>; order: <named-content xmlns:xlink="http://www.w3.org/1999/xlink" content-type="dwc:order" xlink:type="simple"><tp:taxon-name><tp:taxon-name-part taxon-name-part-type="order">Isopoda</tp:taxon-name-part></tp:taxon-name></named-content>; family: <named-content xmlns:xlink="http://www.w3.org/1999/xlink" content-type="dwc:family" xlink:type="simple"><tp:taxon-name><tp:taxon-name-part taxon-name-part-type="family">Macrostylidae</tp:taxon-name-part></tp:taxon-name></named-content>; genus: <named-content xmlns:xlink="http://www.w3.org/1999/xlink" content-type="dwc:genus" xlink:type="simple"><tp:taxon-name><tp:taxon-name-part taxon-name-part-type="genus">Macrostylis</tp:taxon-name-part></tp:taxon-name></named-content>; specificEpithet: <named-content xmlns:xlink="http://www.w3.org/1999/xlink" content-type="dwc:specificEpithet" xlink:type="simple"><italic><tp:taxon-name><tp:taxon-name-part taxon-name-part-type="genus" reg="Macrostylis"/><tp:taxon-name-part taxon-name-part-type="species" reg="papandreas">papandreas</tp:taxon-name-part></tp:taxon-name></italic></named-content>; scientificNameAuthorship: <named-content xmlns:xlink="http://www.w3.org/1999/xlink" content-type="dwc:scientificNameAuthorship" xlink:type="simple">Johannsen, Riehl &amp; Brandt</named-content>; nomenclaturalCode: <named-content xmlns:xlink="http://www.w3.org/1999/xlink" content-type="dwc:nomenclaturalCode" xlink:type="simple">ICZN</named-content>; <bold>Location:</bold> higherGeography: <named-content xmlns:xlink="http://www.w3.org/1999/xlink" content-type="dwc:higherGeography" xlink:type="simple">Atlantic Ocean</named-content>; locality: <named-content xmlns:xlink="http://www.w3.org/1999/xlink" content-type="dwc:locality" xlink:type="simple">Western Vema Fracture Zone, Vema-TRANSIT station SO237-9-8</named-content>; verbatimDepth: <named-content xmlns:xlink="http://www.w3.org/1999/xlink" content-type="dwc:verbatimDepth" xlink:type="simple">5002.5 m</named-content>; verbatimLatitude: <named-content xmlns:xlink="http://www.w3.org/1999/xlink" content-type="dwc:verbatimLatitude" xlink:type="simple">11°39.36' N</named-content>; verbatimLongitude: <named-content xmlns:xlink="http://www.w3.org/1999/xlink" content-type="dwc:verbatimLongitude" xlink:type="simple">47°53.99' W</named-content>; decimalLatitude: <named-content xmlns:xlink="http://www.w3.org/1999/xlink" content-type="dwc:decimalLatitude" xlink:type="simple">11.656</named-content>; decimalLongitude: <named-content xmlns:xlink="http://www.w3.org/1999/xlink" content-type="dwc:decimalLongitude" xlink:type="simple">47.89983</named-content>; <bold>Identification:</bold> identifiedBy: <named-content xmlns:xlink="http://www.w3.org/1999/xlink" content-type="dwc:identifiedBy" xlink:type="simple">Torben Riehl, Simon Bober</named-content>; <bold>Event:</bold> samplingProtocol: <named-content xmlns:xlink="http://www.w3.org/1999/xlink" content-type="dwc:samplingProtocol" xlink:type="simple">Benthos trawl, Camera-Epibenthic Sledge, sieved through 0.3 mm mesh | Riehl T, Brenke N, Brix S, Driskell A, Kaiser S, Brandt A (2014) Field and laboratory methods for DNA studies on deep-sea isopod crustaceans. Polish Polar Research 35: 205–226. https://doi.org/10.2478/popore−2014−0018 | Devey CW (2015) RV SONNE Fahrtbericht / Cruise Report SO237 Vema-TRANSIT. Geomar Report 23: 130. https://doi.org/10.3289/GEOMAR_REP_NS_23_2032</named-content>; eventDate: <named-content xmlns:xlink="http://www.w3.org/1999/xlink" content-type="dwc:eventDate" xlink:type="simple">12/01/2015</named-content>; habitat: <named-content xmlns:xlink="http://www.w3.org/1999/xlink" content-type="dwc:habitat" xlink:type="simple">abyssal sediment</named-content>; fieldNumber: <named-content xmlns:xlink="http://www.w3.org/1999/xlink" content-type="dwc:fieldNumber" xlink:type="simple">SO237-9-8</named-content>; <bold>Record Level:</bold> institutionCode: <named-content xmlns:xlink="http://www.w3.org/1999/xlink" content-type="dwc:institutionCode" xlink:type="simple">ZMH</named-content>; collectionCode: <named-content xmlns:xlink="http://www.w3.org/1999/xlink" content-type="dwc:collectionCode" xlink:type="simple">K</named-content>; basisOfRecord: <named-content xmlns:xlink="http://www.w3.org/1999/xlink" content-type="dwc:basisOfRecord" xlink:type="simple">PreservedSpecimen</named-content></p></list-item><list-item><p><bold>Type status:</bold> <named-content xmlns:xlink="http://www.w3.org/1999/xlink" content-type="dwc:typeStatus" xlink:type="simple">Other material</named-content>. <bold>Occurrence:</bold> catalogNumber: <named-content xmlns:xlink="http://www.w3.org/1999/xlink" content-type="dwc:catalogNumber" xlink:type="simple">ZMH K-45169</named-content>; recordNumber: <named-content xmlns:xlink="http://www.w3.org/1999/xlink" content-type="dwc:recordNumber" xlink:type="simple">VTMac187</named-content>; individualCount: <named-content xmlns:xlink="http://www.w3.org/1999/xlink" content-type="dwc:individualCount" xlink:type="simple">1</named-content>; sex: <named-content xmlns:xlink="http://www.w3.org/1999/xlink" content-type="dwc:sex" xlink:type="simple">male</named-content>; lifeStage: <named-content xmlns:xlink="http://www.w3.org/1999/xlink" content-type="dwc:lifeStage" xlink:type="simple">adult</named-content>; preparations: <named-content xmlns:xlink="http://www.w3.org/1999/xlink" content-type="dwc:preparations" xlink:type="simple">whole animal (ETOH)</named-content>; previousIdentifications: <named-content xmlns:xlink="http://www.w3.org/1999/xlink" content-type="dwc:previousIdentifications" xlink:type="simple"><italic><tp:taxon-name><tp:taxon-name-part taxon-name-part-type="genus" reg="Macrostylis">Macrostylis</tp:taxon-name-part></tp:taxon-name></italic> sp. Mlpap | MOTU Mlpap</named-content>; associatedReferences: <named-content xmlns:xlink="http://www.w3.org/1999/xlink" content-type="dwc:associatedReferences" xlink:type="simple">Riehl T, Lins L, Brandt A (2018) The effects of depth, distance, and the Mid-Atlantic Ridge on genetic differentiation of abyssal and hadal isopods (<tp:taxon-name><tp:taxon-name-part taxon-name-part-type="family">Macrostylidae</tp:taxon-name-part></tp:taxon-name>). Deep Sea Research Part II: Topical Studies in Oceanography 148: 74–90. https://doi.org/10.1016/j.dsr2.2017.10.005 | Bober S, Brix S, Riehl T, Schwentner M, Brandt A (2018) Does the Mid-Atlantic Ridge affect the distribution of abyssal benthic crustaceans across the Atlantic Ocean? Deep-Sea Research Part II: Topical Studies in Oceanography 148: 91–104. https://doi.org/10.1016/j.dsr2.2018.02.025</named-content>; associatedSequences: <named-content xmlns:xlink="http://www.w3.org/1999/xlink" content-type="dwc:associatedSequences" xlink:type="simple">https://www.ncbi.nlm.nih.gov/nuccore/MN735419.1 | https://www.ncbi.nlm.nih.gov/nuccore/LT909338.1</named-content>; occurrenceID: <named-content xmlns:xlink="http://www.w3.org/1999/xlink" content-type="dwc:occurrenceID" xlink:type="simple">9394B072-47B1-5931-A983-7D8D0A48DE0F</named-content>; <bold>Taxon:</bold> scientificName: <named-content xmlns:xlink="http://www.w3.org/1999/xlink" content-type="dwc:scientificName" xlink:type="simple"><italic><tp:taxon-name><tp:taxon-name-part taxon-name-part-type="genus" reg="Macrostylis">Macrostylis</tp:taxon-name-part><tp:taxon-name-part taxon-name-part-type="species" reg="papandreas">papandreas</tp:taxon-name-part></tp:taxon-name></italic> Johannsen, Riehl &amp; Brandt</named-content>; kingdom: <named-content xmlns:xlink="http://www.w3.org/1999/xlink" content-type="dwc:kingdom" xlink:type="simple"><tp:taxon-name><tp:taxon-name-part taxon-name-part-type="kingdom">Animalia</tp:taxon-name-part></tp:taxon-name></named-content>; phylum: <named-content xmlns:xlink="http://www.w3.org/1999/xlink" content-type="dwc:phylum" xlink:type="simple"><tp:taxon-name><tp:taxon-name-part taxon-name-part-type="phylum">Arthropoda</tp:taxon-name-part></tp:taxon-name></named-content>; class: <named-content xmlns:xlink="http://www.w3.org/1999/xlink" content-type="dwc:class" xlink:type="simple"><tp:taxon-name><tp:taxon-name-part taxon-name-part-type="class">Malacostraca</tp:taxon-name-part></tp:taxon-name></named-content>; order: <named-content xmlns:xlink="http://www.w3.org/1999/xlink" content-type="dwc:order" xlink:type="simple"><tp:taxon-name><tp:taxon-name-part taxon-name-part-type="order">Isopoda</tp:taxon-name-part></tp:taxon-name></named-content>; family: <named-content xmlns:xlink="http://www.w3.org/1999/xlink" content-type="dwc:family" xlink:type="simple"><tp:taxon-name><tp:taxon-name-part taxon-name-part-type="family">Macrostylidae</tp:taxon-name-part></tp:taxon-name></named-content>; genus: <named-content xmlns:xlink="http://www.w3.org/1999/xlink" content-type="dwc:genus" xlink:type="simple"><tp:taxon-name><tp:taxon-name-part taxon-name-part-type="genus">Macrostylis</tp:taxon-name-part></tp:taxon-name></named-content>; specificEpithet: <named-content xmlns:xlink="http://www.w3.org/1999/xlink" content-type="dwc:specificEpithet" xlink:type="simple"><italic><tp:taxon-name><tp:taxon-name-part taxon-name-part-type="genus" reg="Macrostylis"/><tp:taxon-name-part taxon-name-part-type="species" reg="papandreas">papandreas</tp:taxon-name-part></tp:taxon-name></italic></named-content>; scientificNameAuthorship: <named-content xmlns:xlink="http://www.w3.org/1999/xlink" content-type="dwc:scientificNameAuthorship" xlink:type="simple">Johannsen, Riehl &amp; Brandt</named-content>; nomenclaturalCode: <named-content xmlns:xlink="http://www.w3.org/1999/xlink" content-type="dwc:nomenclaturalCode" xlink:type="simple">ICZN</named-content>; <bold>Location:</bold> higherGeography: <named-content xmlns:xlink="http://www.w3.org/1999/xlink" content-type="dwc:higherGeography" xlink:type="simple">Atlantic Ocean</named-content>; locality: <named-content xmlns:xlink="http://www.w3.org/1999/xlink" content-type="dwc:locality" xlink:type="simple">Western Vema Fracture Zone, Vema-TRANSIT station SO237-11-1</named-content>; verbatimDepth: <named-content xmlns:xlink="http://www.w3.org/1999/xlink" content-type="dwc:verbatimDepth" xlink:type="simple">5090.5 m</named-content>; verbatimLatitude: <named-content xmlns:xlink="http://www.w3.org/1999/xlink" content-type="dwc:verbatimLatitude" xlink:type="simple">12°05.84' N</named-content>; verbatimLongitude: <named-content xmlns:xlink="http://www.w3.org/1999/xlink" content-type="dwc:verbatimLongitude" xlink:type="simple">50°27.97' W</named-content>; decimalLatitude: <named-content xmlns:xlink="http://www.w3.org/1999/xlink" content-type="dwc:decimalLatitude" xlink:type="simple">12.0973</named-content>; decimalLongitude: <named-content xmlns:xlink="http://www.w3.org/1999/xlink" content-type="dwc:decimalLongitude" xlink:type="simple">50.466167</named-content>; <bold>Identification:</bold> identifiedBy: <named-content xmlns:xlink="http://www.w3.org/1999/xlink" content-type="dwc:identifiedBy" xlink:type="simple">Torben Riehl, Simon Bober</named-content>; <bold>Event:</bold> samplingProtocol: <named-content xmlns:xlink="http://www.w3.org/1999/xlink" content-type="dwc:samplingProtocol" xlink:type="simple">Benthos trawl, Camera-Epibenthic Sledge, sieved through 0.3 mm mesh | Riehl T, Brenke N, Brix S, Driskell A, Kaiser S, Brandt A (2014) Field and laboratory methods for DNA studies on deep-sea isopod crustaceans. Polish Polar Research 35: 205–226. https://doi.org/10.2478/popore−2014−0018 | Devey CW (2015) RV SONNE Fahrtbericht / Cruise Report SO237 Vema-TRANSIT. Geomar Report 23: 130. https://doi.org/10.3289/GEOMAR_REP_NS_23_2033</named-content>; eventDate: <named-content xmlns:xlink="http://www.w3.org/1999/xlink" content-type="dwc:eventDate" xlink:type="simple">14/01/2015</named-content>; habitat: <named-content xmlns:xlink="http://www.w3.org/1999/xlink" content-type="dwc:habitat" xlink:type="simple">abyssal sediment</named-content>; fieldNumber: <named-content xmlns:xlink="http://www.w3.org/1999/xlink" content-type="dwc:fieldNumber" xlink:type="simple">SO237-11-1</named-content>; <bold>Record Level:</bold> institutionCode: <named-content xmlns:xlink="http://www.w3.org/1999/xlink" content-type="dwc:institutionCode" xlink:type="simple">ZMH</named-content>; collectionCode: <named-content xmlns:xlink="http://www.w3.org/1999/xlink" content-type="dwc:collectionCode" xlink:type="simple">K</named-content>; basisOfRecord: <named-content xmlns:xlink="http://www.w3.org/1999/xlink" content-type="dwc:basisOfRecord" xlink:type="simple">PreservedSpecimen</named-content></p></list-item><list-item><p><bold>Type status:</bold> <named-content xmlns:xlink="http://www.w3.org/1999/xlink" content-type="dwc:typeStatus" xlink:type="simple">Other material</named-content>. <bold>Occurrence:</bold> catalogNumber: <named-content xmlns:xlink="http://www.w3.org/1999/xlink" content-type="dwc:catalogNumber" xlink:type="simple">ZMH K-45159</named-content>; recordNumber: <named-content xmlns:xlink="http://www.w3.org/1999/xlink" content-type="dwc:recordNumber" xlink:type="simple">VTMac189</named-content>; individualCount: <named-content xmlns:xlink="http://www.w3.org/1999/xlink" content-type="dwc:individualCount" xlink:type="simple">1</named-content>; sex: <named-content xmlns:xlink="http://www.w3.org/1999/xlink" content-type="dwc:sex" xlink:type="simple">female</named-content>; lifeStage: <named-content xmlns:xlink="http://www.w3.org/1999/xlink" content-type="dwc:lifeStage" xlink:type="simple">ovigerous</named-content>; preparations: <named-content xmlns:xlink="http://www.w3.org/1999/xlink" content-type="dwc:preparations" xlink:type="simple">whole animal (ETOH)</named-content>; previousIdentifications: <named-content xmlns:xlink="http://www.w3.org/1999/xlink" content-type="dwc:previousIdentifications" xlink:type="simple"><italic><tp:taxon-name><tp:taxon-name-part taxon-name-part-type="genus" reg="Macrostylis">Macrostylis</tp:taxon-name-part></tp:taxon-name></italic> sp. Mlpap | MOTU Mlpap</named-content>; associatedReferences: <named-content xmlns:xlink="http://www.w3.org/1999/xlink" content-type="dwc:associatedReferences" xlink:type="simple">Riehl T, Lins L, Brandt A (2018) The effects of depth, distance, and the Mid-Atlantic Ridge on genetic differentiation of abyssal and hadal isopods (<tp:taxon-name><tp:taxon-name-part taxon-name-part-type="family">Macrostylidae</tp:taxon-name-part></tp:taxon-name>). Deep Sea Research Part II: Topical Studies in Oceanography 148: 74–90. https://doi.org/10.1016/j.dsr2.2017.10.005 | Bober S, Brix S, Riehl T, Schwentner M, Brandt A (2018) Does the Mid-Atlantic Ridge affect the distribution of abyssal benthic crustaceans across the Atlantic Ocean? Deep-Sea Research Part II: Topical Studies in Oceanography 148: 91–104. https://doi.org/10.1016/j.dsr2.2018.02.026</named-content>; associatedSequences: <named-content xmlns:xlink="http://www.w3.org/1999/xlink" content-type="dwc:associatedSequences" xlink:type="simple">https://www.ncbi.nlm.nih.gov/nuccore/LT909340.1</named-content>; occurrenceID: <named-content xmlns:xlink="http://www.w3.org/1999/xlink" content-type="dwc:occurrenceID" xlink:type="simple">6D85388A-8C77-5108-8590-AC26EA612546</named-content>; <bold>Taxon:</bold> scientificName: <named-content xmlns:xlink="http://www.w3.org/1999/xlink" content-type="dwc:scientificName" xlink:type="simple"><italic><tp:taxon-name><tp:taxon-name-part taxon-name-part-type="genus" reg="Macrostylis">Macrostylis</tp:taxon-name-part><tp:taxon-name-part taxon-name-part-type="species" reg="papandreas">papandreas</tp:taxon-name-part></tp:taxon-name></italic> Johannsen, Riehl &amp; Brandt</named-content>; kingdom: <named-content xmlns:xlink="http://www.w3.org/1999/xlink" content-type="dwc:kingdom" xlink:type="simple"><tp:taxon-name><tp:taxon-name-part taxon-name-part-type="kingdom">Animalia</tp:taxon-name-part></tp:taxon-name></named-content>; phylum: <named-content xmlns:xlink="http://www.w3.org/1999/xlink" content-type="dwc:phylum" xlink:type="simple"><tp:taxon-name><tp:taxon-name-part taxon-name-part-type="phylum">Arthropoda</tp:taxon-name-part></tp:taxon-name></named-content>; class: <named-content xmlns:xlink="http://www.w3.org/1999/xlink" content-type="dwc:class" xlink:type="simple"><tp:taxon-name><tp:taxon-name-part taxon-name-part-type="class">Malacostraca</tp:taxon-name-part></tp:taxon-name></named-content>; order: <named-content xmlns:xlink="http://www.w3.org/1999/xlink" content-type="dwc:order" xlink:type="simple"><tp:taxon-name><tp:taxon-name-part taxon-name-part-type="order">Isopoda</tp:taxon-name-part></tp:taxon-name></named-content>; family: <named-content xmlns:xlink="http://www.w3.org/1999/xlink" content-type="dwc:family" xlink:type="simple"><tp:taxon-name><tp:taxon-name-part taxon-name-part-type="family">Macrostylidae</tp:taxon-name-part></tp:taxon-name></named-content>; genus: <named-content xmlns:xlink="http://www.w3.org/1999/xlink" content-type="dwc:genus" xlink:type="simple"><tp:taxon-name><tp:taxon-name-part taxon-name-part-type="genus">Macrostylis</tp:taxon-name-part></tp:taxon-name></named-content>; specificEpithet: <named-content xmlns:xlink="http://www.w3.org/1999/xlink" content-type="dwc:specificEpithet" xlink:type="simple"><italic><tp:taxon-name><tp:taxon-name-part taxon-name-part-type="genus" reg="Macrostylis"/><tp:taxon-name-part taxon-name-part-type="species" reg="papandreas">papandreas</tp:taxon-name-part></tp:taxon-name></italic></named-content>; scientificNameAuthorship: <named-content xmlns:xlink="http://www.w3.org/1999/xlink" content-type="dwc:scientificNameAuthorship" xlink:type="simple">Johannsen, Riehl &amp; Brandt</named-content>; nomenclaturalCode: <named-content xmlns:xlink="http://www.w3.org/1999/xlink" content-type="dwc:nomenclaturalCode" xlink:type="simple">ICZN</named-content>; <bold>Location:</bold> higherGeography: <named-content xmlns:xlink="http://www.w3.org/1999/xlink" content-type="dwc:higherGeography" xlink:type="simple">Atlantic Ocean</named-content>; locality: <named-content xmlns:xlink="http://www.w3.org/1999/xlink" content-type="dwc:locality" xlink:type="simple">Western Vema Fracture Zone, Vema-TRANSIT station SO237-11-1</named-content>; verbatimDepth: <named-content xmlns:xlink="http://www.w3.org/1999/xlink" content-type="dwc:verbatimDepth" xlink:type="simple">5090.5 m</named-content>; verbatimLatitude: <named-content xmlns:xlink="http://www.w3.org/1999/xlink" content-type="dwc:verbatimLatitude" xlink:type="simple">12°05.84' N</named-content>; verbatimLongitude: <named-content xmlns:xlink="http://www.w3.org/1999/xlink" content-type="dwc:verbatimLongitude" xlink:type="simple">50°27.97' W</named-content>; decimalLatitude: <named-content xmlns:xlink="http://www.w3.org/1999/xlink" content-type="dwc:decimalLatitude" xlink:type="simple">12.0973</named-content>; decimalLongitude: <named-content xmlns:xlink="http://www.w3.org/1999/xlink" content-type="dwc:decimalLongitude" xlink:type="simple">50.466167</named-content>; <bold>Identification:</bold> identifiedBy: <named-content xmlns:xlink="http://www.w3.org/1999/xlink" content-type="dwc:identifiedBy" xlink:type="simple">Torben Riehl, Simon Bober</named-content>; <bold>Event:</bold> samplingProtocol: <named-content xmlns:xlink="http://www.w3.org/1999/xlink" content-type="dwc:samplingProtocol" xlink:type="simple">Benthos trawl, Camera-Epibenthic Sledge, sieved through 0.3 mm mesh | Riehl T, Brenke N, Brix S, Driskell A, Kaiser S, Brandt A (2014) Field and laboratory methods for DNA studies on deep-sea isopod crustaceans. Polish Polar Research 35: 205–226. https://doi.org/10.2478/popore−2014−0018 | Devey CW (2015) RV SONNE Fahrtbericht / Cruise Report SO237 Vema-TRANSIT. Geomar Report 23: 130. https://doi.org/10.3289/GEOMAR_REP_NS_23_2034</named-content>; eventDate: <named-content xmlns:xlink="http://www.w3.org/1999/xlink" content-type="dwc:eventDate" xlink:type="simple">14/01/2015</named-content>; habitat: <named-content xmlns:xlink="http://www.w3.org/1999/xlink" content-type="dwc:habitat" xlink:type="simple">abyssal sediment</named-content>; fieldNumber: <named-content xmlns:xlink="http://www.w3.org/1999/xlink" content-type="dwc:fieldNumber" xlink:type="simple">SO237-11-1</named-content>; <bold>Record Level:</bold> institutionCode: <named-content xmlns:xlink="http://www.w3.org/1999/xlink" content-type="dwc:institutionCode" xlink:type="simple">ZMH</named-content>; collectionCode: <named-content xmlns:xlink="http://www.w3.org/1999/xlink" content-type="dwc:collectionCode" xlink:type="simple">K</named-content>; basisOfRecord: <named-content xmlns:xlink="http://www.w3.org/1999/xlink" content-type="dwc:basisOfRecord" xlink:type="simple">PreservedSpecimen</named-content></p></list-item><list-item><p><bold>Type status:</bold> <named-content xmlns:xlink="http://www.w3.org/1999/xlink" content-type="dwc:typeStatus" xlink:type="simple">Other material</named-content>. <bold>Occurrence:</bold> catalogNumber: <named-content xmlns:xlink="http://www.w3.org/1999/xlink" content-type="dwc:catalogNumber" xlink:type="simple">ZMH K-45160</named-content>; recordNumber: <named-content xmlns:xlink="http://www.w3.org/1999/xlink" content-type="dwc:recordNumber" xlink:type="simple">VTMac190</named-content>; individualCount: <named-content xmlns:xlink="http://www.w3.org/1999/xlink" content-type="dwc:individualCount" xlink:type="simple">1</named-content>; sex: <named-content xmlns:xlink="http://www.w3.org/1999/xlink" content-type="dwc:sex" xlink:type="simple">female</named-content>; lifeStage: <named-content xmlns:xlink="http://www.w3.org/1999/xlink" content-type="dwc:lifeStage" xlink:type="simple">adult</named-content>; preparations: <named-content xmlns:xlink="http://www.w3.org/1999/xlink" content-type="dwc:preparations" xlink:type="simple">whole animal (ETOH)</named-content>; previousIdentifications: <named-content xmlns:xlink="http://www.w3.org/1999/xlink" content-type="dwc:previousIdentifications" xlink:type="simple"><italic><tp:taxon-name><tp:taxon-name-part taxon-name-part-type="genus" reg="Macrostylis">Macrostylis</tp:taxon-name-part></tp:taxon-name></italic> sp. Mlpap | MOTU Mlpap</named-content>; associatedReferences: <named-content xmlns:xlink="http://www.w3.org/1999/xlink" content-type="dwc:associatedReferences" xlink:type="simple">Riehl T, Lins L, Brandt A (2018) The effects of depth, distance, and the Mid-Atlantic Ridge on genetic differentiation of abyssal and hadal isopods (<tp:taxon-name><tp:taxon-name-part taxon-name-part-type="family">Macrostylidae</tp:taxon-name-part></tp:taxon-name>). Deep Sea Research Part II: Topical Studies in Oceanography 148: 74–90. https://doi.org/10.1016/j.dsr2.2017.10.005 | Bober S, Brix S, Riehl T, Schwentner M, Brandt A (2018) Does the Mid-Atlantic Ridge affect the distribution of abyssal benthic crustaceans across the Atlantic Ocean? Deep-Sea Research Part II: Topical Studies in Oceanography 148: 91–104. https://doi.org/10.1016/j.dsr2.2018.02.027</named-content>; associatedSequences: <named-content xmlns:xlink="http://www.w3.org/1999/xlink" content-type="dwc:associatedSequences" xlink:type="simple">https://www.ncbi.nlm.nih.gov/nuccore/LT909341.1</named-content>; occurrenceID: <named-content xmlns:xlink="http://www.w3.org/1999/xlink" content-type="dwc:occurrenceID" xlink:type="simple">54F30307-3ED1-5EA6-A41A-B57052D9C427</named-content>; <bold>Taxon:</bold> scientificName: <named-content xmlns:xlink="http://www.w3.org/1999/xlink" content-type="dwc:scientificName" xlink:type="simple"><italic><tp:taxon-name><tp:taxon-name-part taxon-name-part-type="genus" reg="Macrostylis">Macrostylis</tp:taxon-name-part><tp:taxon-name-part taxon-name-part-type="species" reg="papandreas">papandreas</tp:taxon-name-part></tp:taxon-name></italic> Johannsen, Riehl &amp; Brandt</named-content>; kingdom: <named-content xmlns:xlink="http://www.w3.org/1999/xlink" content-type="dwc:kingdom" xlink:type="simple"><tp:taxon-name><tp:taxon-name-part taxon-name-part-type="kingdom">Animalia</tp:taxon-name-part></tp:taxon-name></named-content>; phylum: <named-content xmlns:xlink="http://www.w3.org/1999/xlink" content-type="dwc:phylum" xlink:type="simple"><tp:taxon-name><tp:taxon-name-part taxon-name-part-type="phylum">Arthropoda</tp:taxon-name-part></tp:taxon-name></named-content>; class: <named-content xmlns:xlink="http://www.w3.org/1999/xlink" content-type="dwc:class" xlink:type="simple"><tp:taxon-name><tp:taxon-name-part taxon-name-part-type="class">Malacostraca</tp:taxon-name-part></tp:taxon-name></named-content>; order: <named-content xmlns:xlink="http://www.w3.org/1999/xlink" content-type="dwc:order" xlink:type="simple"><tp:taxon-name><tp:taxon-name-part taxon-name-part-type="order">Isopoda</tp:taxon-name-part></tp:taxon-name></named-content>; family: <named-content xmlns:xlink="http://www.w3.org/1999/xlink" content-type="dwc:family" xlink:type="simple"><tp:taxon-name><tp:taxon-name-part taxon-name-part-type="family">Macrostylidae</tp:taxon-name-part></tp:taxon-name></named-content>; genus: <named-content xmlns:xlink="http://www.w3.org/1999/xlink" content-type="dwc:genus" xlink:type="simple"><tp:taxon-name><tp:taxon-name-part taxon-name-part-type="genus">Macrostylis</tp:taxon-name-part></tp:taxon-name></named-content>; specificEpithet: <named-content xmlns:xlink="http://www.w3.org/1999/xlink" content-type="dwc:specificEpithet" xlink:type="simple"><italic><tp:taxon-name><tp:taxon-name-part taxon-name-part-type="genus" reg="Macrostylis"/><tp:taxon-name-part taxon-name-part-type="species" reg="papandreas">papandreas</tp:taxon-name-part></tp:taxon-name></italic></named-content>; scientificNameAuthorship: <named-content xmlns:xlink="http://www.w3.org/1999/xlink" content-type="dwc:scientificNameAuthorship" xlink:type="simple">Johannsen, Riehl &amp; Brandt</named-content>; nomenclaturalCode: <named-content xmlns:xlink="http://www.w3.org/1999/xlink" content-type="dwc:nomenclaturalCode" xlink:type="simple">ICZN</named-content>; <bold>Location:</bold> higherGeography: <named-content xmlns:xlink="http://www.w3.org/1999/xlink" content-type="dwc:higherGeography" xlink:type="simple">Atlantic Ocean</named-content>; locality: <named-content xmlns:xlink="http://www.w3.org/1999/xlink" content-type="dwc:locality" xlink:type="simple">Western Vema Fracture Zone, Vema-TRANSIT station SO237-11-1</named-content>; verbatimDepth: <named-content xmlns:xlink="http://www.w3.org/1999/xlink" content-type="dwc:verbatimDepth" xlink:type="simple">5090.5 m</named-content>; verbatimLatitude: <named-content xmlns:xlink="http://www.w3.org/1999/xlink" content-type="dwc:verbatimLatitude" xlink:type="simple">12°05.84' N</named-content>; verbatimLongitude: <named-content xmlns:xlink="http://www.w3.org/1999/xlink" content-type="dwc:verbatimLongitude" xlink:type="simple">50°27.97' W</named-content>; decimalLatitude: <named-content xmlns:xlink="http://www.w3.org/1999/xlink" content-type="dwc:decimalLatitude" xlink:type="simple">12.0973</named-content>; decimalLongitude: <named-content xmlns:xlink="http://www.w3.org/1999/xlink" content-type="dwc:decimalLongitude" xlink:type="simple">50.466167</named-content>; <bold>Identification:</bold> identifiedBy: <named-content xmlns:xlink="http://www.w3.org/1999/xlink" content-type="dwc:identifiedBy" xlink:type="simple">Torben Riehl, Simon Bober</named-content>; <bold>Event:</bold> samplingProtocol: <named-content xmlns:xlink="http://www.w3.org/1999/xlink" content-type="dwc:samplingProtocol" xlink:type="simple">Benthos trawl, Camera-Epibenthic Sledge, sieved through 0.3 mm mesh | Riehl T, Brenke N, Brix S, Driskell A, Kaiser S, Brandt A (2014) Field and laboratory methods for DNA studies on deep-sea isopod crustaceans. Polish Polar Research 35: 205–226. https://doi.org/10.2478/popore−2014−0018 | Devey CW (2015) RV SONNE Fahrtbericht / Cruise Report SO237 Vema-TRANSIT. Geomar Report 23: 130. https://doi.org/10.3289/GEOMAR_REP_NS_23_2035</named-content>; eventDate: <named-content xmlns:xlink="http://www.w3.org/1999/xlink" content-type="dwc:eventDate" xlink:type="simple">14/01/2015</named-content>; habitat: <named-content xmlns:xlink="http://www.w3.org/1999/xlink" content-type="dwc:habitat" xlink:type="simple">abyssal sediment</named-content>; fieldNumber: <named-content xmlns:xlink="http://www.w3.org/1999/xlink" content-type="dwc:fieldNumber" xlink:type="simple">SO237-11-1</named-content>; <bold>Record Level:</bold> institutionCode: <named-content xmlns:xlink="http://www.w3.org/1999/xlink" content-type="dwc:institutionCode" xlink:type="simple">ZMH</named-content>; collectionCode: <named-content xmlns:xlink="http://www.w3.org/1999/xlink" content-type="dwc:collectionCode" xlink:type="simple">K</named-content>; basisOfRecord: <named-content xmlns:xlink="http://www.w3.org/1999/xlink" content-type="dwc:basisOfRecord" xlink:type="simple">PreservedSpecimen</named-content></p></list-item><list-item><p><bold>Type status:</bold> <named-content xmlns:xlink="http://www.w3.org/1999/xlink" content-type="dwc:typeStatus" xlink:type="simple">Other material</named-content>. <bold>Occurrence:</bold> catalogNumber: <named-content xmlns:xlink="http://www.w3.org/1999/xlink" content-type="dwc:catalogNumber" xlink:type="simple">ZMH K-45161</named-content>; recordNumber: <named-content xmlns:xlink="http://www.w3.org/1999/xlink" content-type="dwc:recordNumber" xlink:type="simple">VTMac192</named-content>; individualCount: <named-content xmlns:xlink="http://www.w3.org/1999/xlink" content-type="dwc:individualCount" xlink:type="simple">1</named-content>; sex: <named-content xmlns:xlink="http://www.w3.org/1999/xlink" content-type="dwc:sex" xlink:type="simple">female</named-content>; lifeStage: <named-content xmlns:xlink="http://www.w3.org/1999/xlink" content-type="dwc:lifeStage" xlink:type="simple">ovigerous</named-content>; preparations: <named-content xmlns:xlink="http://www.w3.org/1999/xlink" content-type="dwc:preparations" xlink:type="simple">whole animal (ETOH)</named-content>; previousIdentifications: <named-content xmlns:xlink="http://www.w3.org/1999/xlink" content-type="dwc:previousIdentifications" xlink:type="simple"><italic><tp:taxon-name><tp:taxon-name-part taxon-name-part-type="genus" reg="Macrostylis">Macrostylis</tp:taxon-name-part></tp:taxon-name></italic> sp. Mlpap | MOTU Mlpap</named-content>; associatedReferences: <named-content xmlns:xlink="http://www.w3.org/1999/xlink" content-type="dwc:associatedReferences" xlink:type="simple">Riehl T, Lins L, Brandt A (2018) The effects of depth, distance, and the Mid-Atlantic Ridge on genetic differentiation of abyssal and hadal isopods (<tp:taxon-name><tp:taxon-name-part taxon-name-part-type="family">Macrostylidae</tp:taxon-name-part></tp:taxon-name>). Deep Sea Research Part II: Topical Studies in Oceanography 148: 74–90. https://doi.org/10.1016/j.dsr2.2017.10.005 | Bober S, Brix S, Riehl T, Schwentner M, Brandt A (2018) Does the Mid-Atlantic Ridge affect the distribution of abyssal benthic crustaceans across the Atlantic Ocean? Deep-Sea Research Part II: Topical Studies in Oceanography 148: 91–104. https://doi.org/10.1016/j.dsr2.2018.02.028</named-content>; associatedSequences: <named-content xmlns:xlink="http://www.w3.org/1999/xlink" content-type="dwc:associatedSequences" xlink:type="simple">https://www.ncbi.nlm.nih.gov/nuccore/LT909343.1</named-content>; occurrenceID: <named-content xmlns:xlink="http://www.w3.org/1999/xlink" content-type="dwc:occurrenceID" xlink:type="simple">F3E2DBEB-7968-5FDF-A61B-766C7B8E3BBC</named-content>; <bold>Taxon:</bold> scientificName: <named-content xmlns:xlink="http://www.w3.org/1999/xlink" content-type="dwc:scientificName" xlink:type="simple"><italic><tp:taxon-name><tp:taxon-name-part taxon-name-part-type="genus" reg="Macrostylis">Macrostylis</tp:taxon-name-part><tp:taxon-name-part taxon-name-part-type="species" reg="papandreas">papandreas</tp:taxon-name-part></tp:taxon-name></italic> Johannsen, Riehl &amp; Brandt</named-content>; kingdom: <named-content xmlns:xlink="http://www.w3.org/1999/xlink" content-type="dwc:kingdom" xlink:type="simple"><tp:taxon-name><tp:taxon-name-part taxon-name-part-type="kingdom">Animalia</tp:taxon-name-part></tp:taxon-name></named-content>; phylum: <named-content xmlns:xlink="http://www.w3.org/1999/xlink" content-type="dwc:phylum" xlink:type="simple"><tp:taxon-name><tp:taxon-name-part taxon-name-part-type="phylum">Arthropoda</tp:taxon-name-part></tp:taxon-name></named-content>; class: <named-content xmlns:xlink="http://www.w3.org/1999/xlink" content-type="dwc:class" xlink:type="simple"><tp:taxon-name><tp:taxon-name-part taxon-name-part-type="class">Malacostraca</tp:taxon-name-part></tp:taxon-name></named-content>; order: <named-content xmlns:xlink="http://www.w3.org/1999/xlink" content-type="dwc:order" xlink:type="simple"><tp:taxon-name><tp:taxon-name-part taxon-name-part-type="order">Isopoda</tp:taxon-name-part></tp:taxon-name></named-content>; family: <named-content xmlns:xlink="http://www.w3.org/1999/xlink" content-type="dwc:family" xlink:type="simple"><tp:taxon-name><tp:taxon-name-part taxon-name-part-type="family">Macrostylidae</tp:taxon-name-part></tp:taxon-name></named-content>; genus: <named-content xmlns:xlink="http://www.w3.org/1999/xlink" content-type="dwc:genus" xlink:type="simple"><tp:taxon-name><tp:taxon-name-part taxon-name-part-type="genus">Macrostylis</tp:taxon-name-part></tp:taxon-name></named-content>; specificEpithet: <named-content xmlns:xlink="http://www.w3.org/1999/xlink" content-type="dwc:specificEpithet" xlink:type="simple"><italic><tp:taxon-name><tp:taxon-name-part taxon-name-part-type="genus" reg="Macrostylis"/><tp:taxon-name-part taxon-name-part-type="species" reg="papandreas">papandreas</tp:taxon-name-part></tp:taxon-name></italic></named-content>; scientificNameAuthorship: <named-content xmlns:xlink="http://www.w3.org/1999/xlink" content-type="dwc:scientificNameAuthorship" xlink:type="simple">Johannsen, Riehl &amp; Brandt</named-content>; nomenclaturalCode: <named-content xmlns:xlink="http://www.w3.org/1999/xlink" content-type="dwc:nomenclaturalCode" xlink:type="simple">ICZN</named-content>; <bold>Location:</bold> higherGeography: <named-content xmlns:xlink="http://www.w3.org/1999/xlink" content-type="dwc:higherGeography" xlink:type="simple">Atlantic Ocean</named-content>; locality: <named-content xmlns:xlink="http://www.w3.org/1999/xlink" content-type="dwc:locality" xlink:type="simple">Western Vema Fracture Zone, Vema-TRANSIT station SO237-9-8</named-content>; verbatimDepth: <named-content xmlns:xlink="http://www.w3.org/1999/xlink" content-type="dwc:verbatimDepth" xlink:type="simple">5002.5 m</named-content>; verbatimLatitude: <named-content xmlns:xlink="http://www.w3.org/1999/xlink" content-type="dwc:verbatimLatitude" xlink:type="simple">11°39.36' N</named-content>; verbatimLongitude: <named-content xmlns:xlink="http://www.w3.org/1999/xlink" content-type="dwc:verbatimLongitude" xlink:type="simple">47°53.99' W</named-content>; decimalLatitude: <named-content xmlns:xlink="http://www.w3.org/1999/xlink" content-type="dwc:decimalLatitude" xlink:type="simple">11.656</named-content>; decimalLongitude: <named-content xmlns:xlink="http://www.w3.org/1999/xlink" content-type="dwc:decimalLongitude" xlink:type="simple">47.89983</named-content>; <bold>Identification:</bold> identifiedBy: <named-content xmlns:xlink="http://www.w3.org/1999/xlink" content-type="dwc:identifiedBy" xlink:type="simple">Torben Riehl, Simon Bober</named-content>; <bold>Event:</bold> samplingProtocol: <named-content xmlns:xlink="http://www.w3.org/1999/xlink" content-type="dwc:samplingProtocol" xlink:type="simple">Benthos trawl, Camera-Epibenthic Sledge, sieved through 0.3 mm mesh | Riehl T, Brenke N, Brix S, Driskell A, Kaiser S, Brandt A (2014) Field and laboratory methods for DNA studies on deep-sea isopod crustaceans. Polish Polar Research 35: 205–226. https://doi.org/10.2478/popore−2014−0018 | Devey CW (2015) RV SONNE Fahrtbericht / Cruise Report SO237 Vema-TRANSIT. Geomar Report 23: 130. https://doi.org/10.3289/GEOMAR_REP_NS_23_2036</named-content>; eventDate: <named-content xmlns:xlink="http://www.w3.org/1999/xlink" content-type="dwc:eventDate" xlink:type="simple">12/01/2015</named-content>; habitat: <named-content xmlns:xlink="http://www.w3.org/1999/xlink" content-type="dwc:habitat" xlink:type="simple">abyssal sediment</named-content>; fieldNumber: <named-content xmlns:xlink="http://www.w3.org/1999/xlink" content-type="dwc:fieldNumber" xlink:type="simple">SO237-9-8</named-content>; <bold>Record Level:</bold> institutionCode: <named-content xmlns:xlink="http://www.w3.org/1999/xlink" content-type="dwc:institutionCode" xlink:type="simple">ZMH</named-content>; collectionCode: <named-content xmlns:xlink="http://www.w3.org/1999/xlink" content-type="dwc:collectionCode" xlink:type="simple">K</named-content>; basisOfRecord: <named-content xmlns:xlink="http://www.w3.org/1999/xlink" content-type="dwc:basisOfRecord" xlink:type="simple">PreservedSpecimen</named-content></p></list-item><list-item><p><bold>Type status:</bold> <named-content xmlns:xlink="http://www.w3.org/1999/xlink" content-type="dwc:typeStatus" xlink:type="simple">Other material</named-content>. <bold>Occurrence:</bold> catalogNumber: <named-content xmlns:xlink="http://www.w3.org/1999/xlink" content-type="dwc:catalogNumber" xlink:type="simple">ZMH K-45162</named-content>; recordNumber: <named-content xmlns:xlink="http://www.w3.org/1999/xlink" content-type="dwc:recordNumber" xlink:type="simple">VTMac194</named-content>; individualCount: <named-content xmlns:xlink="http://www.w3.org/1999/xlink" content-type="dwc:individualCount" xlink:type="simple">1</named-content>; sex: <named-content xmlns:xlink="http://www.w3.org/1999/xlink" content-type="dwc:sex" xlink:type="simple">female</named-content>; lifeStage: <named-content xmlns:xlink="http://www.w3.org/1999/xlink" content-type="dwc:lifeStage" xlink:type="simple">ovigerous</named-content>; preparations: <named-content xmlns:xlink="http://www.w3.org/1999/xlink" content-type="dwc:preparations" xlink:type="simple">whole animal (ETOH)</named-content>; previousIdentifications: <named-content xmlns:xlink="http://www.w3.org/1999/xlink" content-type="dwc:previousIdentifications" xlink:type="simple"><italic><tp:taxon-name><tp:taxon-name-part taxon-name-part-type="genus" reg="Macrostylis">Macrostylis</tp:taxon-name-part></tp:taxon-name></italic> sp. Mlpap | MOTU Mlpap</named-content>; associatedReferences: <named-content xmlns:xlink="http://www.w3.org/1999/xlink" content-type="dwc:associatedReferences" xlink:type="simple">Riehl T, Lins L, Brandt A (2018) The effects of depth, distance, and the Mid-Atlantic Ridge on genetic differentiation of abyssal and hadal isopods (<tp:taxon-name><tp:taxon-name-part taxon-name-part-type="family">Macrostylidae</tp:taxon-name-part></tp:taxon-name>). Deep Sea Research Part II: Topical Studies in Oceanography 148: 74–90. https://doi.org/10.1016/j.dsr2.2017.10.005 | Bober S, Brix S, Riehl T, Schwentner M, Brandt A (2018) Does the Mid-Atlantic Ridge affect the distribution of abyssal benthic crustaceans across the Atlantic Ocean? Deep-Sea Research Part II: Topical Studies in Oceanography 148: 91–104. https://doi.org/10.1016/j.dsr2.2018.02.029</named-content>; associatedSequences: <named-content xmlns:xlink="http://www.w3.org/1999/xlink" content-type="dwc:associatedSequences" xlink:type="simple">https://www.ncbi.nlm.nih.gov/nuccore/MN735421.1 | https://www.ncbi.nlm.nih.gov/nuccore/LT909344.1 | https://www.ncbi.nlm.nih.gov/nuccore/LT960461.1</named-content>; occurrenceID: <named-content xmlns:xlink="http://www.w3.org/1999/xlink" content-type="dwc:occurrenceID" xlink:type="simple">371C1BA6-CF27-59CD-883C-439FCBB44667</named-content>; <bold>Taxon:</bold> scientificName: <named-content xmlns:xlink="http://www.w3.org/1999/xlink" content-type="dwc:scientificName" xlink:type="simple"><italic><tp:taxon-name><tp:taxon-name-part taxon-name-part-type="genus" reg="Macrostylis">Macrostylis</tp:taxon-name-part><tp:taxon-name-part taxon-name-part-type="species" reg="papandreas">papandreas</tp:taxon-name-part></tp:taxon-name></italic> Johannsen, Riehl &amp; Brandt</named-content>; kingdom: <named-content xmlns:xlink="http://www.w3.org/1999/xlink" content-type="dwc:kingdom" xlink:type="simple"><tp:taxon-name><tp:taxon-name-part taxon-name-part-type="kingdom">Animalia</tp:taxon-name-part></tp:taxon-name></named-content>; phylum: <named-content xmlns:xlink="http://www.w3.org/1999/xlink" content-type="dwc:phylum" xlink:type="simple"><tp:taxon-name><tp:taxon-name-part taxon-name-part-type="phylum">Arthropoda</tp:taxon-name-part></tp:taxon-name></named-content>; class: <named-content xmlns:xlink="http://www.w3.org/1999/xlink" content-type="dwc:class" xlink:type="simple"><tp:taxon-name><tp:taxon-name-part taxon-name-part-type="class">Malacostraca</tp:taxon-name-part></tp:taxon-name></named-content>; order: <named-content xmlns:xlink="http://www.w3.org/1999/xlink" content-type="dwc:order" xlink:type="simple"><tp:taxon-name><tp:taxon-name-part taxon-name-part-type="order">Isopoda</tp:taxon-name-part></tp:taxon-name></named-content>; family: <named-content xmlns:xlink="http://www.w3.org/1999/xlink" content-type="dwc:family" xlink:type="simple"><tp:taxon-name><tp:taxon-name-part taxon-name-part-type="family">Macrostylidae</tp:taxon-name-part></tp:taxon-name></named-content>; genus: <named-content xmlns:xlink="http://www.w3.org/1999/xlink" content-type="dwc:genus" xlink:type="simple"><tp:taxon-name><tp:taxon-name-part taxon-name-part-type="genus">Macrostylis</tp:taxon-name-part></tp:taxon-name></named-content>; specificEpithet: <named-content xmlns:xlink="http://www.w3.org/1999/xlink" content-type="dwc:specificEpithet" xlink:type="simple"><italic><tp:taxon-name><tp:taxon-name-part taxon-name-part-type="genus" reg="Macrostylis"/><tp:taxon-name-part taxon-name-part-type="species" reg="papandreas">papandreas</tp:taxon-name-part></tp:taxon-name></italic></named-content>; scientificNameAuthorship: <named-content xmlns:xlink="http://www.w3.org/1999/xlink" content-type="dwc:scientificNameAuthorship" xlink:type="simple">Johannsen, Riehl &amp; Brandt</named-content>; nomenclaturalCode: <named-content xmlns:xlink="http://www.w3.org/1999/xlink" content-type="dwc:nomenclaturalCode" xlink:type="simple">ICZN</named-content>; <bold>Location:</bold> higherGeography: <named-content xmlns:xlink="http://www.w3.org/1999/xlink" content-type="dwc:higherGeography" xlink:type="simple">Atlantic Ocean</named-content>; locality: <named-content xmlns:xlink="http://www.w3.org/1999/xlink" content-type="dwc:locality" xlink:type="simple">Western Vema Fracture Zone, Vema-TRANSIT station SO237-11-4</named-content>; verbatimDepth: <named-content xmlns:xlink="http://www.w3.org/1999/xlink" content-type="dwc:verbatimDepth" xlink:type="simple">5119 m</named-content>; verbatimLatitude: <named-content xmlns:xlink="http://www.w3.org/1999/xlink" content-type="dwc:verbatimLatitude" xlink:type="simple">12°04.83' N</named-content>; verbatimLongitude: <named-content xmlns:xlink="http://www.w3.org/1999/xlink" content-type="dwc:verbatimLongitude" xlink:type="simple">50°28.14' W</named-content>; decimalLatitude: <named-content xmlns:xlink="http://www.w3.org/1999/xlink" content-type="dwc:decimalLatitude" xlink:type="simple">12.0805</named-content>; decimalLongitude: <named-content xmlns:xlink="http://www.w3.org/1999/xlink" content-type="dwc:decimalLongitude" xlink:type="simple">50.469</named-content>; <bold>Identification:</bold> identifiedBy: <named-content xmlns:xlink="http://www.w3.org/1999/xlink" content-type="dwc:identifiedBy" xlink:type="simple">Torben Riehl, Simon Bober</named-content>; <bold>Event:</bold> samplingProtocol: <named-content xmlns:xlink="http://www.w3.org/1999/xlink" content-type="dwc:samplingProtocol" xlink:type="simple">Benthos trawl, Camera-Epibenthic Sledge, sieved through 0.3 mm mesh | Riehl T, Brenke N, Brix S, Driskell A, Kaiser S, Brandt A (2014) Field and laboratory methods for DNA studies on deep-sea isopod crustaceans. Polish Polar Research 35: 205–226. https://doi.org/10.2478/popore−2014−0018 | Devey CW (2015) RV SONNE Fahrtbericht / Cruise Report SO237 Vema-TRANSIT. Geomar Report 23: 130. https://doi.org/10.3289/GEOMAR_REP_NS_23_2037</named-content>; eventDate: <named-content xmlns:xlink="http://www.w3.org/1999/xlink" content-type="dwc:eventDate" xlink:type="simple">14/01/2015</named-content>; habitat: <named-content xmlns:xlink="http://www.w3.org/1999/xlink" content-type="dwc:habitat" xlink:type="simple">abyssal sediment</named-content>; fieldNumber: <named-content xmlns:xlink="http://www.w3.org/1999/xlink" content-type="dwc:fieldNumber" xlink:type="simple">SO237-11-4</named-content>; <bold>Record Level:</bold> institutionCode: <named-content xmlns:xlink="http://www.w3.org/1999/xlink" content-type="dwc:institutionCode" xlink:type="simple">ZMH</named-content>; collectionCode: <named-content xmlns:xlink="http://www.w3.org/1999/xlink" content-type="dwc:collectionCode" xlink:type="simple">K</named-content>; basisOfRecord: <named-content xmlns:xlink="http://www.w3.org/1999/xlink" content-type="dwc:basisOfRecord" xlink:type="simple">PreservedSpecimen</named-content></p></list-item><list-item><p><bold>Type status:</bold> <named-content xmlns:xlink="http://www.w3.org/1999/xlink" content-type="dwc:typeStatus" xlink:type="simple">Other material</named-content>. <bold>Occurrence:</bold> catalogNumber: <named-content xmlns:xlink="http://www.w3.org/1999/xlink" content-type="dwc:catalogNumber" xlink:type="simple">ZMH K-45163</named-content>; recordNumber: <named-content xmlns:xlink="http://www.w3.org/1999/xlink" content-type="dwc:recordNumber" xlink:type="simple">VTMac197</named-content>; individualCount: <named-content xmlns:xlink="http://www.w3.org/1999/xlink" content-type="dwc:individualCount" xlink:type="simple">1</named-content>; sex: <named-content xmlns:xlink="http://www.w3.org/1999/xlink" content-type="dwc:sex" xlink:type="simple">female</named-content>; lifeStage: <named-content xmlns:xlink="http://www.w3.org/1999/xlink" content-type="dwc:lifeStage" xlink:type="simple">ovigerous</named-content>; preparations: <named-content xmlns:xlink="http://www.w3.org/1999/xlink" content-type="dwc:preparations" xlink:type="simple">whole animal (ETOH)</named-content>; previousIdentifications: <named-content xmlns:xlink="http://www.w3.org/1999/xlink" content-type="dwc:previousIdentifications" xlink:type="simple"><italic><tp:taxon-name><tp:taxon-name-part taxon-name-part-type="genus" reg="Macrostylis">Macrostylis</tp:taxon-name-part></tp:taxon-name></italic> sp. Mlpap | MOTU Mlpap</named-content>; associatedReferences: <named-content xmlns:xlink="http://www.w3.org/1999/xlink" content-type="dwc:associatedReferences" xlink:type="simple">Riehl T, Lins L, Brandt A (2018) The effects of depth, distance, and the Mid-Atlantic Ridge on genetic differentiation of abyssal and hadal isopods (<tp:taxon-name><tp:taxon-name-part taxon-name-part-type="family">Macrostylidae</tp:taxon-name-part></tp:taxon-name>). Deep Sea Research Part II: Topical Studies in Oceanography 148: 74–90. https://doi.org/10.1016/j.dsr2.2017.10.005 | Bober S, Brix S, Riehl T, Schwentner M, Brandt A (2018) Does the Mid-Atlantic Ridge affect the distribution of abyssal benthic crustaceans across the Atlantic Ocean? Deep-Sea Research Part II: Topical Studies in Oceanography 148: 91–104. https://doi.org/10.1016/j.dsr2.2018.02.030</named-content>; associatedSequences: <named-content xmlns:xlink="http://www.w3.org/1999/xlink" content-type="dwc:associatedSequences" xlink:type="simple">https://www.ncbi.nlm.nih.gov/nuccore/LT909347.1</named-content>; occurrenceID: <named-content xmlns:xlink="http://www.w3.org/1999/xlink" content-type="dwc:occurrenceID" xlink:type="simple">F5A9B2BC-9B66-5885-B3F5-EDC1C3899DAD</named-content>; <bold>Taxon:</bold> scientificName: <named-content xmlns:xlink="http://www.w3.org/1999/xlink" content-type="dwc:scientificName" xlink:type="simple"><italic><tp:taxon-name><tp:taxon-name-part taxon-name-part-type="genus" reg="Macrostylis">Macrostylis</tp:taxon-name-part><tp:taxon-name-part taxon-name-part-type="species" reg="papandreas">papandreas</tp:taxon-name-part></tp:taxon-name></italic> Johannsen, Riehl &amp; Brandt</named-content>; kingdom: <named-content xmlns:xlink="http://www.w3.org/1999/xlink" content-type="dwc:kingdom" xlink:type="simple"><tp:taxon-name><tp:taxon-name-part taxon-name-part-type="kingdom">Animalia</tp:taxon-name-part></tp:taxon-name></named-content>; phylum: <named-content xmlns:xlink="http://www.w3.org/1999/xlink" content-type="dwc:phylum" xlink:type="simple"><tp:taxon-name><tp:taxon-name-part taxon-name-part-type="phylum">Arthropoda</tp:taxon-name-part></tp:taxon-name></named-content>; class: <named-content xmlns:xlink="http://www.w3.org/1999/xlink" content-type="dwc:class" xlink:type="simple"><tp:taxon-name><tp:taxon-name-part taxon-name-part-type="class">Malacostraca</tp:taxon-name-part></tp:taxon-name></named-content>; order: <named-content xmlns:xlink="http://www.w3.org/1999/xlink" content-type="dwc:order" xlink:type="simple"><tp:taxon-name><tp:taxon-name-part taxon-name-part-type="order">Isopoda</tp:taxon-name-part></tp:taxon-name></named-content>; family: <named-content xmlns:xlink="http://www.w3.org/1999/xlink" content-type="dwc:family" xlink:type="simple"><tp:taxon-name><tp:taxon-name-part taxon-name-part-type="family">Macrostylidae</tp:taxon-name-part></tp:taxon-name></named-content>; genus: <named-content xmlns:xlink="http://www.w3.org/1999/xlink" content-type="dwc:genus" xlink:type="simple"><tp:taxon-name><tp:taxon-name-part taxon-name-part-type="genus">Macrostylis</tp:taxon-name-part></tp:taxon-name></named-content>; specificEpithet: <named-content xmlns:xlink="http://www.w3.org/1999/xlink" content-type="dwc:specificEpithet" xlink:type="simple"><italic><tp:taxon-name><tp:taxon-name-part taxon-name-part-type="genus" reg="Macrostylis"/><tp:taxon-name-part taxon-name-part-type="species" reg="papandreas">papandreas</tp:taxon-name-part></tp:taxon-name></italic></named-content>; scientificNameAuthorship: <named-content xmlns:xlink="http://www.w3.org/1999/xlink" content-type="dwc:scientificNameAuthorship" xlink:type="simple">Johannsen, Riehl &amp; Brandt</named-content>; nomenclaturalCode: <named-content xmlns:xlink="http://www.w3.org/1999/xlink" content-type="dwc:nomenclaturalCode" xlink:type="simple">ICZN</named-content>; <bold>Location:</bold> higherGeography: <named-content xmlns:xlink="http://www.w3.org/1999/xlink" content-type="dwc:higherGeography" xlink:type="simple">Atlantic Ocean</named-content>; locality: <named-content xmlns:xlink="http://www.w3.org/1999/xlink" content-type="dwc:locality" xlink:type="simple">Western Vema Fracture Zone, Vema-TRANSIT station SO237-11-4</named-content>; verbatimDepth: <named-content xmlns:xlink="http://www.w3.org/1999/xlink" content-type="dwc:verbatimDepth" xlink:type="simple">5119 m</named-content>; verbatimLatitude: <named-content xmlns:xlink="http://www.w3.org/1999/xlink" content-type="dwc:verbatimLatitude" xlink:type="simple">12°04.83' N</named-content>; verbatimLongitude: <named-content xmlns:xlink="http://www.w3.org/1999/xlink" content-type="dwc:verbatimLongitude" xlink:type="simple">50°28.14' W</named-content>; decimalLatitude: <named-content xmlns:xlink="http://www.w3.org/1999/xlink" content-type="dwc:decimalLatitude" xlink:type="simple">12.0805</named-content>; decimalLongitude: <named-content xmlns:xlink="http://www.w3.org/1999/xlink" content-type="dwc:decimalLongitude" xlink:type="simple">50.469</named-content>; <bold>Identification:</bold> identifiedBy: <named-content xmlns:xlink="http://www.w3.org/1999/xlink" content-type="dwc:identifiedBy" xlink:type="simple">Torben Riehl, Simon Bober</named-content>; <bold>Event:</bold> samplingProtocol: <named-content xmlns:xlink="http://www.w3.org/1999/xlink" content-type="dwc:samplingProtocol" xlink:type="simple">Benthos trawl, Camera-Epibenthic Sledge, sieved through 0.3 mm mesh | Riehl T, Brenke N, Brix S, Driskell A, Kaiser S, Brandt A (2014) Field and laboratory methods for DNA studies on deep-sea isopod crustaceans. Polish Polar Research 35: 205–226. https://doi.org/10.2478/popore−2014−0018 | Devey CW (2015) RV SONNE Fahrtbericht / Cruise Report SO237 Vema-TRANSIT. Geomar Report 23: 130. https://doi.org/10.3289/GEOMAR_REP_NS_23_2038</named-content>; eventDate: <named-content xmlns:xlink="http://www.w3.org/1999/xlink" content-type="dwc:eventDate" xlink:type="simple">14/01/2015</named-content>; habitat: <named-content xmlns:xlink="http://www.w3.org/1999/xlink" content-type="dwc:habitat" xlink:type="simple">abyssal sediment</named-content>; fieldNumber: <named-content xmlns:xlink="http://www.w3.org/1999/xlink" content-type="dwc:fieldNumber" xlink:type="simple">SO237-11-4</named-content>; <bold>Record Level:</bold> institutionCode: <named-content xmlns:xlink="http://www.w3.org/1999/xlink" content-type="dwc:institutionCode" xlink:type="simple">ZMH</named-content>; collectionCode: <named-content xmlns:xlink="http://www.w3.org/1999/xlink" content-type="dwc:collectionCode" xlink:type="simple">K</named-content>; basisOfRecord: <named-content xmlns:xlink="http://www.w3.org/1999/xlink" content-type="dwc:basisOfRecord" xlink:type="simple">PreservedSpecimen</named-content></p></list-item><list-item><p><bold>Type status:</bold> <named-content xmlns:xlink="http://www.w3.org/1999/xlink" content-type="dwc:typeStatus" xlink:type="simple">Other material</named-content>. <bold>Occurrence:</bold> catalogNumber: <named-content xmlns:xlink="http://www.w3.org/1999/xlink" content-type="dwc:catalogNumber" xlink:type="simple">ZMH K-45164</named-content>; recordNumber: <named-content xmlns:xlink="http://www.w3.org/1999/xlink" content-type="dwc:recordNumber" xlink:type="simple">VTMac198</named-content>; individualCount: <named-content xmlns:xlink="http://www.w3.org/1999/xlink" content-type="dwc:individualCount" xlink:type="simple">1</named-content>; sex: <named-content xmlns:xlink="http://www.w3.org/1999/xlink" content-type="dwc:sex" xlink:type="simple">female</named-content>; lifeStage: <named-content xmlns:xlink="http://www.w3.org/1999/xlink" content-type="dwc:lifeStage" xlink:type="simple">ovigerous</named-content>; preparations: <named-content xmlns:xlink="http://www.w3.org/1999/xlink" content-type="dwc:preparations" xlink:type="simple">whole animal (ETOH)</named-content>; previousIdentifications: <named-content xmlns:xlink="http://www.w3.org/1999/xlink" content-type="dwc:previousIdentifications" xlink:type="simple"><italic><tp:taxon-name><tp:taxon-name-part taxon-name-part-type="genus" reg="Macrostylis">Macrostylis</tp:taxon-name-part></tp:taxon-name></italic> sp. Mlpap | MOTU Mlpap</named-content>; associatedReferences: <named-content xmlns:xlink="http://www.w3.org/1999/xlink" content-type="dwc:associatedReferences" xlink:type="simple">Riehl T, Lins L, Brandt A (2018) The effects of depth, distance, and the Mid-Atlantic Ridge on genetic differentiation of abyssal and hadal isopods (<tp:taxon-name><tp:taxon-name-part taxon-name-part-type="family">Macrostylidae</tp:taxon-name-part></tp:taxon-name>). Deep Sea Research Part II: Topical Studies in Oceanography 148: 74–90. https://doi.org/10.1016/j.dsr2.2017.10.005 | Bober S, Brix S, Riehl T, Schwentner M, Brandt A (2018) Does the Mid-Atlantic Ridge affect the distribution of abyssal benthic crustaceans across the Atlantic Ocean? Deep-Sea Research Part II: Topical Studies in Oceanography 148: 91–104. https://doi.org/10.1016/j.dsr2.2018.02.031</named-content>; associatedSequences: <named-content xmlns:xlink="http://www.w3.org/1999/xlink" content-type="dwc:associatedSequences" xlink:type="simple">https://www.ncbi.nlm.nih.gov/nuccore/LT909348.1 | https://www.ncbi.nlm.nih.gov/nuccore/LT960462.1</named-content>; occurrenceID: <named-content xmlns:xlink="http://www.w3.org/1999/xlink" content-type="dwc:occurrenceID" xlink:type="simple">54F0B37A-7871-5682-8038-C4211E7B6E98</named-content>; <bold>Taxon:</bold> scientificName: <named-content xmlns:xlink="http://www.w3.org/1999/xlink" content-type="dwc:scientificName" xlink:type="simple"><italic><tp:taxon-name><tp:taxon-name-part taxon-name-part-type="genus" reg="Macrostylis">Macrostylis</tp:taxon-name-part><tp:taxon-name-part taxon-name-part-type="species" reg="papandreas">papandreas</tp:taxon-name-part></tp:taxon-name></italic> Johannsen, Riehl &amp; Brandt</named-content>; kingdom: <named-content xmlns:xlink="http://www.w3.org/1999/xlink" content-type="dwc:kingdom" xlink:type="simple"><tp:taxon-name><tp:taxon-name-part taxon-name-part-type="kingdom">Animalia</tp:taxon-name-part></tp:taxon-name></named-content>; phylum: <named-content xmlns:xlink="http://www.w3.org/1999/xlink" content-type="dwc:phylum" xlink:type="simple"><tp:taxon-name><tp:taxon-name-part taxon-name-part-type="phylum">Arthropoda</tp:taxon-name-part></tp:taxon-name></named-content>; class: <named-content xmlns:xlink="http://www.w3.org/1999/xlink" content-type="dwc:class" xlink:type="simple"><tp:taxon-name><tp:taxon-name-part taxon-name-part-type="class">Malacostraca</tp:taxon-name-part></tp:taxon-name></named-content>; order: <named-content xmlns:xlink="http://www.w3.org/1999/xlink" content-type="dwc:order" xlink:type="simple"><tp:taxon-name><tp:taxon-name-part taxon-name-part-type="order">Isopoda</tp:taxon-name-part></tp:taxon-name></named-content>; family: <named-content xmlns:xlink="http://www.w3.org/1999/xlink" content-type="dwc:family" xlink:type="simple"><tp:taxon-name><tp:taxon-name-part taxon-name-part-type="family">Macrostylidae</tp:taxon-name-part></tp:taxon-name></named-content>; genus: <named-content xmlns:xlink="http://www.w3.org/1999/xlink" content-type="dwc:genus" xlink:type="simple"><tp:taxon-name><tp:taxon-name-part taxon-name-part-type="genus">Macrostylis</tp:taxon-name-part></tp:taxon-name></named-content>; specificEpithet: <named-content xmlns:xlink="http://www.w3.org/1999/xlink" content-type="dwc:specificEpithet" xlink:type="simple"><italic><tp:taxon-name><tp:taxon-name-part taxon-name-part-type="genus" reg="Macrostylis"/><tp:taxon-name-part taxon-name-part-type="species" reg="papandreas">papandreas</tp:taxon-name-part></tp:taxon-name></italic></named-content>; scientificNameAuthorship: <named-content xmlns:xlink="http://www.w3.org/1999/xlink" content-type="dwc:scientificNameAuthorship" xlink:type="simple">Johannsen, Riehl &amp; Brandt</named-content>; nomenclaturalCode: <named-content xmlns:xlink="http://www.w3.org/1999/xlink" content-type="dwc:nomenclaturalCode" xlink:type="simple">ICZN</named-content>; <bold>Location:</bold> higherGeography: <named-content xmlns:xlink="http://www.w3.org/1999/xlink" content-type="dwc:higherGeography" xlink:type="simple">Atlantic Ocean</named-content>; locality: <named-content xmlns:xlink="http://www.w3.org/1999/xlink" content-type="dwc:locality" xlink:type="simple">Western Vema Fracture Zone, Vema-TRANSIT station SO237-11-4</named-content>; verbatimDepth: <named-content xmlns:xlink="http://www.w3.org/1999/xlink" content-type="dwc:verbatimDepth" xlink:type="simple">5119 m</named-content>; verbatimLatitude: <named-content xmlns:xlink="http://www.w3.org/1999/xlink" content-type="dwc:verbatimLatitude" xlink:type="simple">12°04.83' N</named-content>; verbatimLongitude: <named-content xmlns:xlink="http://www.w3.org/1999/xlink" content-type="dwc:verbatimLongitude" xlink:type="simple">50°28.14' W</named-content>; decimalLatitude: <named-content xmlns:xlink="http://www.w3.org/1999/xlink" content-type="dwc:decimalLatitude" xlink:type="simple">12.0805</named-content>; decimalLongitude: <named-content xmlns:xlink="http://www.w3.org/1999/xlink" content-type="dwc:decimalLongitude" xlink:type="simple">50.469</named-content>; <bold>Identification:</bold> identifiedBy: <named-content xmlns:xlink="http://www.w3.org/1999/xlink" content-type="dwc:identifiedBy" xlink:type="simple">Torben Riehl, Simon Bober</named-content>; <bold>Event:</bold> samplingProtocol: <named-content xmlns:xlink="http://www.w3.org/1999/xlink" content-type="dwc:samplingProtocol" xlink:type="simple">Benthos trawl, Camera-Epibenthic Sledge, sieved through 0.3 mm mesh | Riehl T, Brenke N, Brix S, Driskell A, Kaiser S, Brandt A (2014) Field and laboratory methods for DNA studies on deep-sea isopod crustaceans. Polish Polar Research 35: 205–226. https://doi.org/10.2478/popore−2014−0018 | Devey CW (2015) RV SONNE Fahrtbericht / Cruise Report SO237 Vema-TRANSIT. Geomar Report 23: 130. https://doi.org/10.3289/GEOMAR_REP_NS_23_2039</named-content>; eventDate: <named-content xmlns:xlink="http://www.w3.org/1999/xlink" content-type="dwc:eventDate" xlink:type="simple">14/01/2015</named-content>; habitat: <named-content xmlns:xlink="http://www.w3.org/1999/xlink" content-type="dwc:habitat" xlink:type="simple">abyssal sediment</named-content>; fieldNumber: <named-content xmlns:xlink="http://www.w3.org/1999/xlink" content-type="dwc:fieldNumber" xlink:type="simple">SO237-11-4</named-content>; <bold>Record Level:</bold> institutionCode: <named-content xmlns:xlink="http://www.w3.org/1999/xlink" content-type="dwc:institutionCode" xlink:type="simple">ZMH</named-content>; collectionCode: <named-content xmlns:xlink="http://www.w3.org/1999/xlink" content-type="dwc:collectionCode" xlink:type="simple">K</named-content>; basisOfRecord: <named-content xmlns:xlink="http://www.w3.org/1999/xlink" content-type="dwc:basisOfRecord" xlink:type="simple">PreservedSpecimen</named-content></p></list-item></list></tp:treatment-sec><tp:treatment-sec sec-type="Description"><title>Description</title><p><bold>Holotype</bold>: non-ovigerous female, 2.3 mm, ZMH K-45148, Vema-TRANSIT station 6–7, designated here.</p><p><bold>Paratypes</bold>: non-ovigerous female, 2.4 mm, ZMH K-45149, same locality as holotype; adult male, 2.0 mm, ZMH K-45166, dissected for illustration of the habitus and appendages, same locality as holotype; subadult male, 1.7 mm, ZMH K-45167, used for illustration of the habitus, same locality as holotype.</p><p><bold>Type locality</bold>: Vema-TRANSIT expedition (SO-237) station 6–7: tropical North Atlantic Ocean, eastern Vema Fracture Zone, start trawl at <named-content xmlns:xlink="http://www.w3.org/1999/xlink" content-type="dwc:verbatimCoordinates" xlink:type="simple">10° 20.659' N, 36° 57.010' W</named-content>; 5085 m depth; end trawl at <named-content xmlns:xlink="http://www.w3.org/1999/xlink" content-type="dwc:verbatimCoordinates" xlink:type="simple">10° 21.547' N, 36° 55.585' W</named-content>; 5079 m depth; 02. January 2015, R/V SONNE.</p><p><bold>Further records</bold>: Western Vema Fracture Zone, Vema-TRANSIT expedition (SO-237) stations SO237-9-8, SO237-11-1 and SO237-11-4.</p><p>
            <bold>Description of non-ovigerous and ovigerous female</bold>
          </p><p><bold>Body</bold> (Figs <xref ref-type="fig" rid="F11403187">25</xref>, <xref ref-type="fig" rid="F11403197">26</xref>, <xref ref-type="fig" rid="F11403199">27</xref>, <xref ref-type="fig" rid="F11403361">28</xref>) shape widest in anterior half, narrowing posteriorly; length 2.1–2.4 mm, 4.7–5.0 width, tergite surfaces with scattered setae, density of setation increasing from anterior to posterior tergites. <bold>Ventral projections</bold> present in ovigerous and non-ovigerous females, acute, on Prn1 prominent, orientated anteriorly; on Prn4 spine directed posteriorly, small, medially; on Prn5–Prn6 spine prominent, closer to posterior segment border; on Prn7 spine prominent. <bold>Imbricate ornamentation</bold> absent. <bold>Ceph</bold> length 0.76 width, 0.14 body length; frontal furrow proceeding slightly in front of A1–A2 insertions, originating from rim of A1–A2 sockets, slightly bent frontally; posterolateral setae present, flexibly articulated. <bold>Fossosoma</bold> length 1.0 width, 0.23 body length; ventral surface without carina, lateral tergite margins confluent. <bold>Prn1</bold> posterolaterally asetose. <bold>Prn2</bold>–<bold>Prn3</bold> posterolaterally setose. <bold>Prn3</bold> posterolateral setae robust, flexibly articulated, on pedestals. <bold>Prn4</bold> width 1.1 Prn5 width, length 0.38 width; with poorly-developed collum, anteriorly widest, with broadly rounded, blunt posterolateral margin; narrowing gradually towards posterior; posterolateral margins contracting laterally, rounded; posterolateral setae robust, spine-like, articulating on pedestals.</p><p><bold>Posterior tagma</bold> posterolateral margins rounded; posterolateral setae in pairs, robust, spine-like. <bold>Prn5</bold> length 0.48 width, 1.2 Prn4 length; posterolateral setae on pedestals. <bold>Prn6</bold> length 0.70 width, 1.3 Prn 5 length; posterolateral margin projecting. <bold>Prn7</bold> with posterolateral projections, similar to Prn5–6, length 0.53 width. <bold>Plt</bold> (Figs <xref ref-type="fig" rid="F11403187">25</xref>, <xref ref-type="fig" rid="F11403197">26</xref>, <xref ref-type="fig" rid="F11403199">27</xref>, <xref ref-type="fig" rid="F11403361">28</xref>, <xref ref-type="fig" rid="F11403359">29</xref>), near-oval; length 0.22 body length, 1.6 width, narrower than Prn7; dorsal slot-like apertures diagonal across longitudinal axis, concave; posterior margin at Urp insertions concave, apex convex, broadly rounded, of semicircular shape, laterally extending to Urp insertions, apex length 0.19 Plt length; apical setae 8 altogether, positioned on and around apex; Plp cavity width 0.73 Plt width, setal ridges present, not visible in dorsal view; longitudinal trough width 0.36 Plt width; anal opening caudally in the trough, exposed and superficial, parallel to frontal plane.</p><p><bold>A1</bold> (Figs <xref ref-type="fig" rid="F11403187">25</xref>, <xref ref-type="fig" rid="F11403197">26</xref>, <xref ref-type="fig" rid="F11403199">27</xref>) length 0.40 head width, 0.18 A2 length, width 1.0 A2 width; relative length ratios of art 1.0, 0.63, 0.38, 0.38, 0.13; L/W ratios of art 2.0, 1.7, 1.5, 1.5, 0.50; terminal art with 1 aesthetasc with intermediate belt of constrictions. <bold>A2</bold> (Figs <xref ref-type="fig" rid="F11403187">25</xref>, <xref ref-type="fig" rid="F11403197">26</xref>, <xref ref-type="fig" rid="F11403199">27</xref>) length 0.47 body length; coxa length shorter than width; basis length exceeding width, longer than twice coxa length; ischium length exceeding width, longer than coxa; merus longer than coxa, basis and ischium combined; carpus length subsimilar merus length; flagellum with 7 art. <bold>Md</bold> (Fig. <xref ref-type="fig" rid="F11403265">30</xref>) in medial view narrowest proximally to incisor; with lateral setae; molar process length subsimilar incisor length; left Md incisor process oligodentate with dorsal and ventral subdistal teeth that partly enclose lacinia, with 4 cusps, <italic>lacinia mobilis</italic> robust, cusp shape similar to incisor process, with 4 cusps; right Md incisor process oligodentate with dorsal and ventral subdistal cusps that partly enclose lacinia, with 3 cusps, <italic>lacinia mobilis</italic> robust, construction similar to incisor process, larger than left <italic>lacinia mobilis</italic>, with 7 cusps. <bold>Mxp</bold> (Fig. <xref ref-type="fig" rid="F11403265">30</xref>) basis length 2.2 width; medioventrally setose, distally with setulate sensillae; palp art2 wider than art1, art1 shorter than art3; epipod length 2.0 width, 0.40 coxa-basis length.</p><p><bold>P1</bold> (Fig. <xref ref-type="fig" rid="F11403345">31</xref>) length 0.37 body length; ischium dorsal margin with 4 setae; merus dorsal margin with 3 setae, ventral margin with 3 bisetulate setae; carpus dorsally with 1 seta; dactylus medially-subdistally with 3 sensillae, terminal claw length 0.60 dactylus length. <bold>P2</bold> (Fig. <xref ref-type="fig" rid="F11403345">31</xref>) length 0.39 body length; ischium dorsally with 5 setae submarginally; merus dorsally with 3 setae, ventrally with 2 bisetulate setae; carpus dorsally with 1 asetulate seta, 1 broom seta, 1 bifid seta, ventrally with 4 bisetulate setae; dactylus medially-subdistally with 2 sensillae.</p><p><bold>P3</bold> (Figs <xref ref-type="fig" rid="F11403345">31</xref>, <xref ref-type="fig" rid="F11403355">32</xref>, <xref ref-type="fig" rid="F11403383">33</xref>) length 0.42 body length; ischium dorsal lobe subtriangular; proximally with 2 setulate setae, apex with 1 prominent seta; apical seta simple, bifurcate, straight, flexibly articulated; distally with 2 setulate setae; merus dorsally with 6 bifurcate setae, ventrally with 5 bisetulate setae; carpus dorsally with 4 setae, ventrally with 5 bisetulate setae; dactylus medially-subdistally with 3 sensillae. <bold>P4</bold> (Fig. <xref ref-type="fig" rid="F11403345">31</xref>) length 0.23 body length; carpus oval in cross section. <bold>P5</bold> (Fig. <xref ref-type="fig" rid="F11403353">34</xref>) length 0.40 body length; art L/W ratios 3.1, 3.3, 2.3, 4.3, 4.3, 2.5; relative art length ratios 1.0, 0.80, 0.56, 0.68, 0.52, 0.20. <bold>P6</bold> (Fig. <xref ref-type="fig" rid="F11403353">34</xref>) length 0.51 body length; art L/W ratios 3.1, 3.7, 2.3, 7.5, 5.7, 3.0; relative art length ratios 1.0, 0.79, 0.57, 1.1, 0.61, 0.21. <bold>P7</bold> (Fig. <xref ref-type="fig" rid="F11403353">34</xref>) 0.48 body length; relative art length ratios 1.0, 0.84, 0.56, 1.2, 0.72, 0.24; basis length 3.1 width, dorsal margin with row of 15 elongate setae, exceeding beyond proximal half of art, setae longer basis width, ventral margin with row of 3 elongate setae, setae shorter basis width; ischium length 3.5 width, mediodorsally with 4 setae, medioventrally with 2 setae, grouped, distoventrally with 3 setae; merus length 2.3 width, distodorsally with 3 setae, medioventrally and distoventrally with 1 seta. Carpus length 7.3 width, mediodorsally with 1 seta, distodorsally with 3 setae, medioventrally with 2 setae, distoventrally with 3 setae; propodus length 6.0 width, dactylus length 3.0 width.</p><p><bold>Op</bold> (Fig. <xref ref-type="fig" rid="F11403359">29</xref>) stout; length 1.5 width, 0.70 Plt dorsal length, not reaching anus; apical width 0.44 Op width; distally tapered; distal margin narrow, broadly rounded; ventrally with rounded, edgeless keel; with lateral fringe consisting of 4 setae on either side, separate from apical row of 11 broom setae; apical setae short, extending to anal opening. <bold>Plp3</bold> (Fig. <xref ref-type="fig" rid="F11403359">29</xref>) protopod length 2.0 width, 0.50 Plp3 length, endopod plumose setae shorter than endopod; exopod length 0.70 Plp3 length, monoarticulate, with one conspicuous subapical seta. <bold>Plp4</bold> (Fig. <xref ref-type="fig" rid="F11403359">29</xref>) length 0.81 width, endopod length 1.5 width; exopod length 4.5 width, 0.53 endopod length, lateral fringe of setae present. <bold>Urp</bold> (Fig. <xref ref-type="fig" rid="F11403187">25</xref>) length greater than pleotelson length; protopod length 13 width, 0.80 Plt length, cylindrical, distal margin blunt, endopod insertion terminally; endopod broken off and missing.</p><p><bold>Description of male</bold> (where different from female)</p><p><bold>Body</bold> (Figs <xref ref-type="fig" rid="F11403363">35</xref>, <xref ref-type="fig" rid="F11403373">36</xref>) more elongate than female, length 2.0 mm, 5.4 width. <bold>Ventral projections</bold> absent on Prn 3–Prn5; on Prn6 projection blunt, small, located closer to posterior segment border, on Prn7 projection spinifom, prominent. <bold>Imbricate ornamentation</bold> absent from Ceph and Prn1–Prn2; covering entire tergites, except posterolateral projections of Prn3–Prn7 and Plt. <bold>Ceph</bold> (Figs <xref ref-type="fig" rid="F11403363">35</xref>, <xref ref-type="fig" rid="F11403373">36</xref>) length 0.73 width, 0.14 body length; frontal furrow present, straight; posterolateral setae present. <bold>Prn3</bold> posterolateral margin not projecting posteriorly; with 1 posterolateral seta, seta sensillate, robust, flexibly articulated on pedestals. <bold>Posterolateral setae</bold> on Prn4-Prn7 robust, sensillate, spine-like, articulating on pedestals. <bold>Prn4</bold> length 0.45 width; integration with other segments distinct from both anterior and posterior Prn: with well-developed collum, widest medially, relatively small posterolateral projections; lateral margins sinusoid, convex in anterior half, narrowing posteriorly towards posterolaterally orientated projections; posterolateral margins projecting posteriorly, tapering. <bold>Prn5</bold> length 0.56 width. <bold>Prn6</bold> length 0.81 width, 1.5 Prn 5 length. <bold>Plt</bold> (Figs <xref ref-type="fig" rid="F11403363">35</xref>, <xref ref-type="fig" rid="F11403373">36</xref>) subrectangular, waist present, width maximum both anteriorly and posteriorly to waist; width smaller than Prn7 width; posterior margin at Urp insertions straight to convex; posterior apex convex, very flat curvature between Urp insertions; length 0.08 Plt length; Plp cavity width 0.77 Plt width, longitudinal trough width 0.35 Plt width.</p><p><bold>A1</bold> (Figs <xref ref-type="fig" rid="F11403363">35</xref>, <xref ref-type="fig" rid="F11403373">36</xref>) length 0.95 Ceph width, 0.33 A2 length, width 1.2 A2 width; art L/W ratios 1.7, 1.8, 1.0, 1.0, 2.0; relative art length ratios 1.0, 1.1, 0.50, 0.60, 0.80; art1, art2 and art5 elongate tubular; art3 and art4 squat or noticeably shorter; terminal and penultimate art with 7 aesthetascs each; aesthetasc length subsimilar A1 length or shorter; art 2 length subsimilar art1 length; art5 shorter than art1. <bold>A2</bold> (Figs <xref ref-type="fig" rid="F11403363">35</xref>, <xref ref-type="fig" rid="F11403373">36</xref>) length 0.54 body length; flagellum of 9 art; coxa squat; basis elongate, widening distally, longer than coxa; ischium squat, cylindrical, longer than coxa; merus longer than coxa, basis and ischium together; carpus shorter than merus. <bold>Prp1</bold> (Fig. <xref ref-type="fig" rid="F11403376">37</xref>) length 0.12 body length; art L/W ratios 3.3, 2.7, 1.1, 2.0, 3.3, 3.5; relative art length ratios 1.0, 0.70, 0.35, 0.52, 0.43, 0.30. <bold>Prp2</bold> (Fig. <xref ref-type="fig" rid="F11403376">37</xref>) length 0.45 body length; art L/W ratios 4.1, 2.8, 1.7, 2.5, 2.7, 4.5; relative art length ratios 1.0, 0.59, 0.34, 0.52, 0.28, 0.31. <bold>Prp3</bold> (Figs <xref ref-type="fig" rid="F11403383">33</xref>, <xref ref-type="fig" rid="F11403373">36</xref>, <xref ref-type="fig" rid="F11403376">37</xref>) length 0.44 body length; art L/W ratios 2.9, 1.9, 1.4, 3.2, 3.3, 4.5; relative art length ratios 1.0, 0.74, 0.57, 0.70, 0.43, 0.39. <bold>Prp4</bold> (Fig. <xref ref-type="fig" rid="F11403376">37</xref>) length 0.30 body length; art L/W ratios 3.8, 2.4, 1.2, 2.2, 3.0, 6.0; relative art length ratios 1.0, 0.63, 0.37, 0.58, 0.32, 0.32.</p><p><bold>Prp5</bold> (Fig. <xref ref-type="fig" rid="F11403378">38</xref>) 0.63 body length; art L/W ratios 3.9, 3.2, 1.8, 5.8, 6.0, 3.5, relative art length ratios 1.0, 0.85, 0.52, 1.1, 0.89, 0.26. <bold>Prp6</bold> (Fig. <xref ref-type="fig" rid="F11403378">38</xref>) length/body-length ratio distinctly elongate, length 0.91 body length; art L/W ratios 3.9, 3.8, 2.3, 7.0, 8.0, 5.5; relative art length ratios 1.0, 0.97, 0.68, 1.6, 1.3, 0.35. <bold>Prp7</bold> (Fig. <xref ref-type="fig" rid="F11403378">38</xref>) length/body-length ratio sexually dimorphic, distinctly longer than in female, length 1.8 body length; relative art length ratios 1.0, 0.90, 0.53, 1.0, 1.7, 0.64; basis length 8.0 width, dorsal margin with row of 8 simple setae proximally, 2 broom setae, medially submarginally with 1 simple seta, ventral margin with row of 7 simple setae, setae shorter than basis width, row distributed along margin from near-proximally to distally; ischium length 6.3 width, mediodorsally and medioventrally with 3 setae respectively, distoventrally with 2 setae; merus length 4.6 width, distodorsally with 2 setae, medioventrally with 2 setae, distoventrally with 2 setae; carpus length 11 width, mediodorsally with 2 setae, distodorsally with 2 setae, medioventrally with 4 setae, distoventrally with 3 setae; propodus length 35 width; dactylus length 41 width.</p><p><bold>Plp.</bold> (Fig. <xref ref-type="fig" rid="F11403380">39</xref>) Male Op vaulted. <bold>Plp1</bold> length 0.95 Plt length, shorter Plp2, with the latter projecting beyond Plp1, lateral lobes not projecting, medial lobes projecting distally forming hook-like distolateral processes; medial lobes distally with 3–6 sensillae, ventrally with 2 setae, respectively; distally curved, projecting ventrally beyond Plp2 ventral margin. <bold>Plp2</bold> protopod apex tapering, distally enclosing Plp1 and converging towards counterpart, with 3 setae on distolateral margin and 9 pappose setae distally; endopod distance of insertion from protopod distal margin 0.30 protopod length; stylet length 0.53 protopod length, quasi-straight, extending to near distal margin of protopod. <bold>Urp</bold> (Fig. <xref ref-type="fig" rid="F11403363">35</xref>) length 3.5 Plt length; protopod length 25 width, 1.5 Plt length or longer; endopod length 0.37 protopod length, 37.0 width, width smaller protopod width.</p></tp:treatment-sec><tp:treatment-sec sec-type="Diagnosis"><title>Diagnosis</title><p>With significant sexual dimorphism, mostly affecting body length-width ratio, posterior pereopod length and antennula. <italic>Females and juvenile males</italic>: Body widest in anterior half, narrowing posteriorly, elongate, subcylindrical in cross section; tergite and sternite surfaces setose. Ventral projections spiniform on Prn1 and Prn4, absent in Prn2–Prn3. Fossosoma without carina, tergal plates laterally merged seamlessly with sternites, lateral tergite margins confluent. Prn3 posterolateral margins not projecting, posterolateral setae articulating on pedestals, posterior margin smooth. Prn4 with poorly-developed collum, anteriorly widest, with broadly rounded, blunt posterolateral margin; lateral margins anteriorly widest, narrowing gradually towards posterior. Prn5–Prn7 posterolateral margins projecting, rounded. Pln1 tergal articulation with Plt absent. Plt narrower than Prn7, near-oval, without waist, apex convex. A1 of 5 art decreasing in size from proximal to distal, art1 longer than wide, terminal art minute. A2 coxa length subsimilar width, ischium length exceeding width, longer than coxa. A2 flagellum of 7 art. P3 ischium subtriangular. P7 length subsimilar to P6 length. Op stout, distally tapered, not reaching anus, apical width subsimilar or smaller, 0.50 operculum width. Urp length longer Plt length; protopod length 0.80 Plt length, cylindrical, distal margin blunt, endopod insertion terminally, endopod monoarticulate. <italic>Differences in adult males</italic>: Body more elongate than female (L/W ratio 4.7–5.0 in female, 5.4 in male). Plt shape subrectangular with waist, width maximum both anteriorly and posteriorly to waist, posterior margin at uropod insertions straight to convex, apex convex. A1 art1, art2 and art5 elongate tubular; art3 and art4 squat or noticeably shorter, terminal and subterminal art with several long aesthetascs. A2 art not significantly hypertrophied compared to A1. Male operculum vaulted; Plp1 ca. 0.95 Plt length, lateral lobes not projecting, medial lobes projecting distally forming hook-like distolateral processes, subdistally with even ventral surface, distally projecting ventrally beyond Plp2 ventral margin. Plp2 distally projecting beyond Plp1, protopod apex tapering, distally enclosing Plp1 and converging towards counterpart.</p><p><bold>Molecular Diagnosis</bold>: On the basis of the mtDNA 16S rRNA gene, this species can be distinguished from other <italic><tp:taxon-name><tp:taxon-name-part taxon-name-part-type="genus" reg="Macrostylis">Macrostylis</tp:taxon-name-part></tp:taxon-name></italic> species by the following unique asymmetric nucleotide combinations: position: TCTAAAAGTTTAGAAT (162-177), AAAATTAGA (184-192) and CTCTTTAGAATAGAGA (231-245).</p></tp:treatment-sec><tp:treatment-sec sec-type="Etymology"><title>Etymology</title><p>The specific epithet "<italic><tp:taxon-name><tp:taxon-name-part taxon-name-part-type="genus" reg="Macrostylis"/><tp:taxon-name-part taxon-name-part-type="species" reg="papandreas">papandreas</tp:taxon-name-part></tp:taxon-name></italic>" is a noun in apposition and was the nickname of the late Andreas Heitland, father of Nele Johannsen, whose memory is honoured by this eponym.</p></tp:treatment-sec><tp:treatment-sec sec-type="Distribution"><title>Distribution</title><p>Tropical North Atlantic, eastern and western Vema Fracture Zone, abyssal depths of 5,002.5 m to 5,119 m.</p></tp:treatment-sec><tp:treatment-sec sec-type="Taxon discussion"><title>Taxon discussion</title><p><italic><tp:taxon-name><tp:taxon-name-part taxon-name-part-type="genus" reg="Macrostylis">Macrostylis</tp:taxon-name-part><tp:taxon-name-part taxon-name-part-type="species" reg="papandreas">papandreas</tp:taxon-name-part></tp:taxon-name></italic> Johannsen, Brandt &amp; Riehl, <bold>sp. nov.</bold> represents the first species of the family from the Atlantic Ocean for which adult males with "extremely" elongate posterior pereopods and other aberrant character states (see diagnosis) could be linked to a female by means of DNA sequence data. Sexually dimorphic character states have been discussed in detail for species with a much lower degree of differences between the sexes (<xref ref-type="bibr" rid="B11399803">Riehl et al. 2012</xref>). After previous reports from the Northwest Pacific (<xref ref-type="bibr" rid="B11398555">Bober et al. 2017</xref>) which was the first location to shed light on this "extreme" sexual dimorphism, this description and molecular characterisation of <italic><tp:taxon-name><tp:taxon-name-part taxon-name-part-type="genus" reg="Macrostylis">M.</tp:taxon-name-part><tp:taxon-name-part taxon-name-part-type="species" reg="papandreas">papandreas</tp:taxon-name-part></tp:taxon-name></italic> <bold>sp. nov.</bold> brings us one step closer to the identification of female counterparts of the "weird" male forms represented, for instance, by <italic><tp:taxon-name><tp:taxon-name-part taxon-name-part-type="genus" reg="Macrostylis">M.</tp:taxon-name-part><tp:taxon-name-part taxon-name-part-type="species" reg="longipes">longipes</tp:taxon-name-part></tp:taxon-name></italic> Hansen, 1916 and <italic><tp:taxon-name><tp:taxon-name-part taxon-name-part-type="genus" reg="Macrostylis">M.</tp:taxon-name-part><tp:taxon-name-part taxon-name-part-type="species" reg="longipedis">longipedis</tp:taxon-name-part></tp:taxon-name></italic> Brandt, 2004 (see <xref ref-type="bibr" rid="B11415346">Hansen (1916)</xref>, <xref ref-type="bibr" rid="B11415354">Brandt (2004)</xref>).</p></tp:treatment-sec><tp:treatment-sec sec-type="Notes"><title>Notes</title><sec sec-type="Methods"><title>Methods</title><p><bold>Sampling</bold>: <italic><tp:taxon-name><tp:taxon-name-part taxon-name-part-type="genus" reg="Macrostylis">Macrostylis</tp:taxon-name-part><tp:taxon-name-part taxon-name-part-type="species" reg="papandreas">papandreas</tp:taxon-name-part></tp:taxon-name></italic>, <bold>sp. nov.</bold>, was discovered during the Vema‑TRANSIT expedition (SO237, R/V Sonne, Dez/Jan 2014/15, Atlantic Ocean (<xref ref-type="bibr" rid="B11399820">Devey et al. 2015</xref>)).</p><p><bold>Sample treatment and DNA sequencing</bold>: The samples were collected using a camera-epibenthic sledge (C-EBS) (<xref ref-type="bibr" rid="B11399757">Brandt et al. 2012</xref>) and treated following the protocol by <xref ref-type="bibr" rid="B10903004">Riehl et al. (2014b)</xref> to fixate and extract benthic macrofauna for molecular and morphological studies. Tissue samples were processed by LGC Genomics (Berlin) and previously published by <xref ref-type="bibr" rid="B11399866">Riehl et al. (2018)</xref>.</p><p><bold>Species description</bold>: Five individuals of <italic><tp:taxon-name><tp:taxon-name-part taxon-name-part-type="genus" reg="Macrostylis">M.</tp:taxon-name-part><tp:taxon-name-part taxon-name-part-type="species" reg="papandreas">papandreas</tp:taxon-name-part></tp:taxon-name></italic> <bold>sp. nov.</bold> were transferred into glycerine to prepare temporary slides for taxonomic line drawings following <xref ref-type="bibr" rid="B11399794">Wilson (2008)</xref>. The holotype was used for the illustration of the habitus. Paratype ZMH K-45149 was dissected for illustration of the habitus and appendages. Paratype ZMH K-45166 and non-type ZMH K-45159 were dissected for illustration of the habitus and appendages. Paratype ZMH K-45167 was used for illustration of the habitus. Ovigerous female, 2.1 mm, ZMH K-45159, from Vema-TRANSIT expedition (SO-237) station 11–1 was dissected for illustration of the habitus and appendages. Pencil drawings were prepared on a Leica Dialux compound microscope equipped with camera lucida and a custom-made LED lighting system by BW Optik (Aschendorf). Calibrations were done with the help of a stage micrometer (1.0 mm x 0.01 mm). All drawings were scanned as greyscale PDF and traced using a digital drawing board (Wacom Intuos 4) and the vector-graphic software Adobe<sup>®</sup> Illustrator<sup>®</sup> CS 6 (<xref ref-type="bibr" rid="B11398590">Coleman 2003</xref>, <xref ref-type="bibr" rid="B11398609">Coleman 2009</xref>). To improve the impression of depth and structure in the line drawings, digital stippling was added to selected illustrations (<xref ref-type="bibr" rid="B11398546">Bober and Riehl 2014</xref>). Measurements were taken from the digitalised drawings with the measuring tool in Adobe<sup>®</sup> Acrobat<sup>®</sup> XI Pro following the standards of <xref ref-type="bibr" rid="B11393160">Hessler (1970)</xref>.</p><p>For SEM, four individuals of <italic><tp:taxon-name><tp:taxon-name-part taxon-name-part-type="genus" reg="Macrostylis">M.</tp:taxon-name-part><tp:taxon-name-part taxon-name-part-type="species" reg="papandreas">papandreas</tp:taxon-name-part></tp:taxon-name></italic> were critical-point dried and sputter-coated with graphite; a Zeiss LEO 1525 was used. Where several scans were required to illustrate a specimen, total-projection images were merged using the Microsoft Image Composite Editor version 2.0.3.0 (64 bit). Figures of line drawings and SEM pictures were edited using Adobe<sup>®</sup> Photoshop<sup>®</sup> CS6 and Adobe<sup>®</sup> Illustrator<sup>®</sup> CS6.</p><p>Morphological characters were conceptualised and character states were scored in an updated DELTA (<xref ref-type="bibr" rid="B11398618">Dallwitz 1980</xref>, <xref ref-type="bibr" rid="B11399773">Dallwitz 1993</xref>, <xref ref-type="bibr" rid="B11399786">Dallwitz 2010</xref>) database for <tp:taxon-name><tp:taxon-name-part taxon-name-part-type="family">Macrostylidae</tp:taxon-name-part></tp:taxon-name> (<xref ref-type="bibr" rid="B11399803">Riehl et al. 2012</xref>, <xref ref-type="bibr" rid="B11399857">Riehl and De Smet 2020</xref>) which is publicly available via the Zenodo repository (<xref ref-type="bibr" rid="B11415371">Riehl 2024b</xref>). Description texts and diagnoses were generated from this database. Terminology and structure of each description follows previous work on <tp:taxon-name><tp:taxon-name-part taxon-name-part-type="family">Macrostylidae</tp:taxon-name-part></tp:taxon-name> (<xref ref-type="bibr" rid="B11399803">Riehl et al. 2012</xref>, <xref ref-type="bibr" rid="B11165663">Riehl et al. 2014a</xref>, <xref ref-type="bibr" rid="B11399849">Riehl 2014</xref>). The articles of the antennae are named according to <xref ref-type="bibr" rid="B11398660">Hansen (1893)</xref>.</p><p>From all types and other material, selected posterior pereopods from one side of the body were dissected for DNA extraction. For the molecular diagnosis, all nucleotide sequences for <tp:taxon-name><tp:taxon-name-part taxon-name-part-type="family">Macrostylidae</tp:taxon-name-part></tp:taxon-name> were downloaded from GenBank (<xref ref-type="bibr" rid="B11405795">Benson et al. 2012</xref>). These included the mtDNA 16S mRNA previously published for <italic><tp:taxon-name><tp:taxon-name-part taxon-name-part-type="genus" reg="Macrostylis">Macrostylis</tp:taxon-name-part><tp:taxon-name-part taxon-name-part-type="species" reg="papandreas">papandreas</tp:taxon-name-part></tp:taxon-name></italic> <bold>sp. nov.</bold> (<xref ref-type="bibr" rid="B11399866">Riehl et al. 2018</xref>), the only sequences available for this species to date. A multiple sequence alignment was constructed using MAFFT (<xref ref-type="bibr" rid="B11399828">Katoh et al. 2009</xref>) implemented in Geneious (<xref ref-type="bibr" rid="B11398745">Kearse et al. 2012</xref>) with default settings. The alignment is publicly available via the Zenodo repository (<xref ref-type="bibr" rid="B11399875">Riehl 2024a</xref>). The molecular diagnosis was prepared using the online tool DeSigNate (<xref ref-type="bibr" rid="B11380599">Hütter et al. 2020</xref>). Under consideration of single nucleotides, no position of the alignment reached a discriminative power of 1.0 between the query group (<italic><tp:taxon-name><tp:taxon-name-part taxon-name-part-type="genus" reg="Macrostylis">Macrostylis</tp:taxon-name-part><tp:taxon-name-part taxon-name-part-type="species" reg="papandreas">papandreas</tp:taxon-name-part></tp:taxon-name></italic> <bold>sp. nov.</bold>) and the reference group (all other macrostylid species). Consequently, neighbouring noisy positions were manually combined until a combined asymmetric candidate character (those strings of homologous nucleotides of the reference group that are not uniform, but different from the character state in the query group) was obtained.</p><p>Specimens were deposited at the Leibniz Institute for Biodiversity Change Analysis (LIB), Museum of Nature Hamburg, Germany, using the collection code “ZMH”.</p></sec></tp:treatment-sec><tp:treatment-sec><!--Section generated to contain objects referenced in tp:taxon-treatment.--><fig id="F11403187" position="float" orientation="portrait"><object-id xmlns:xlink="http://www.w3.org/1999/xlink" content-type="arpha" xlink:type="simple">B7E02D9A-A0AA-57FD-BE2D-55EB9FF22AA0</object-id><object-id xmlns:xlink="http://www.w3.org/1999/xlink" content-type="doi" xlink:type="simple">10.3897/BDJ.12.e128431.figure25</object-id><label>Figure 25.</label><caption><p><italic><tp:taxon-name><tp:taxon-name-part taxon-name-part-type="genus" reg="Macrostylis">Macrostylis</tp:taxon-name-part><tp:taxon-name-part taxon-name-part-type="species" reg="papandreas">papandreas</tp:taxon-name-part></tp:taxon-name></italic> Johannsen, Riehl &amp; Brandt, <bold>sp. nov.</bold> female habitus and antennae. <bold>A–C.</bold> Holotype non-ovigerous female (ZMH K-45148). <bold>A.</bold> Habitus dorsal, uropod endopods missing; <bold>B.</bold> Habitus lateral, uropod endopod missing; <bold>C.</bold> Antennae. Scale bars: 0.5 mm (A, B), 0.3 mm (C).</p></caption><graphic xmlns:xlink="http://www.w3.org/1999/xlink" xlink:href="bdj-12-e128431-g025.png" position="float" id="oo_1032165.png" orientation="portrait" xlink:type="simple"><uri content-type="original_file" xlink:type="simple">https://binary.pensoft.net/fig/1032165</uri></graphic></fig><fig id="F11403197" position="float" orientation="portrait"><object-id xmlns:xlink="http://www.w3.org/1999/xlink" content-type="arpha" xlink:type="simple">01F77D92-2251-5560-9AA0-1F7999933FE4</object-id><object-id xmlns:xlink="http://www.w3.org/1999/xlink" content-type="doi" xlink:type="simple">10.3897/BDJ.12.e128431.figure26</object-id><label>Figure 26.</label><caption><p><italic><tp:taxon-name><tp:taxon-name-part taxon-name-part-type="genus" reg="Macrostylis">Macrostylis</tp:taxon-name-part><tp:taxon-name-part taxon-name-part-type="species" reg="papandreas">papandreas</tp:taxon-name-part></tp:taxon-name></italic> Johannsen, Riehl &amp; Brandt, <bold>sp. nov.</bold> SEM images of female habitus and head appendages. <bold>A</bold>, <bold>E.</bold> Paratype non-ovigerous female (ZMH K-45150), <bold>B–D</bold>. Paratype non-ovigerous female (ZMH K-45154). <bold>A.</bold> Habitus lateral, antennae broken, pereopods 2 and 7 broken, uropod missing; <bold>B.</bold> Anterior habitus lateral, pereopod 3 broken; <bold>C.</bold> Head frontal; <bold>D.</bold> Fossosoma; <bold>E.</bold> Pleotelson dorsal. Scale bars: 200 µm (A); 100 µm (B, D–E), 60 µm (C).</p></caption><graphic xmlns:xlink="http://www.w3.org/1999/xlink" xlink:href="bdj-12-e128431-g026.png" position="float" id="oo_1032166.png" orientation="portrait" xlink:type="simple"><uri content-type="original_file" xlink:type="simple">https://binary.pensoft.net/fig/1032166</uri></graphic></fig><fig id="F11403199" position="float" orientation="portrait"><object-id xmlns:xlink="http://www.w3.org/1999/xlink" content-type="arpha" xlink:type="simple">15CCC4DD-7661-5C2C-AE12-B549B4A86B5F</object-id><object-id xmlns:xlink="http://www.w3.org/1999/xlink" content-type="doi" xlink:type="simple">10.3897/BDJ.12.e128431.figure27</object-id><label>Figure 27.</label><caption><p><italic><tp:taxon-name><tp:taxon-name-part taxon-name-part-type="genus" reg="Macrostylis">Macrostylis</tp:taxon-name-part><tp:taxon-name-part taxon-name-part-type="species" reg="papandreas">papandreas</tp:taxon-name-part></tp:taxon-name></italic> Johannsen, Riehl &amp; Brandt, <bold>sp. nov.</bold> female habitus and head appendages. <bold>A–D.</bold> Paratype non-ovigerous female (ZMH K-45149). <bold>A.</bold> Habitus dorsal, uropods missing; <bold>B.</bold> Habitus lateral, pereopods 1 and 3 broken, uropod missing; <bold>C.</bold> Antennae, flagellum broken; <bold>D.</bold> Head lateral. Scale bars: 0.5 mm (A, B), 0.2 mm (C), 0.3 mm (D).</p></caption><graphic xmlns:xlink="http://www.w3.org/1999/xlink" xlink:href="bdj-12-e128431-g027.png" position="float" id="oo_1032167.png" orientation="portrait" xlink:type="simple"><uri content-type="original_file" xlink:type="simple">https://binary.pensoft.net/fig/1032167</uri></graphic></fig><fig id="F11403361" position="float" orientation="portrait"><object-id xmlns:xlink="http://www.w3.org/1999/xlink" content-type="arpha" xlink:type="simple">854759F8-783B-598A-B574-E327E977B79F</object-id><object-id xmlns:xlink="http://www.w3.org/1999/xlink" content-type="doi" xlink:type="simple">10.3897/BDJ.12.e128431.figure28</object-id><label>Figure 28.</label><caption><p><italic><tp:taxon-name><tp:taxon-name-part taxon-name-part-type="genus" reg="Macrostylis">Macrostylis</tp:taxon-name-part><tp:taxon-name-part taxon-name-part-type="species" reg="papandreas">papandreas</tp:taxon-name-part></tp:taxon-name></italic> Johannsen, Riehl &amp; Brandt, <bold>sp. nov.</bold> ovigerous female and subadult male. <bold>A–D.</bold> Paratype subadult male (ZMH K 45167), <bold>E–F.</bold> Paratype ovigerous female (ZMH K-45159). <bold>A.</bold> Antennula, antenna broken; <bold>B.</bold> Habitus dorsal, antenna broken, uropods missing; <bold>C.</bold> habitus lateral, antenna broken, pereopods 2–3, 4–7 broken; <bold>D.</bold> Pleotelson; <bold>E.</bold> Habitus lateral, pereopod 2 broken, pereopods 6–7 missing, uropod missing; <bold>F.</bold> Habitus dorsal, head damaged, uropods missing, antenna broken. Scale bars: 0.3 mm (A, D), 0.5 mm (B, C, E, F).</p></caption><graphic xmlns:xlink="http://www.w3.org/1999/xlink" xlink:href="bdj-12-e128431-g028.png" position="float" id="oo_1032195.png" orientation="portrait" xlink:type="simple"><uri content-type="original_file" xlink:type="simple">https://binary.pensoft.net/fig/1032195</uri></graphic></fig><fig id="F11403359" position="float" orientation="portrait"><object-id xmlns:xlink="http://www.w3.org/1999/xlink" content-type="arpha" xlink:type="simple">187FACFC-73C9-5DC9-9F12-70E46E8AF69B</object-id><object-id xmlns:xlink="http://www.w3.org/1999/xlink" content-type="doi" xlink:type="simple">10.3897/BDJ.12.e128431.figure29</object-id><label>Figure 29.</label><caption><p><italic><tp:taxon-name><tp:taxon-name-part taxon-name-part-type="genus" reg="Macrostylis">Macrostylis</tp:taxon-name-part><tp:taxon-name-part taxon-name-part-type="species" reg="papandreas">papandreas</tp:taxon-name-part></tp:taxon-name></italic> Johannsen, Riehl &amp; Brandt, <bold>sp. nov.</bold> female pleotelson appendages. <bold>A–E.</bold> Paratype non-ovigerous female (ZMH K-45149). <bold>A.</bold> Pleotelson ventral; <bold>B.</bold> Operculum; <bold>C.</bold> Pleopod 3; <bold>D.</bold> Pleopod 4; <bold>E.</bold> Pleopod 5. Scale bars: 0.3 mm (A, B), 0.2 mm (C–E).</p></caption><graphic xmlns:xlink="http://www.w3.org/1999/xlink" xlink:href="bdj-12-e128431-g029.png" position="float" id="oo_1032193.png" orientation="portrait" xlink:type="simple"><uri content-type="original_file" xlink:type="simple">https://binary.pensoft.net/fig/1032193</uri></graphic></fig><fig id="F11403265" position="float" orientation="portrait"><object-id xmlns:xlink="http://www.w3.org/1999/xlink" content-type="arpha" xlink:type="simple">43A5429C-6565-581E-8097-BAA1EC1FEF9A</object-id><object-id xmlns:xlink="http://www.w3.org/1999/xlink" content-type="doi" xlink:type="simple">10.3897/BDJ.12.e128431.figure30</object-id><label>Figure 30.</label><caption><p><italic><tp:taxon-name><tp:taxon-name-part taxon-name-part-type="genus" reg="Macrostylis">Macrostylis</tp:taxon-name-part><tp:taxon-name-part taxon-name-part-type="species" reg="papandreas">papandreas</tp:taxon-name-part></tp:taxon-name></italic> Johannsen, Riehl &amp; Brandt, <bold>sp. nov.</bold> mouthparts. <bold>A–F</bold>, <bold>I–J</bold>: Paratype non-ovigerous female (ZMH K-45149). <bold>G</bold>–<bold>H.</bold> paratype adult male (ZMH K-45166). <bold>A.</bold> Head ventral; <bold>B.</bold> Maxilliped ventral; <bold>C.</bold> Maxilliped dorsal; <bold>D.</bold> Left mandible (female); <bold>E.</bold> Right mandible (female); <bold>F.</bold> Paragnaths; <bold>G.</bold> Left mandible (male); <bold>H.</bold> Maxillula (male); <bold>I.</bold> Maxillula (female), medial lobe broken; <bold>J.</bold> Maxilla. Scale bars: 0.3 mm (A), 0.2 mm (B, C), 0.1 mm (D–J).</p></caption><graphic xmlns:xlink="http://www.w3.org/1999/xlink" xlink:href="bdj-12-e128431-g030.png" position="float" id="oo_1032169.png" orientation="portrait" xlink:type="simple"><uri content-type="original_file" xlink:type="simple">https://binary.pensoft.net/fig/1032169</uri></graphic></fig><fig id="F11403345" position="float" orientation="portrait"><object-id xmlns:xlink="http://www.w3.org/1999/xlink" content-type="arpha" xlink:type="simple">2341CFC3-8C0E-5A0B-AA8B-EDC5F0BE8BD7</object-id><object-id xmlns:xlink="http://www.w3.org/1999/xlink" content-type="doi" xlink:type="simple">10.3897/BDJ.12.e128431.figure31</object-id><label>Figure 31.</label><caption><p><italic><tp:taxon-name><tp:taxon-name-part taxon-name-part-type="genus" reg="Macrostylis">Macrostylis</tp:taxon-name-part><tp:taxon-name-part taxon-name-part-type="species" reg="papandreas">papandreas</tp:taxon-name-part></tp:taxon-name></italic> Johannsen, Riehl &amp; Brandt, <bold>sp. nov.</bold> female anterior pereopods. <bold>A–D.</bold> Paratype ovigerous female (ZMH K-45159). <bold>A.</bold> Pereopod 1; <bold>B.</bold> Pereopod 2; <bold>C.</bold> Pereopod 3; <bold>D.</bold> Pereopod 4. Scale bars: 0.3 mm (A–D).</p></caption><graphic xmlns:xlink="http://www.w3.org/1999/xlink" xlink:href="bdj-12-e128431-g031.png" position="float" id="oo_1032178.png" orientation="portrait" xlink:type="simple"><uri content-type="original_file" xlink:type="simple">https://binary.pensoft.net/fig/1032178</uri></graphic></fig><fig id="F11403355" position="float" orientation="portrait"><object-id xmlns:xlink="http://www.w3.org/1999/xlink" content-type="arpha" xlink:type="simple">16022261-2B21-5638-BA4F-EA961B05CA93</object-id><object-id xmlns:xlink="http://www.w3.org/1999/xlink" content-type="doi" xlink:type="simple">10.3897/BDJ.12.e128431.figure32</object-id><label>Figure 32.</label><caption><p><italic><tp:taxon-name><tp:taxon-name-part taxon-name-part-type="genus" reg="Macrostylis">Macrostylis</tp:taxon-name-part><tp:taxon-name-part taxon-name-part-type="species" reg="papandreas">papandreas</tp:taxon-name-part></tp:taxon-name></italic> Johannsen, Riehl &amp; Brandt, <bold>sp. nov.</bold> SEM images of setae. <bold>A.</bold> Paratype non-ovigerous female (ZMH K-45154), <bold>B–D.</bold> Paratype adult male (ZMH K-45165). <bold>A.</bold> Antennal distal broom setae; <bold>B.</bold> Pereonite 5 posterolateral setae; <bold>C.</bold> Pereopod 2 dactylus; <bold>D.</bold> Pereopod 3, dactylus. Scale bars: 10 µm (A–D).</p></caption><graphic xmlns:xlink="http://www.w3.org/1999/xlink" xlink:href="bdj-12-e128431-g032.png" position="float" id="oo_1032186.png" orientation="portrait" xlink:type="simple"><uri content-type="original_file" xlink:type="simple">https://binary.pensoft.net/fig/1032186</uri></graphic></fig><fig id="F11403383" position="float" orientation="portrait"><object-id xmlns:xlink="http://www.w3.org/1999/xlink" content-type="arpha" xlink:type="simple">BFFA07D3-7136-56A5-9F33-264A7DA1D1A9</object-id><object-id xmlns:xlink="http://www.w3.org/1999/xlink" content-type="doi" xlink:type="simple">10.3897/BDJ.12.e128431.figure33</object-id><label>Figure 33.</label><caption><p><italic><tp:taxon-name><tp:taxon-name-part taxon-name-part-type="genus" reg="Macrostylis">Macrostylis</tp:taxon-name-part><tp:taxon-name-part taxon-name-part-type="species" reg="papandreas">papandreas</tp:taxon-name-part></tp:taxon-name></italic> Johannsen, Riehl &amp; Brandt, <bold>sp. nov.</bold> SEM images of setae. <bold>A, C, E–F.</bold> Paratype adult male (ZMH K-45168), <bold>B.</bold> Paratype adult male (ZMH K-45165), <bold>D.</bold> Paratype non-ovigerous female (ZMH K-45154). <bold>A.</bold> Pereopod 2 carpus distolateral seta tip; <bold>B.</bold> Pereopod 3 merus ventral setae; <bold>C.</bold> Pereopod 3 merus dorsal setae tips; <bold>D.</bold> Pereopod 3 carpus dorsal setae; <bold>E.</bold> Pereopod 4 merus distoventral setae; <bold>F.</bold> Pereopod 7 basis posterior dorsal setae. Scale bars: 4 µm (A, D), 10 µm (B, F), 3 µm (C), 20 µm (E).</p></caption><graphic xmlns:xlink="http://www.w3.org/1999/xlink" xlink:href="bdj-12-e128431-g033.png" position="float" id="oo_1032202.png" orientation="portrait" xlink:type="simple"><uri content-type="original_file" xlink:type="simple">https://binary.pensoft.net/fig/1032202</uri></graphic></fig><fig id="F11403353" position="float" orientation="portrait"><object-id xmlns:xlink="http://www.w3.org/1999/xlink" content-type="arpha" xlink:type="simple">556102FF-5C81-5A33-9BBB-10883A556CAD</object-id><object-id xmlns:xlink="http://www.w3.org/1999/xlink" content-type="doi" xlink:type="simple">10.3897/BDJ.12.e128431.figure34</object-id><label>Figure 34.</label><caption><p><italic><tp:taxon-name><tp:taxon-name-part taxon-name-part-type="genus" reg="Macrostylis">Macrostylis</tp:taxon-name-part><tp:taxon-name-part taxon-name-part-type="species" reg="papandreas">papandreas</tp:taxon-name-part></tp:taxon-name></italic> Johannsen, Riehl &amp; Brandt, <bold>sp. nov.</bold> female posterior pereopods. <bold>A–C.</bold> Paratype non-ovigerous female (ZMH K 45149). <bold>A.</bold> Pereopod 5; <bold>B.</bold> Pereopod 6; <bold>C.</bold> Pereopod 7. Scale bars: 0.3 mm (A–C).</p></caption><graphic xmlns:xlink="http://www.w3.org/1999/xlink" xlink:href="bdj-12-e128431-g034.png" position="float" id="oo_1032183.png" orientation="portrait" xlink:type="simple"><uri content-type="original_file" xlink:type="simple">https://binary.pensoft.net/fig/1032183</uri></graphic></fig><fig id="F11403363" position="float" orientation="portrait"><object-id xmlns:xlink="http://www.w3.org/1999/xlink" content-type="arpha" xlink:type="simple">02E79079-55B7-5043-8A15-3ADD2DE7FAAD</object-id><object-id xmlns:xlink="http://www.w3.org/1999/xlink" content-type="doi" xlink:type="simple">10.3897/BDJ.12.e128431.figure35</object-id><label>Figure 35.</label><caption><p><italic><tp:taxon-name><tp:taxon-name-part taxon-name-part-type="genus" reg="Macrostylis">Macrostylis</tp:taxon-name-part><tp:taxon-name-part taxon-name-part-type="species" reg="papandreas">papandreas</tp:taxon-name-part></tp:taxon-name></italic> Johannsen, Riehl &amp; Brandt, <bold>sp. nov.</bold> male habitus, head and pleotelson. <bold>A–E.</bold> Paratype adult male (ZMH K 45166). <bold>A.</bold> Habitus lateral; <bold>B.</bold> Head lateral; <bold>C.</bold> Habitus dorsal; <bold>D.</bold> Pleotelson lateral; <bold>E.</bold> Pleotelson ventral. Scale bars: 0.5 mm (A, C), 0.3 mm (B, D, E).</p></caption><graphic xmlns:xlink="http://www.w3.org/1999/xlink" xlink:href="bdj-12-e128431-g035.png" position="float" id="oo_1032196.png" orientation="portrait" xlink:type="simple"><uri content-type="original_file" xlink:type="simple">https://binary.pensoft.net/fig/1032196</uri></graphic></fig><fig id="F11403373" position="float" orientation="portrait"><object-id xmlns:xlink="http://www.w3.org/1999/xlink" content-type="arpha" xlink:type="simple">603C6547-0004-571C-B790-0FBAE6BF23E0</object-id><object-id xmlns:xlink="http://www.w3.org/1999/xlink" content-type="doi" xlink:type="simple">10.3897/BDJ.12.e128431.figure36</object-id><label>Figure 36.</label><caption><p><italic><tp:taxon-name><tp:taxon-name-part taxon-name-part-type="genus" reg="Macrostylis">Macrostylis</tp:taxon-name-part><tp:taxon-name-part taxon-name-part-type="species" reg="papandreas">papandreas</tp:taxon-name-part></tp:taxon-name></italic> Johannsen, Riehl &amp; Brandt, <bold>sp. nov.</bold> SEM images of adult male. <bold>A–G.</bold> Paratype adult male (ZMH K-45165). <bold>A.</bold> Habitus lateral; <bold>B.</bold> Head and antennae dorsolateral; <bold>C.</bold> Head ventrolateral; <bold>D.</bold> Pleotelson ventrolateral; <bold>E.</bold> Pereopod III; <bold>F.</bold> Uropod articulation; <bold>G.</bold> Ventral spines pereonites 5–7. Scale bars: 200 µm (A, G), 100 µm (B–D), 60 µm (E), 40 µm (F).</p></caption><graphic xmlns:xlink="http://www.w3.org/1999/xlink" xlink:href="bdj-12-e128431-g036.png" position="float" id="oo_1032197.png" orientation="portrait" xlink:type="simple"><uri content-type="original_file" xlink:type="simple">https://binary.pensoft.net/fig/1032197</uri></graphic></fig><fig id="F11403376" position="float" orientation="portrait"><object-id xmlns:xlink="http://www.w3.org/1999/xlink" content-type="arpha" xlink:type="simple">9E946A9D-FC57-5DC5-9E84-FF1780763AFC</object-id><object-id xmlns:xlink="http://www.w3.org/1999/xlink" content-type="doi" xlink:type="simple">10.3897/BDJ.12.e128431.figure37</object-id><label>Figure 37.</label><caption><p><italic><tp:taxon-name><tp:taxon-name-part taxon-name-part-type="genus" reg="Macrostylis">Macrostylis</tp:taxon-name-part><tp:taxon-name-part taxon-name-part-type="species" reg="papandreas">papandreas</tp:taxon-name-part></tp:taxon-name></italic> Johannsen, Riehl &amp; Brandt, <bold>sp. nov.</bold> male anterior pereopods. <bold>A–C</bold>, <bold>E.</bold> Paratype adult male (ZMH K-45166), <bold>D.</bold> Paratype subadult male (ZMH K-45167). <bold>A.</bold> Pereopod 1; <bold>B.</bold> Pereopod 2; <bold>C.</bold> Pereopod 3 (adult male); <bold>D.</bold> Pereopod 3 (subadult male); <bold>E.</bold> Pereopod 4. Scale bars: 0.3 mm (A–E).</p></caption><graphic xmlns:xlink="http://www.w3.org/1999/xlink" xlink:href="bdj-12-e128431-g037.png" position="float" id="oo_1032198.png" orientation="portrait" xlink:type="simple"><uri content-type="original_file" xlink:type="simple">https://binary.pensoft.net/fig/1032198</uri></graphic></fig><fig id="F11403378" position="float" orientation="portrait"><object-id xmlns:xlink="http://www.w3.org/1999/xlink" content-type="arpha" xlink:type="simple">6F022000-531E-5E44-A53A-1A769720AD5F</object-id><object-id xmlns:xlink="http://www.w3.org/1999/xlink" content-type="doi" xlink:type="simple">10.3897/BDJ.12.e128431.figure38</object-id><label>Figure 38.</label><caption><p><italic><tp:taxon-name><tp:taxon-name-part taxon-name-part-type="genus" reg="Macrostylis">Macrostylis</tp:taxon-name-part><tp:taxon-name-part taxon-name-part-type="species" reg="papandreas">papandreas</tp:taxon-name-part></tp:taxon-name></italic> Johannsen, Riehl &amp; Brandt, <bold>sp. nov.</bold> male posterior pereopods. <bold>A–C.</bold> Paratype adult male (ZMH K-45166). <bold>A.</bold> Pereopod 5; <bold>B.</bold> Pereopod 6; <bold>C.</bold> Pereopod 7. Scale bars: 0.3 mm (A–C).</p></caption><graphic xmlns:xlink="http://www.w3.org/1999/xlink" xlink:href="bdj-12-e128431-g038.png" position="float" id="oo_1032199.png" orientation="portrait" xlink:type="simple"><uri content-type="original_file" xlink:type="simple">https://binary.pensoft.net/fig/1032199</uri></graphic></fig><fig id="F11403380" position="float" orientation="portrait"><object-id xmlns:xlink="http://www.w3.org/1999/xlink" content-type="arpha" xlink:type="simple">0B79B386-246F-59E8-8BD8-1EE73721F555</object-id><object-id xmlns:xlink="http://www.w3.org/1999/xlink" content-type="doi" xlink:type="simple">10.3897/BDJ.12.e128431.figure39</object-id><label>Figure 39.</label><caption><p><italic><tp:taxon-name><tp:taxon-name-part taxon-name-part-type="genus" reg="Macrostylis">Macrostylis</tp:taxon-name-part><tp:taxon-name-part taxon-name-part-type="species" reg="papandreas">papandreas</tp:taxon-name-part></tp:taxon-name></italic> Johannsen, Riehl &amp; Brandt, <bold>sp. nov.</bold> male pleopods. <bold>A–F.</bold> Paratype adult male (ZMH K-45166). <bold>A.</bold> Pleopods 1 ventral; <bold>B.</bold> Pleopod 1 lateral; <bold>C.</bold> Pleopod 2; <bold>D.</bold> Pleopod 3; <bold>E.</bold> Pleopod 4; <bold>F.</bold> Pleopod 5. Scale bars: 0.1 mm (A–F).</p></caption><graphic xmlns:xlink="http://www.w3.org/1999/xlink" xlink:href="bdj-12-e128431-g039.png" position="float" id="oo_1032200.png" orientation="portrait" xlink:type="simple"><uri content-type="original_file" xlink:type="simple">https://binary.pensoft.net/fig/1032200</uri></graphic></fig></tp:treatment-sec><ref-list><ref id="B11399866"><element-citation xmlns:xlink="http://www.w3.org/1999/xlink" publication-type="article" xlink:type="simple"><person-group person-group-type="author"><name name-style="western"><surname>Riehl</surname><given-names>T.</given-names></name><name name-style="western"><surname>Lins</surname><given-names>L.</given-names></name><name name-style="western"><surname>Brandt</surname><given-names>A.</given-names></name></person-group><year>2018</year><article-title>The effects of depth, distance, and the Mid-Atlantic Ridge on genetic differentiation of abyssal and hadal isopods (<tp:taxon-name><tp:taxon-name-part taxon-name-part-type="family">Macrostylidae</tp:taxon-name-part></tp:taxon-name>)</article-title><source>Deep Sea Research Part II: Topical Studies in Oceanography</source><volume>148</volume><fpage>74</fpage><lpage>90</lpage><pub-id pub-id-type="doi">10.1016/j.dsr2.2017.10.005</pub-id></element-citation></ref><ref id="B11398570"><element-citation xmlns:xlink="http://www.w3.org/1999/xlink" publication-type="article" xlink:type="simple"><person-group person-group-type="author"><name name-style="western"><surname>Bober</surname><given-names>Simon</given-names></name><name name-style="western"><surname>Brix</surname><given-names>Saskia</given-names></name><name name-style="western"><surname>Riehl</surname><given-names>Torben</given-names></name><name name-style="western"><surname>Schwentner</surname><given-names>Martin</given-names></name><name name-style="western"><surname>Brandt</surname><given-names>Angelika</given-names></name></person-group><year>2018</year><article-title>Does the Mid-Atlantic Ridge affect the distribution of abyssal benthic crustaceans across the Atlantic Ocean?</article-title><source>Deep Sea Research Part II: Topical Studies in Oceanography</source><volume>148</volume><fpage>91</fpage><lpage>104</lpage><pub-id pub-id-type="doi">10.1016/j.dsr2.2018.02.007</pub-id></element-citation></ref><ref id="B11399803"><element-citation xmlns:xlink="http://www.w3.org/1999/xlink" publication-type="article" xlink:type="simple"><person-group person-group-type="author"><name name-style="western"><surname>Riehl</surname><given-names>T.</given-names></name><name name-style="western"><surname>Wilson</surname><given-names>G. D. F.</given-names></name><name name-style="western"><surname>Hessler</surname><given-names>R. R.</given-names></name></person-group><year>2012</year><article-title>New <tp:taxon-name><tp:taxon-name-part taxon-name-part-type="family">Macrostylidae</tp:taxon-name-part></tp:taxon-name> Hansen, 1916 (<tp:taxon-name><tp:taxon-name-part taxon-name-part-type="subphylum">Crustacea</tp:taxon-name-part></tp:taxon-name>: <tp:taxon-name><tp:taxon-name-part taxon-name-part-type="order">Isopoda</tp:taxon-name-part></tp:taxon-name>) from the Gay Head-Bermuda transect with special consideration of sexual dimorphism</article-title><source>Zootaxa</source><volume>3277</volume><issue>1</issue><fpage>1</fpage><lpage>26</lpage><pub-id pub-id-type="doi">10.11646/zootaxa.3277.1.1</pub-id></element-citation></ref><ref id="B11398555"><element-citation xmlns:xlink="http://www.w3.org/1999/xlink" publication-type="article" xlink:type="simple"><person-group person-group-type="author"><name name-style="western"><surname>Bober</surname><given-names>Simon</given-names></name><name name-style="western"><surname>Riehl</surname><given-names>Torben</given-names></name><name name-style="western"><surname>Henne</surname><given-names>Stephan</given-names></name><name name-style="western"><surname>Brandt</surname><given-names>Angelika</given-names></name></person-group><year>2017</year><article-title>New <tp:taxon-name><tp:taxon-name-part taxon-name-part-type="family">Macrostylidae</tp:taxon-name-part></tp:taxon-name> (<tp:taxon-name><tp:taxon-name-part taxon-name-part-type="order">Isopoda</tp:taxon-name-part></tp:taxon-name>) from the Northwest Pacific Basin described by means of integrative taxonomy with reference to geographical barriers in the abyss</article-title><source>Zoological Journal of the Linnean Society</source><volume>182</volume><issue>3</issue><fpage>549</fpage><lpage>603</lpage><pub-id pub-id-type="doi">10.1093/zoolinnean/zlx042</pub-id></element-citation></ref><ref id="B11415346"><element-citation xmlns:xlink="http://www.w3.org/1999/xlink" publication-type="book" xlink:type="simple"><person-group person-group-type="author"><name name-style="western"><surname>Hansen</surname><given-names>H. J.</given-names></name></person-group><year>1916</year><source>The Danish Ingolf Expedition - <tp:taxon-name><tp:taxon-name-part taxon-name-part-type="subphylum">Crustacea</tp:taxon-name-part></tp:taxon-name> <tp:taxon-name><tp:taxon-name-part taxon-name-part-type="class">Malacostraca</tp:taxon-name-part></tp:taxon-name> III: The order <tp:taxon-name><tp:taxon-name-part taxon-name-part-type="order">Isopoda</tp:taxon-name-part></tp:taxon-name></source><volume>5</volume><publisher-name>Bianco Luno</publisher-name><publisher-loc>Copenhagen</publisher-loc><size units="page">262</size><pub-id pub-id-type="doi">10.5962/bhl.title.10100</pub-id></element-citation></ref><ref id="B11415354"><element-citation xmlns:xlink="http://www.w3.org/1999/xlink" publication-type="article" xlink:type="simple"><person-group person-group-type="author"><name name-style="western"><surname>Brandt</surname><given-names>Angelika</given-names></name></person-group><year>2004</year><article-title>New deep-sea species of <tp:taxon-name><tp:taxon-name-part taxon-name-part-type="family">Macrostylidae</tp:taxon-name-part></tp:taxon-name> (<tp:taxon-name><tp:taxon-name-part taxon-name-part-type="suborder">Asellota</tp:taxon-name-part></tp:taxon-name>: <tp:taxon-name><tp:taxon-name-part taxon-name-part-type="order">Isopoda</tp:taxon-name-part></tp:taxon-name>: <tp:taxon-name><tp:taxon-name-part taxon-name-part-type="class">Malacostraca</tp:taxon-name-part></tp:taxon-name>) from the Angola Basin off Namibia, South West Africa</article-title><source>Zootaxa</source><volume>448</volume><issue>1</issue><fpage>1</fpage><lpage>35</lpage><uri xlink:type="simple">https://www.mapress.com/zt/article/view/zootaxa.448.1.1</uri><pub-id pub-id-type="doi">10.11646/zootaxa.448.1.1</pub-id></element-citation></ref><ref id="B11399820"><element-citation xmlns:xlink="http://www.w3.org/1999/xlink" publication-type="book" xlink:type="simple"><person-group person-group-type="editor"><name name-style="western"><surname>Devey</surname><given-names>C. W.</given-names></name><name name-style="western"><surname>Brandt</surname><given-names>A.</given-names></name><name name-style="western"><surname>Arndt</surname><given-names>H.</given-names></name><name name-style="western"><surname>party</surname><given-names>Shipboard scientific</given-names></name></person-group><year>2015</year><source>RV SONNE Fahrtbericht / Cruise Report SO237 Vema-TRANSIT : bathymetry of the Vema-Fracture-Zone and Puerto Rico TRench and Abyssal AtlaNtic BiodiverSITy Study, Las Palmas (Spain) - Santo Domingo (Dom. Rep.) 14.12.14 - 26.01.15.</source><volume>GEOMAR Report, N. Ser. 023</volume><publisher-name>GEOMAR Helmholtz-Zentrum für Ozeanforschung Kiel</publisher-name><publisher-loc>Kiel, Germany</publisher-loc><size units="page">130</size><uri xlink:type="simple">https://oceanrep.geomar.de/id/eprint/28317/</uri><pub-id pub-id-type="doi">10.3289/GEOMAR_REP_NS_23_2015</pub-id></element-citation></ref><ref id="B11399757"><element-citation xmlns:xlink="http://www.w3.org/1999/xlink" publication-type="chapter" xlink:type="simple"><person-group person-group-type="author"><name name-style="western"><surname>Brandt</surname><given-names>A.</given-names></name><name name-style="western"><surname>Brenke</surname><given-names>N.</given-names></name><name name-style="western"><surname>Elsner</surname><given-names>N. O.</given-names></name><name name-style="western"><surname>Golovan</surname><given-names>O. A.</given-names></name><name name-style="western"><surname>Lavrienteva</surname><given-names>A.</given-names></name><name name-style="western"><surname>Malyutina</surname><given-names>M. V.</given-names></name><name name-style="western"><surname>Riehl</surname><given-names>T.</given-names></name></person-group><year>2012</year><chapter-title>Investigations of the epifaunal macrofauna using the camera-epibenthic sledge during the KuramBio (Kurile Kamchatka Biodiversity Study) expedition.</chapter-title><person-group person-group-type="editor"><name name-style="western"><surname>Brandt</surname><given-names>A.</given-names></name><name name-style="western"><surname>Malyutina</surname><given-names>M. V.</given-names></name></person-group><source>The German-Russian deep-sea expedition KuramBio (Kurile Kamchatka Biodiversity Study) to the Kurile Kamchatka Trench and abyssal plain on board of the R/V Sonne, 223rd Expedition. R/V Sonne Cruise Reports.</source><publisher-name>BGR</publisher-name><publisher-loc>Hamburg</publisher-loc><size units="page">43–52</size><uri xlink:type="simple">http://opac.tib.uni-hannover.de/DB=1/LNG=DU/SID=b63d8ed7-2a/TTL=1/XMLPRS=N/MAT=/NOMAT=T/CLK?IKT=1016&amp;TRM=KuramBio</uri></element-citation></ref><ref id="B10903004"><element-citation xmlns:xlink="http://www.w3.org/1999/xlink" publication-type="article" xlink:type="simple"><person-group person-group-type="author"><name name-style="western"><surname>Riehl</surname><given-names>Torben</given-names></name><name name-style="western"><surname>Brenke</surname><given-names>Nils</given-names></name><name name-style="western"><surname>Brix</surname><given-names>Saskia</given-names></name><name name-style="western"><surname>Driskell</surname><given-names>Amy</given-names></name><name name-style="western"><surname>Kaiser</surname><given-names>Stefanie</given-names></name><name name-style="western"><surname>Brandt</surname><given-names>Angelika</given-names></name></person-group><year>2014</year><article-title>Field and laboratory methods for DNA studies on deep-sea isopod crustaceans</article-title><source>Polish Polar Research</source><volume>35</volume><issue>2</issue><fpage>203</fpage><lpage>224</lpage><uri xlink:type="simple">https://journals.pan.pl/dlibra/publication/114521/edition/99574/content</uri><pub-id pub-id-type="doi">10.2478/popore-2014-0018</pub-id></element-citation></ref><ref id="B11399794"><element-citation xmlns:xlink="http://www.w3.org/1999/xlink" publication-type="article" xlink:type="simple"><person-group person-group-type="author"><name name-style="western"><surname>Wilson</surname><given-names>G. D. F.</given-names></name></person-group><year>2008</year><article-title>A review of taxonomic concepts in the <tp:taxon-name><tp:taxon-name-part taxon-name-part-type="family">Nannoniscidae</tp:taxon-name-part></tp:taxon-name> (<tp:taxon-name><tp:taxon-name-part taxon-name-part-type="order">Isopoda</tp:taxon-name-part></tp:taxon-name>, <tp:taxon-name><tp:taxon-name-part taxon-name-part-type="suborder">Asellota</tp:taxon-name-part></tp:taxon-name>), with a key to the genera and a description of <italic><tp:taxon-name><tp:taxon-name-part taxon-name-part-type="genus" reg="Nannoniscus">Nannoniscus</tp:taxon-name-part><tp:taxon-name-part taxon-name-part-type="species" reg="oblongus">oblongus</tp:taxon-name-part></tp:taxon-name></italic> Sars</article-title><source>Zootaxa</source><volume>1680</volume><issue>1</issue><fpage>1</fpage><lpage>24</lpage><pub-id pub-id-type="doi">10.11646/zootaxa.1680.1.1</pub-id></element-citation></ref><ref id="B11398590"><element-citation xmlns:xlink="http://www.w3.org/1999/xlink" publication-type="article" xlink:type="simple"><person-group person-group-type="author"><name name-style="western"><surname>Coleman</surname><given-names>C. O.</given-names></name></person-group><year>2003</year><article-title>“Digital inking”: How to make perfect line drawings on computers</article-title><source>Organisms Diversity and Evolution</source><volume>3</volume><issue>4</issue><fpage>303</fpage><lpage>304</lpage><pub-id pub-id-type="doi">10.1078/1439-6092-00081</pub-id></element-citation></ref><ref id="B11398609"><element-citation xmlns:xlink="http://www.w3.org/1999/xlink" publication-type="article" xlink:type="simple"><person-group person-group-type="author"><name name-style="western"><surname>Coleman</surname><given-names>Charles Oliver</given-names></name></person-group><year>2009</year><article-title>Drawing setae the digital way</article-title><source>Zoosystematics and Evolution</source><volume>85</volume><issue>2</issue><fpage>305</fpage><lpage>310</lpage><pub-id pub-id-type="doi">10.1002/zoos.200900008</pub-id></element-citation></ref><ref id="B11398546"><element-citation xmlns:xlink="http://www.w3.org/1999/xlink" publication-type="article" xlink:type="simple"><person-group person-group-type="author"><name name-style="western"><surname>Bober</surname><given-names>Simon</given-names></name><name name-style="western"><surname>Riehl</surname><given-names>Torben</given-names></name></person-group><year>2014</year><article-title>Adding depth to line artwork by digital stippling—a step-by-step guide to the method</article-title><source>Organisms Diversity &amp; Evolution</source><volume>14</volume><issue>3</issue><fpage>327</fpage><lpage>337</lpage><pub-id pub-id-type="doi">10.1007/s13127-014-0173-7</pub-id></element-citation></ref><ref id="B11393160"><element-citation xmlns:xlink="http://www.w3.org/1999/xlink" publication-type="article" xlink:type="simple"><person-group person-group-type="author"><name name-style="western"><surname>Hessler</surname><given-names>R. R.</given-names></name></person-group><year>1970</year><article-title>The <tp:taxon-name><tp:taxon-name-part taxon-name-part-type="family">Desmosomatidae</tp:taxon-name-part></tp:taxon-name> (<tp:taxon-name><tp:taxon-name-part taxon-name-part-type="order">Isopoda</tp:taxon-name-part></tp:taxon-name>, <tp:taxon-name><tp:taxon-name-part taxon-name-part-type="suborder">Asellota</tp:taxon-name-part></tp:taxon-name>) of the Gay Head-Bermuda Transect</article-title><source>Bulletin of the Scripps Institution of Oceanography</source><volume>15</volume><fpage>1</fpage><lpage>185</lpage><uri xlink:type="simple">https://escholarship.org/uc/item/1mn198vx</uri></element-citation></ref><ref id="B11398618"><element-citation xmlns:xlink="http://www.w3.org/1999/xlink" publication-type="article" xlink:type="simple"><person-group person-group-type="author"><name name-style="western"><surname>Dallwitz</surname><given-names>M. J.</given-names></name></person-group><year>1980</year><article-title>A general system for coding taxonomic descriptions</article-title><source>Taxon</source><volume>29</volume><issue>1</issue><fpage>41</fpage><lpage>46</lpage><pub-id pub-id-type="doi">10.2307/1219595</pub-id></element-citation></ref><ref id="B11399773"><element-citation xmlns:xlink="http://www.w3.org/1999/xlink" publication-type="chapter" xlink:type="simple"><person-group person-group-type="author"><name name-style="western"><surname>Dallwitz</surname><given-names>M. J.</given-names></name></person-group><year>1993</year><chapter-title>DELTA and INTKEY</chapter-title><person-group person-group-type="editor"><name name-style="western"><surname>Fortuner</surname><given-names>R.</given-names></name></person-group><source>Advances in computer methods for systematic biology: artificial intelligence, databases, computer vision</source><publisher-name>The Johns Hopkins University Press</publisher-name><publisher-loc>Baltimore, Maryland</publisher-loc><size units="page">287–296</size><uri xlink:type="simple">https://www.delta-intkey.com/www/dallwitz-1993-delta_intkey.pdf</uri></element-citation></ref><ref id="B11399786"><element-citation xmlns:xlink="http://www.w3.org/1999/xlink" publication-type="other" xlink:type="simple"><person-group person-group-type="author"><name name-style="western"><surname>Dallwitz</surname><given-names>M. J.</given-names></name></person-group><year>2010</year><article-title>A comparison of formats for descriptive data</article-title><publisher-name>Institute of Botany, Chinese Academy of Sciences</publisher-name><uri xlink:type="simple">https://www.delta-intkey.com/www/compdata.pdf</uri></element-citation></ref><ref id="B11399857"><element-citation xmlns:xlink="http://www.w3.org/1999/xlink" publication-type="article" xlink:type="simple"><person-group person-group-type="author"><name name-style="western"><surname>Riehl</surname><given-names>Torben</given-names></name><name name-style="western"><surname>De Smet</surname><given-names>Bart</given-names></name></person-group><year>2020</year><article-title><italic><tp:taxon-name><tp:taxon-name-part taxon-name-part-type="genus" reg="Macrostylis">Macrostylis</tp:taxon-name-part><tp:taxon-name-part taxon-name-part-type="species" reg="metallicola">metallicola</tp:taxon-name-part></tp:taxon-name></italic> spec. nov.—an isopod with geographically clustered genetic variability from a polymetallic-nodule area in the Clarion-Clipperton Fracture Zone</article-title><source>PeerJ</source><volume>8</volume><issue>e8621</issue><fpage>1</fpage><lpage>44</lpage><pub-id pub-id-type="doi">10.7717/peerj.8621</pub-id></element-citation></ref><ref id="B11415371"><element-citation xmlns:xlink="http://www.w3.org/1999/xlink" publication-type="software" xlink:type="simple"><person-group person-group-type="author"><name name-style="western"><surname>Riehl</surname><given-names>Torben</given-names></name></person-group><year>2024</year><article-title>Dataset: Taxonomic description database for the isopod family Macrostylidae (Asellota) for the DELTA system</article-title><publisher-name>Zenodo</publisher-name><date-in-citation content-type="released">2024-03-04T00:00:00+02:00</date-in-citation><uri xlink:type="simple">https://zenodo.org/records/10779271</uri><comment content-type="Version">1.0</comment></element-citation></ref><ref id="B11165663"><element-citation xmlns:xlink="http://www.w3.org/1999/xlink" publication-type="article" xlink:type="simple"><person-group person-group-type="author"><name name-style="western"><surname>Riehl</surname><given-names>T.</given-names></name><name name-style="western"><surname>Wilson</surname><given-names>G. D.F.</given-names></name><name name-style="western"><surname>Malyutina</surname><given-names>M. V.</given-names></name></person-group><year>2014</year><article-title><tp:taxon-name><tp:taxon-name-part taxon-name-part-type="family">Urstylidae</tp:taxon-name-part></tp:taxon-name> - A new family of deep-sea isopods and its phylogenetic implications</article-title><source>Zoological Journal of the Linnean Society</source><volume>170</volume><issue>2</issue><fpage>245</fpage><lpage>296</lpage><uri xlink:type="simple">https://academic.oup.com/zoolinnean/article/170/2/245/2433456</uri><pub-id pub-id-type="doi">10.1111/zoj.12104</pub-id></element-citation></ref><ref id="B11399849"><element-citation xmlns:xlink="http://www.w3.org/1999/xlink" publication-type="thesis" xlink:type="simple"><person-group person-group-type="author"><name name-style="western"><surname>Riehl</surname><given-names>T.</given-names></name></person-group><year>2014</year><source>A phylogenetic approach to the classification of macrostylid isopods and faunal linkages between the deep sea and shallow-water environments</source><publisher-name>University of Hamburg</publisher-name><publisher-loc>Hamburg</publisher-loc><size units="page">349</size><uri xlink:type="simple">https://ediss.sub.uni-hamburg.de/volltexte/2014/6839/pdf/Dissertation.pdf</uri></element-citation></ref><ref id="B11398660"><element-citation xmlns:xlink="http://www.w3.org/1999/xlink" publication-type="article" xlink:type="simple"><person-group person-group-type="author"><name name-style="western"><surname>Hansen</surname><given-names>H. J.</given-names></name></person-group><year>1893</year><article-title>Zur Morphologie der Gliedmassen und Mundtheile bei Crustaceen und Insekten</article-title><source>Zoologischer Anzeiger</source><volume>16</volume><issue>420</issue><fpage>193</fpage><lpage>212</lpage><uri xlink:type="simple">https://www.biodiversitylibrary.org/page/30145790</uri></element-citation></ref><ref id="B11405795"><element-citation xmlns:xlink="http://www.w3.org/1999/xlink" publication-type="article" xlink:type="simple"><person-group person-group-type="author"><name name-style="western"><surname>Benson</surname><given-names>D. A.</given-names></name><name name-style="western"><surname>Cavanaugh</surname><given-names>M.</given-names></name><name name-style="western"><surname>Clark</surname><given-names>K.</given-names></name><name name-style="western"><surname>Karsch-Mizrachi</surname><given-names>I.</given-names></name><name name-style="western"><surname>Lipman</surname><given-names>D. J.</given-names></name><name name-style="western"><surname>Ostell</surname><given-names>J.</given-names></name><name name-style="western"><surname>Sayers</surname><given-names>E. W.</given-names></name></person-group><year>2012</year><article-title>GenBank</article-title><source>Nucleic Acids Research</source><volume>41</volume><issue>D1</issue><fpage>D36</fpage><lpage>D42</lpage><pub-id pub-id-type="doi">10.1093/nar/gks1195</pub-id></element-citation></ref><ref id="B11399828"><element-citation xmlns:xlink="http://www.w3.org/1999/xlink" publication-type="chapter" xlink:type="simple"><person-group person-group-type="author"><name name-style="western"><surname>Katoh</surname><given-names>K.</given-names></name><name name-style="western"><surname>Asimenos</surname><given-names>G.</given-names></name><name name-style="western"><surname>Toh</surname><given-names>H.</given-names></name></person-group><year>2009</year><chapter-title>Multiple alignment of DNA sequences with MAFFT.</chapter-title><person-group person-group-type="editor"><name name-style="western"><surname>Posada</surname><given-names>D.</given-names></name></person-group><source>Bioinformatics for DNA Sequence Analysis</source><publisher-name>Humana Press</publisher-name><publisher-loc>Totowa, NJ</publisher-loc><size units="page">39–64</size><pub-id pub-id-type="doi">10.1007/978-1-59745-251-9_3</pub-id></element-citation></ref><ref id="B11398745"><element-citation xmlns:xlink="http://www.w3.org/1999/xlink" publication-type="article" xlink:type="simple"><person-group person-group-type="author"><name name-style="western"><surname>Kearse</surname><given-names>Matthew</given-names></name><name name-style="western"><surname>Moir</surname><given-names>Richard</given-names></name><name name-style="western"><surname>Wilson</surname><given-names>Amy</given-names></name><name name-style="western"><surname>Stones-Havas</surname><given-names>Steven</given-names></name><name name-style="western"><surname>Cheung</surname><given-names>Matthew</given-names></name><name name-style="western"><surname>Sturrock</surname><given-names>Shane</given-names></name><name name-style="western"><surname>Buxton</surname><given-names>Simon</given-names></name><name name-style="western"><surname>Cooper</surname><given-names>Alex</given-names></name><name name-style="western"><surname>Markowitz</surname><given-names>Sidney</given-names></name><name name-style="western"><surname>Duran</surname><given-names>Chris</given-names></name><name name-style="western"><surname>Thierer</surname><given-names>Tobias</given-names></name><name name-style="western"><surname>Ashton</surname><given-names>Bruce</given-names></name><name name-style="western"><surname>Meintjes</surname><given-names>Peter</given-names></name><name name-style="western"><surname>Drummond</surname><given-names>Alexei</given-names></name></person-group><year>2012</year><article-title>Geneious basic: An integrated and extendable desktop software platform for the organization and analysis of sequence data</article-title><source>Bioinformatics</source><volume>28</volume><issue>12</issue><fpage>1647</fpage><lpage>1649</lpage><pub-id pub-id-type="doi">10.1093/bioinformatics/bts199</pub-id></element-citation></ref><ref id="B11399875"><element-citation xmlns:xlink="http://www.w3.org/1999/xlink" publication-type="software" xlink:type="simple"><person-group person-group-type="author"><name name-style="western"><surname>Riehl</surname><given-names>T.</given-names></name></person-group><year>2024</year><article-title>Dataset: Multiple sequence alignment for Macrostylidae</article-title><publisher-name>Zenodo</publisher-name><pub-id pub-id-type="doi">10.5281/zenodo.10669645</pub-id><comment content-type="Version">v1</comment></element-citation></ref><ref id="B11380599"><element-citation xmlns:xlink="http://www.w3.org/1999/xlink" publication-type="article" xlink:type="simple"><person-group person-group-type="author"><name name-style="western"><surname>Hütter</surname><given-names>Thomas</given-names></name><name name-style="western"><surname>Ganser</surname><given-names>Maximilian H</given-names></name><name name-style="western"><surname>Kocher</surname><given-names>Manuel</given-names></name><name name-style="western"><surname>Halkic</surname><given-names>Merima</given-names></name><name name-style="western"><surname>Agatha</surname><given-names>Sabine</given-names></name><name name-style="western"><surname>Augsten</surname><given-names>Nikolaus</given-names></name></person-group><year>2020</year><article-title>DeSignate: detecting signature characters in gene sequence alignments for taxon diagnoses</article-title><source>BMC Bioinformatics</source><volume>21</volume><issue>151</issue><fpage>1</fpage><lpage>9</lpage><uri xlink:type="simple">https://bmcbioinformatics.biomedcentral.com/articles/10.1186/s12859-020-3498-6</uri><pub-id pub-id-type="doi">10.1186/s12859-020-3498-6</pub-id></element-citation></ref></ref-list></tp:taxon-treatment>
