# Supplementary material for: Ocean Species Discoveries 1–12 — A primer for accelerating marine invertebrate taxonomy
Source: Biodivers Data J. 2024 Aug 6;12:e128431. doi: 10.3897/BDJ.12.e128431 (PMC11336395; doi:10.3897/BDJ.12.e128431)
Supplement: XML Treatment for Austroniscus indobathyasellus [file BDJ.12.e128431-treatment11.xml]

<!DOCTYPE tp:taxon-treatment
  PUBLIC "-//TaxonX//DTD Taxonomic Treatment Publishing DTD v0 20100105//EN" "tax-treatment-NSO.dtd">
<tp:taxon-treatment xmlns:tp="http://www.plazi.org/taxpub"><tp:treatment-meta><mixed-citation publication-type="journal"><person-group><name><surname>(SOSA)</surname><given-names>Senckenberg Ocean Species Alliance</given-names></name><name><surname>Brandt</surname><given-names>Angelika</given-names></name><name><surname>Chen</surname><given-names>Chong</given-names></name><name><surname>Engel</surname><given-names>Laura</given-names></name><name><surname>Esquete</surname><given-names>Patricia</given-names></name><name><surname>Horton</surname><given-names>Tammy</given-names></name><name><surname>Jażdżewska</surname><given-names>Anna M.</given-names></name><name><surname>Johannsen</surname><given-names>Nele</given-names></name><name><surname>Kaiser</surname><given-names>Stefanie</given-names></name><name><surname>Kihara</surname><given-names>Terue C.</given-names></name><name><surname>Knauber</surname><given-names>Henry</given-names></name><name><surname>Kniesz</surname><given-names>Katharina</given-names></name><name><surname>Landschoff</surname><given-names>Jannes</given-names></name><name><surname>Lörz</surname><given-names>Anne-Nina</given-names></name><name><surname>Machado</surname><given-names>Fabrizio M.</given-names></name><name><surname>Martínez-Muñoz</surname><given-names>Carlos A.</given-names></name><name><surname>Riehl</surname><given-names>Torben</given-names></name><name><surname>Serpell-Stevens</surname><given-names>Amanda</given-names></name><name><surname>Sigwart</surname><given-names>Julia D.</given-names></name><name><surname>Tandberg</surname><given-names>Anne Helene S.</given-names></name><name><surname>Tato</surname><given-names>Ramiro</given-names></name><name><surname>Tsuda</surname><given-names>Miwako</given-names></name><name><surname>Vončina</surname><given-names>Katarzyna</given-names></name><name><surname>Watanabe</surname><given-names>Hiromi K.</given-names></name><name><surname>Wenz</surname><given-names>Christian</given-names></name><name><surname>Williams</surname><given-names>Jason D.</given-names></name></person-group><article-title>Ocean Species Discoveries 1–12 — A primer for accelerating marine invertebrate taxonomy</article-title><source>Biodivers Data J</source><day>06</day><month>08</month><year>2024</year><volume>12</volume><pub-id pub-id-type="doi">10.3897/BDJ.12.e128431</pub-id></mixed-citation></tp:treatment-meta><tp:nomenclature><tp:taxon-name>
            <object-id xmlns:xlink="http://www.w3.org/1999/xlink" content-type="arpha" xlink:type="simple">0221DC51-D934-584D-8389-445353CD625E</object-id>
            <tp:taxon-name-part taxon-name-part-type="genus">Austroniscus</tp:taxon-name-part>
            <tp:taxon-name-part taxon-name-part-type="species">indobathyasellus</tp:taxon-name-part>
            <object-id xmlns:xlink="http://www.w3.org/1999/xlink" content-type="zoobank" xlink:type="simple" object-id-type="ZooBank">0E7541DA-9DFF-4C49-B8FE-AED5C76CCBB3</object-id>
          </tp:taxon-name><tp:taxon-authority>Kaiser, Kniesz &amp; Kihara</tp:taxon-authority><tp:taxon-status xmlns:xlink="http://www.w3.org/1999/xlink" xlink:type="simple">sp. nov.</tp:taxon-status></tp:nomenclature><tp:treatment-sec sec-type="materials"><title>Materials</title><list list-type="alpha-lower" list-content="occurrences"><list-item><p><bold>Type status:</bold> <named-content xmlns:xlink="http://www.w3.org/1999/xlink" content-type="dwc:typeStatus" xlink:type="simple">Holotype</named-content>. <bold>Occurrence:</bold> catalogNumber: <named-content xmlns:xlink="http://www.w3.org/1999/xlink" content-type="dwc:catalogNumber" xlink:type="simple">SMF 61327</named-content>; recordedBy: <named-content xmlns:xlink="http://www.w3.org/1999/xlink" content-type="dwc:recordedBy" xlink:type="simple">K. Kniesz &amp; T.C. Kihara</named-content>; individualCount: <named-content xmlns:xlink="http://www.w3.org/1999/xlink" content-type="dwc:individualCount" xlink:type="simple">1</named-content>; sex: <named-content xmlns:xlink="http://www.w3.org/1999/xlink" content-type="dwc:sex" xlink:type="simple">male</named-content>; lifeStage: <named-content xmlns:xlink="http://www.w3.org/1999/xlink" content-type="dwc:lifeStage" xlink:type="simple">adult</named-content>; preparations: <named-content xmlns:xlink="http://www.w3.org/1999/xlink" content-type="dwc:preparations" xlink:type="simple">96% EtOH</named-content>; associatedSequences: <named-content xmlns:xlink="http://www.w3.org/1999/xlink" content-type="dwc:associatedSequences" xlink:type="simple">http://www.ncbi.nlm.nih.gov/nuccore/OR825323</named-content>; occurrenceID: <named-content xmlns:xlink="http://www.w3.org/1999/xlink" content-type="dwc:occurrenceID" xlink:type="simple">9C41CDEC-C376-5815-8ACD-49581FB40DDD</named-content>; <bold>Taxon:</bold> scientificName: <named-content xmlns:xlink="http://www.w3.org/1999/xlink" content-type="dwc:scientificName" xlink:type="simple"><italic><tp:taxon-name><tp:taxon-name-part taxon-name-part-type="genus" reg="Austroniscus">Austroniscus</tp:taxon-name-part><tp:taxon-name-part taxon-name-part-type="species" reg="indobathyasellus">indobathyasellus</tp:taxon-name-part></tp:taxon-name></italic> Kaiser, Kniesz &amp; Kihara</named-content>; kingdom: <named-content xmlns:xlink="http://www.w3.org/1999/xlink" content-type="dwc:kingdom" xlink:type="simple"><tp:taxon-name><tp:taxon-name-part taxon-name-part-type="kingdom">Animalia</tp:taxon-name-part></tp:taxon-name></named-content>; phylum: <named-content xmlns:xlink="http://www.w3.org/1999/xlink" content-type="dwc:phylum" xlink:type="simple"><tp:taxon-name><tp:taxon-name-part taxon-name-part-type="phylum">Arthropoda</tp:taxon-name-part></tp:taxon-name></named-content>; class: <named-content xmlns:xlink="http://www.w3.org/1999/xlink" content-type="dwc:class" xlink:type="simple"><tp:taxon-name><tp:taxon-name-part taxon-name-part-type="class">Malacostraca</tp:taxon-name-part></tp:taxon-name></named-content>; order: <named-content xmlns:xlink="http://www.w3.org/1999/xlink" content-type="dwc:order" xlink:type="simple"><tp:taxon-name><tp:taxon-name-part taxon-name-part-type="order">Isopoda</tp:taxon-name-part></tp:taxon-name></named-content>; family: <named-content xmlns:xlink="http://www.w3.org/1999/xlink" content-type="dwc:family" xlink:type="simple"><tp:taxon-name><tp:taxon-name-part taxon-name-part-type="family">Nannoniscidae</tp:taxon-name-part></tp:taxon-name></named-content>; genus: <named-content xmlns:xlink="http://www.w3.org/1999/xlink" content-type="dwc:genus" xlink:type="simple"><tp:taxon-name><tp:taxon-name-part taxon-name-part-type="genus">Austroniscus</tp:taxon-name-part></tp:taxon-name></named-content>; specificEpithet: <named-content xmlns:xlink="http://www.w3.org/1999/xlink" content-type="dwc:specificEpithet" xlink:type="simple"><italic><tp:taxon-name><tp:taxon-name-part taxon-name-part-type="genus" reg="Austroniscus"/><tp:taxon-name-part taxon-name-part-type="species" reg="indobathyasellus">indobathyasellus</tp:taxon-name-part></tp:taxon-name></italic></named-content>; taxonRank: <named-content xmlns:xlink="http://www.w3.org/1999/xlink" content-type="dwc:taxonRank" xlink:type="simple">species</named-content>; scientificNameAuthorship: <named-content xmlns:xlink="http://www.w3.org/1999/xlink" content-type="dwc:scientificNameAuthorship" xlink:type="simple">Kaiser, Kniesz &amp; Kihara</named-content>; nomenclaturalCode: <named-content xmlns:xlink="http://www.w3.org/1999/xlink" content-type="dwc:nomenclaturalCode" xlink:type="simple">ICZN</named-content>; <bold>Location:</bold> higherGeography: <named-content xmlns:xlink="http://www.w3.org/1999/xlink" content-type="dwc:higherGeography" xlink:type="simple">Indian Ocean</named-content>; waterBody: <named-content xmlns:xlink="http://www.w3.org/1999/xlink" content-type="dwc:waterBody" xlink:type="simple">Central Indian Ocean Ridge</named-content>; locality: <named-content xmlns:xlink="http://www.w3.org/1999/xlink" content-type="dwc:locality" xlink:type="simple">Station No. I19_036RO_BB_01</named-content>; verbatimDepth: <named-content xmlns:xlink="http://www.w3.org/1999/xlink" content-type="dwc:verbatimDepth" xlink:type="simple">2628 m</named-content>; locationRemarks: <named-content xmlns:xlink="http://www.w3.org/1999/xlink" content-type="dwc:locationRemarks" xlink:type="simple">150 m distance of a hydrothermal vent field</named-content>; verbatimLatitude: <named-content xmlns:xlink="http://www.w3.org/1999/xlink" content-type="dwc:verbatimLatitude" xlink:type="simple">25°28'S</named-content>; verbatimLongitude: <named-content xmlns:xlink="http://www.w3.org/1999/xlink" content-type="dwc:verbatimLongitude" xlink:type="simple">69°55'E</named-content>; decimalLatitude: <named-content xmlns:xlink="http://www.w3.org/1999/xlink" content-type="dwc:decimalLatitude" xlink:type="simple">-25.466675</named-content>; decimalLongitude: <named-content xmlns:xlink="http://www.w3.org/1999/xlink" content-type="dwc:decimalLongitude" xlink:type="simple">69.916682</named-content>; <bold>Identification:</bold> identifiedBy: <named-content xmlns:xlink="http://www.w3.org/1999/xlink" content-type="dwc:identifiedBy" xlink:type="simple">S. Kaiser, K. Kniesz, T. Kihara</named-content>; dateIdentified: <named-content xmlns:xlink="http://www.w3.org/1999/xlink" content-type="dwc:dateIdentified" xlink:type="simple">05/2022</named-content>; <bold>Event:</bold> samplingProtocol: <named-content xmlns:xlink="http://www.w3.org/1999/xlink" content-type="dwc:samplingProtocol" xlink:type="simple">Rock picking by Remotely Operated Vehicle, rock washing over sieves on deck</named-content>; eventDate: <named-content xmlns:xlink="http://www.w3.org/1999/xlink" content-type="dwc:eventDate" xlink:type="simple">14/11/2019</named-content>; <bold>Record Level:</bold> institutionCode: <named-content xmlns:xlink="http://www.w3.org/1999/xlink" content-type="dwc:institutionCode" xlink:type="simple">SMF</named-content>; basisOfRecord: <named-content xmlns:xlink="http://www.w3.org/1999/xlink" content-type="dwc:basisOfRecord" xlink:type="simple">PreservedSpecimen</named-content></p></list-item></list></tp:treatment-sec><tp:treatment-sec sec-type="Description"><title>Description</title><p><bold>Habitus</bold> (Fig. <xref ref-type="fig" rid="F10820563">40</xref>A, E and Figs <xref ref-type="fig" rid="F10820597">41</xref>, <xref ref-type="fig" rid="F10820608">42</xref>, <xref ref-type="fig" rid="F11394863">43</xref>) body length 4.0 mm; body dorsoventrally flattened and broadened, body length 2.3 Prn2 width and 1.9 maximum body width (pereonite 5); Prn4–7 and Plt of similar width; Prn1–3 with strongly frontally directed lateral margins, tipped with a small spine-like seta apically. Prn1 narrowest, length 0.1 width; Prn2 width 1.4 Prn1 width, length 1.8 Prn1 length; Prn2 and 3 of similar length. Prn4–6 similar length at mid-line, 2.5 Prn1 length; Prn7 longest, length 3.2 Prn1 length; Prn5 anterior margin straight; Prn6–7 anterior margins strongly convex. <bold>Prn2–7</bold> coxa inserting ventrally and, hence, not visible in dorsal view; Prn1 coxa inserting anteriorly, each with a spine-like frontally directed coxal extension, tipped with a small spine-like seta and clearly visible in dorsal view, almost reaching second art of A1; length coxal extension 2.5 width, with width broadest in the middle and narrowing both proximally and distally. <bold>Plt</bold> length 0.3 body length, length 0.5 width; width 1.7 Prn1 width, posterior margin semicircular and rounded, anterior margin slightly concave. <bold>Urp</bold> length 0.5 Plt length, slightly projecting beyond posterior margin.</p><p><bold>Ceph</bold> (Figs <xref ref-type="fig" rid="F10820563">40</xref>, <xref ref-type="fig" rid="F10820597">41</xref>, <xref ref-type="fig" rid="F10820608">42</xref>A) free, length 0.7 width. Rostrum well developed. Ceph anterior margin straight, posterior margin slightly rounded, A1 and A2 inserting anterolaterally in a deep fold between rostral crest and anterolateral, triangular projections; each fold with a single robust seta medially.</p><p><bold>A1</bold> (Fig. <xref ref-type="fig" rid="F10820563">40</xref>A–C and Fig. <xref ref-type="fig" rid="F10820608">42</xref>A), broken off from third art onwards; first art ovoid and broad, length 1.2 width, distally with 1 long broom seta and 1 slender simple seta; second art length 1.3 art1 length, 5.0 width, distally with 2 long broom setae and 2 simple setae.</p><p><bold>A2</bold> (Fig. <xref ref-type="fig" rid="F10820563">40</xref>C–D and Fig. <xref ref-type="fig" rid="F10820608">42</xref>A); broken off, only peduncular art1–art4 present; art1–art4 short; art2 with a small robust seta tipped with a small setula distally; art3 with 1 large robust scale, tipped with a small seta distally.</p><p><bold>P5</bold> (Fig. <xref ref-type="fig" rid="F10820563">40</xref>H) basis length 3.9 width, with 2 long broom setae and 1 simple seta dorsally, with 3 simple setae ventrally and 1 somewhat longer simple seta distoventrally; ischium length 0.7 basis length, length 2.9 width, with 3 simple setae (2 small, 1 somewhat more robust) dorsally, with 2 simple setae ventrally; merus length 0.4 ischium length, length 1.2 width, with 2 robust simple setae distodorsally, with 1 slender simple seta distoventrally; carpus length 3.8 merus length, length 4.1 width, with a row of 17 long natatory setae each bearing 1 row of setulae and 3 robust unequally bifid setae dorsally, with 1 long broom seta and 1 small simple seta distodorsally, with 8 setae (4 simple and 4 robust unequally bifid) ventrally; propodus as long as carpus, length 6.6 width, with a row of 17 long natatory setae each bearing 1 row of setulae and 1 unequally bifid seta dorsally, with 8 unequally bifid setae ventrally; dactylus length 0.3 propodus length, length 5.0 width, with 3 simple setae medially; unguis length 0.3 dactylus length, with 2 slender setae between unguis and ventral claw.</p><p><bold>Plp1</bold> (Fig. <xref ref-type="fig" rid="F10820563">40</xref>F and Fig. <xref ref-type="fig" rid="F11394863">43</xref>A); length 3.0 proximal width; distal projection width 0.7 proximal width, lateral margins straight; lateral lobes tapering sharply; distal margins almost straight, with 10–11 simple setae of varying length each.</p><p><bold>Urp</bold> (Fig. <xref ref-type="fig" rid="F10820563">40</xref>E, G and Fig. <xref ref-type="fig" rid="F11394863">43</xref>A); biramous; sympod triangular, length 2.9 distal width, with 2 simple setae of varying size laterally, with 3 setae distally (2 long simple, 1 broken off); exopod length 0.6 sympod length, length 5.1 width, with 2 setae laterally (1 simple, 1 broken off), with 7 setae terminally (4 broken off, 3 long slender); endopod length 1.2 exopod length, length 5.4 width, with 4 simple setae of varying size laterally, with 9 (3 broom, 6 broken off) setae terminally.</p></tp:treatment-sec><tp:treatment-sec sec-type="Diagnosis"><title>Diagnosis</title><p>Pereonite 1 lateral margins frontally directed; coxae of pereonite 1 inserting anteriorly, each with a spine-like frontally directed appendix, tipped with a small spine-like seta and clearly visible in dorsal view, almost reaching second article of the antenna I; length-width ratio of the coxal extension &lt; 3; pereonites 1–3 anterolateral margins each with a spine-like seta. Pleopod 1 distal margins almost straight, lateral lobes tapering sharply.</p><p>Molecular diagnosis: The new species is differing in the COI-gene from other species within <italic><tp:taxon-name><tp:taxon-name-part taxon-name-part-type="genus" reg="Austroniscus">Austroniscus</tp:taxon-name-part></tp:taxon-name></italic> in the nucleotides G (position 47 of the alignment), T (48), G (62), C (69), C (80), C (95), C (111), C (145), T (173), T (175), C (206), T (208), A (232), A (278), G (298), A (391), G (430), C (438), T (449), A (514), C (518), T (520), C (595) and C (601).</p></tp:treatment-sec><tp:treatment-sec sec-type="Etymology"><title>Etymology</title><p>The specific epithet <italic><tp:taxon-name><tp:taxon-name-part taxon-name-part-type="genus" reg="Austroniscus"/><tp:taxon-name-part taxon-name-part-type="species" reg="indobathyasellus">indobathyasellus</tp:taxon-name-part></tp:taxon-name></italic> is a compound noun in apposition, crafted from Greek and Latin elements representing origin, habitat and morphological resemblance of the new species. It is to be treated as a Latin noun in nominative singular. The element <italic>indo</italic> refers to the ocean where the species dwells, honouring the first report of the genus and family in this region. The element <italic>bathy</italic> refers to the bathyal hydrothermal vents near which the holotype was found, implying potential adaptations to this habitat. The element <italic><tp:taxon-name><tp:taxon-name-part taxon-name-part-type="genus" reg="Oniscus"/><tp:taxon-name-part taxon-name-part-type="species" reg="asellus">asellus</tp:taxon-name-part></tp:taxon-name></italic>, along with the element <italic>oniscus</italic> in <italic><tp:taxon-name><tp:taxon-name-part taxon-name-part-type="genus" reg="Austroniscus">Austroniscus</tp:taxon-name-part></tp:taxon-name></italic>, refers to the terrestrial isopod <italic><tp:taxon-name><tp:taxon-name-part taxon-name-part-type="genus" reg="Oniscus">Oniscus</tp:taxon-name-part><tp:taxon-name-part taxon-name-part-type="species" reg="asellus">asellus</tp:taxon-name-part></tp:taxon-name></italic> Linnaeus, 1758, highlighting the new species’ form similarity with its terrestrial counterpart.</p></tp:treatment-sec><tp:treatment-sec sec-type="Taxon discussion"><title>Taxon discussion</title><p>Creating a taxonomic description based on a single individual, especially when lacking many appendages, is not considered optimal. However, the new species has distinctive features, notably the anteriorly inserting coxae of pereonite 1, that help distinguish it from all other known species of the genus. Furthermore, since the specimen is a male, there may be gender-dependent differences that are not accounted for. Nonetheless, species in the genus typically display minimal or only slightly expressed sexual dimorphism (e.g., <xref ref-type="bibr" rid="B10820517">Kaiser et al. 2023</xref>), allowing us to make reasonable inferences about the female characteristics.</p><p>This new species marks the first formal description of a species within the genus <italic><tp:taxon-name><tp:taxon-name-part taxon-name-part-type="genus" reg="Austroniscus">Austroniscus</tp:taxon-name-part></tp:taxon-name></italic> from the Indian Ocean. Even more remarkably, this constitutes also the first described species within the family <tp:taxon-name><tp:taxon-name-part taxon-name-part-type="family">Nannoniscidae</tp:taxon-name-part></tp:taxon-name> originating from this vast geographical region. This highlights how little is known about the deep-sea areas of this region. Moreover, it stresses the potential of new species discoveries through enhanced exploration and taxonomic analysis to bridge existing biogeographic gaps.</p><p>The new species exhibits similarities with a cluster of species distinguished by a wide body width (where body length is less than 2.1 times the maximum body width) from all other species in the genus, specifically <italic><tp:taxon-name><tp:taxon-name-part taxon-name-part-type="genus" reg="Austroniscus">A.</tp:taxon-name-part><tp:taxon-name-part taxon-name-part-type="species" reg="chelus">chelus</tp:taxon-name-part></tp:taxon-name></italic>, <italic><tp:taxon-name><tp:taxon-name-part taxon-name-part-type="genus" reg="Austroniscus">A.</tp:taxon-name-part><tp:taxon-name-part taxon-name-part-type="species" reg="brandtae">brandtae</tp:taxon-name-part></tp:taxon-name></italic>, <italic><tp:taxon-name><tp:taxon-name-part taxon-name-part-type="genus" reg="Austroniscus">A.</tp:taxon-name-part><tp:taxon-name-part taxon-name-part-type="species" reg="obscurus">obscurus</tp:taxon-name-part></tp:taxon-name></italic> and <italic><tp:taxon-name><tp:taxon-name-part taxon-name-part-type="genus" reg="Austroniscus">A.</tp:taxon-name-part><tp:taxon-name-part taxon-name-part-type="species" reg="ovalis">ovalis</tp:taxon-name-part></tp:taxon-name></italic>. Additionally, the new species displays a distinctive elongation of the coxae of pereopod 1, extending notably beyond the anterolateral margins of pereonite 1 (in dorsal view), a feature shared with <italic><tp:taxon-name><tp:taxon-name-part taxon-name-part-type="genus" reg="Austroniscus">A.</tp:taxon-name-part><tp:taxon-name-part taxon-name-part-type="species" reg="chelus">chelus</tp:taxon-name-part></tp:taxon-name></italic>, <italic><tp:taxon-name><tp:taxon-name-part taxon-name-part-type="genus" reg="Austroniscus">A.</tp:taxon-name-part><tp:taxon-name-part taxon-name-part-type="species" reg="brandtae">brandtae</tp:taxon-name-part></tp:taxon-name></italic> and <italic><tp:taxon-name><tp:taxon-name-part taxon-name-part-type="genus" reg="Austroniscus">A.</tp:taxon-name-part><tp:taxon-name-part taxon-name-part-type="species" reg="obscurus">obscurus</tp:taxon-name-part></tp:taxon-name></italic>. The comparison of the new species is limited to this specific group.</p><p>No males have been described for <italic><tp:taxon-name><tp:taxon-name-part taxon-name-part-type="genus" reg="Austroniscus">A.</tp:taxon-name-part><tp:taxon-name-part taxon-name-part-type="species" reg="obscurus">obscurus</tp:taxon-name-part></tp:taxon-name></italic> and <italic><tp:taxon-name><tp:taxon-name-part taxon-name-part-type="genus" reg="Austroniscus">A.</tp:taxon-name-part><tp:taxon-name-part taxon-name-part-type="species" reg="chelus">chelus</tp:taxon-name-part></tp:taxon-name></italic>. Therefore, comparisons with the new species are based on differing genders for these species. Only in the case of <italic><tp:taxon-name><tp:taxon-name-part taxon-name-part-type="genus" reg="Austroniscus">A.</tp:taxon-name-part><tp:taxon-name-part taxon-name-part-type="species" reg="brandtae">brandtae</tp:taxon-name-part></tp:taxon-name></italic>, the comparison with the new species is focused on male features. <italic><tp:taxon-name><tp:taxon-name-part taxon-name-part-type="genus" reg="Austroniscus">A.</tp:taxon-name-part><tp:taxon-name-part taxon-name-part-type="species" reg="indobathyasellus">indobathyasellus</tp:taxon-name-part></tp:taxon-name></italic> sp. nov. differs from these species by the following characters: 1) coxa of pereonite 1 inserting anteriorly (vs. centrally in the other species); 2) length-width ratio of the coxal extension &lt; 3 (vs. &gt; 4); 3) width of the coxal extension broadest in the middle and narrowing both distally and proximally (vs. width progressively tapering towards the distal end); and 4) pereonite 1 width ≤ 0.7 pereonite 2 width (vs. pereonite 1 width &gt; 0.8 pereonite 2 width). <italic><tp:taxon-name><tp:taxon-name-part taxon-name-part-type="genus" reg="Austroniscus">A.</tp:taxon-name-part><tp:taxon-name-part taxon-name-part-type="species" reg="indobathyasellus">indobathyasellus</tp:taxon-name-part></tp:taxon-name></italic> sp. nov. can be further distinguished from <italic><tp:taxon-name><tp:taxon-name-part taxon-name-part-type="genus" reg="Austroniscus">A.</tp:taxon-name-part><tp:taxon-name-part taxon-name-part-type="species" reg="brandtae">brandtae</tp:taxon-name-part></tp:taxon-name></italic> as follows: Pleopod 1 distal margins almost straight, lateral lobes tapering sharply (vs. distal margins semicircular, lateral lobes rounded).</p></tp:treatment-sec><tp:treatment-sec sec-type="Notes"><title>Notes</title><sec sec-type="Methods"><title>Methods</title><p>The holotype was collected from hard substrates with maximum distance of 500 m to hydrothermal vents, but at least 20 m apart from active venting of a newly-discovered hydrothermal vent field on the Central Indian Ridge. Samples were obtained during the INDEX2019 expedition onboard RV Sonne (SO271-1) (Station No. I19_036RO_BB_01; latitude -25.466675, longitude 69.916682, 2628 m depth) through rock picking using a remotely operated vehicle (ROV). Upon retrieval on deck, the rocks were washed over sieves and the samples promptly fixed in 96% ethanol. For DNA analyses of the mitochondrial cytochrome c oxidase subunit 1 (COI) gene, extraction, amplification and sequencing were carried out following protocols provided by <xref ref-type="bibr" rid="B10820527">Kniesz et al. (2022)</xref> and the resulting sequences are accessible via GenBank (accession no. OR825323).</p><p>Morphological examination was conducted using a Leica MZ 8 stereomicroscope, pencil drawings being created using a Leica DM750 microscope with a camera lucida and subsequently inked. Confocal laser scanning microscopy (CLSM) was performed following the methods described in <xref ref-type="bibr" rid="B10820517">Kaiser et al. (2023)</xref>. Morphological terminology follows <xref ref-type="bibr" rid="B11393160">Hessler (1970)</xref> and <xref ref-type="bibr" rid="B11393194">Riehl and Brandt (2010)</xref>, whilst morphological measurements follow methods proposed by <xref ref-type="bibr" rid="B11393160">Hessler (1970)</xref>. In addition, body length to maximum body width was measured, where body length is defined as the mid-sagittal distance from the anterior edge of the cephalothorax to the posterior tip of the pleotelson and maximum width is determined at the specimen's broadest extent observed from the ventral view. Finally, the length of the coxal extension was measured ventrally from the distal end to the proximal mid-point where it meets the coxa and width determined at its broadest point from the ventral view. The specimen is stored in the Crustacean collection of the Senckenberg Research Institute and Natural History Museum in Frankfurt am Main (SMF) under catalogue number SMF 61327.</p><p>The species was compared with relevant primary literature to assess its similarities with other species in the genus (<xref ref-type="bibr" rid="B11393175">Kaiser and Brandt 2007</xref>; <xref ref-type="bibr" rid="B10820517">Kaiser et al. 2023</xref>), as well as with the type material of the following species: <italic><tp:taxon-name><tp:taxon-name-part taxon-name-part-type="genus" reg="Austroniscus">Austroniscus</tp:taxon-name-part><tp:taxon-name-part taxon-name-part-type="species" reg="brandtae">brandtae</tp:taxon-name-part></tp:taxon-name></italic>, Senckenberg Research Institute and Natural History Museum, holotype male (SMF 57927) and paratype female (SMF 57930) and <italic><tp:taxon-name><tp:taxon-name-part taxon-name-part-type="genus" reg="Austroniscus">Austroniscus</tp:taxon-name-part><tp:taxon-name-part taxon-name-part-type="species" reg="rotundatus">rotundatus</tp:taxon-name-part></tp:taxon-name></italic>, holotype male, Museum für Naturkunde Berlin (No. 17685).</p><p>For molecular diagnosis, we employed the open-access tool DeSignate (<xref ref-type="bibr" rid="B11380599">Hütter et al. 2020</xref>) to discern pairwise diagnostic disparities (i.e. nucleotide variations) amongst species using the COI marker. A reference alignment was generated using the MAFFT plugin with default settings in Geneious v.2023.2.1, encompassing the new species and four congenerics, where data were available in GenBank: <tp:taxon-name><tp:taxon-name-part taxon-name-part-type="genus" reg="Austroniscus">Austroniscus</tp:taxon-name-part><tp:taxon-name-part taxon-name-part-type="uncertainty-rank">cf.</tp:taxon-name-part><tp:taxon-name-part taxon-name-part-type="species" reg="groenlandicus">groenlandicus</tp:taxon-name-part></tp:taxon-name> (GenBank accession No. MZ151074.1); <italic><tp:taxon-name><tp:taxon-name-part taxon-name-part-type="genus" reg="Austroniscus">Austroniscus</tp:taxon-name-part></tp:taxon-name></italic> sp. voucher D3D51 (MZ151108.1); <italic><tp:taxon-name><tp:taxon-name-part taxon-name-part-type="genus" reg="Austroniscus">Austroniscus</tp:taxon-name-part></tp:taxon-name></italic> sp. Voucher D3D30 (MZ151128.1); <italic><tp:taxon-name><tp:taxon-name-part taxon-name-part-type="genus" reg="Austroniscus">Austroniscus</tp:taxon-name-part><tp:taxon-name-part taxon-name-part-type="species" reg="brandtae">brandtae</tp:taxon-name-part></tp:taxon-name></italic> (OM892250.1).</p></sec></tp:treatment-sec><tp:treatment-sec><!--Section generated to contain objects referenced in tp:taxon-treatment.--><fig id="F10820563" position="float" orientation="portrait"><object-id xmlns:xlink="http://www.w3.org/1999/xlink" content-type="arpha" xlink:type="simple">1B9BAC28-C020-515B-970D-4C73C7018F96</object-id><object-id xmlns:xlink="http://www.w3.org/1999/xlink" content-type="doi" xlink:type="simple">10.3897/BDJ.12.e128431.figure40</object-id><label>Figure 40.</label><caption><p><italic><tp:taxon-name><tp:taxon-name-part taxon-name-part-type="genus" reg="Austroniscus">Austroniscus</tp:taxon-name-part><tp:taxon-name-part taxon-name-part-type="species" reg="indobathyasellus">indobathyasellus</tp:taxon-name-part></tp:taxon-name></italic> Kaiser, Kniesz &amp; Kihara, <bold>sp. nov.</bold>, holotype male (SMF 61327). <bold>A.</bold> Habitus, dorsal view; <bold>B.</bold> Pereonite 1 coxal extension, ventral view; <bold>C.</bold> Antenna 1 articles 1–2 and antenna 2 articles 1–4, drawn <italic>in situ</italic>; <bold>D.</bold> Right antenna 1, articles 1–4, ventral view, drawn <italic>in situ</italic>; <bold>E.</bold> Pleotelson, ventral view; <bold>F.</bold> Pleopod 1, detail: distal margin, drawn <italic>in situ</italic>; <bold>G.</bold> Uropod, drawn <italic>in situ</italic>; <bold>H.</bold> Pereopod 5, details: <bold>i)</bold> carpus distal margin, <bold>ii)</bold> setulae on natatory seta, <bold>iii)</bold> dactylus and unguis. Scale bars: 500 µm (A, E), 100 µm (B–D, F–H).</p></caption><graphic xmlns:xlink="http://www.w3.org/1999/xlink" xlink:href="bdj-12-e128431-g040.jpg" position="float" id="oo_1029791.jpg" orientation="portrait" xlink:type="simple"><uri content-type="original_file" xlink:type="simple">https://binary.pensoft.net/fig/1029791</uri></graphic></fig><fig id="F10820597" position="float" orientation="portrait"><object-id xmlns:xlink="http://www.w3.org/1999/xlink" content-type="arpha" xlink:type="simple">E50132C7-6EA6-5508-9353-098098F34AAA</object-id><object-id xmlns:xlink="http://www.w3.org/1999/xlink" content-type="doi" xlink:type="simple">10.3897/BDJ.12.e128431.figure41</object-id><label>Figure 41.</label><caption><p><italic><tp:taxon-name><tp:taxon-name-part taxon-name-part-type="genus" reg="Austroniscus">Austroniscus</tp:taxon-name-part><tp:taxon-name-part taxon-name-part-type="species" reg="indobathyasellus">indobathyasellus</tp:taxon-name-part></tp:taxon-name></italic> Kaiser, Kniesz &amp; Kihara, <bold>sp. nov.</bold>, holotype male (SMF 61327), confocal laser scanning microscopy images. <bold>A.</bold> Habitus, dorsal view; <bold>B.</bold> Habitus, ventral view. Scale bar: 500 µm.</p></caption><graphic xmlns:xlink="http://www.w3.org/1999/xlink" xlink:href="bdj-12-e128431-g041.jpg" position="float" id="oo_1029792.jpg" orientation="portrait" xlink:type="simple"><uri content-type="original_file" xlink:type="simple">https://binary.pensoft.net/fig/1029792</uri></graphic></fig><fig id="F10820608" position="float" orientation="portrait"><object-id xmlns:xlink="http://www.w3.org/1999/xlink" content-type="arpha" xlink:type="simple">5D186480-57E7-5AD8-AF1E-AB97DE01441F</object-id><object-id xmlns:xlink="http://www.w3.org/1999/xlink" content-type="doi" xlink:type="simple">10.3897/BDJ.12.e128431.figure42</object-id><label>Figure 42.</label><caption><p><italic><tp:taxon-name><tp:taxon-name-part taxon-name-part-type="genus" reg="Austroniscus">Austroniscus</tp:taxon-name-part><tp:taxon-name-part taxon-name-part-type="species" reg="indobathyasellus">indobathyasellus</tp:taxon-name-part></tp:taxon-name></italic> Kaiser, Kniesz &amp; Kihara, <bold>sp. nov.</bold>, holotype male (SMF 61327), confocal laser scanning microscopy images. <bold>A.</bold> Cephalothorax and pereonite 1 and 2, dorsal view; <bold>B.</bold> Cephalothorax and pereonite 1 and 2, ventral view. Scale bar: 400 µm.</p></caption><graphic xmlns:xlink="http://www.w3.org/1999/xlink" xlink:href="bdj-12-e128431-g042.jpg" position="float" id="oo_1029806.jpg" orientation="portrait" xlink:type="simple"><uri content-type="original_file" xlink:type="simple">https://binary.pensoft.net/fig/1029806</uri></graphic></fig><fig id="F11394863" position="float" orientation="portrait"><object-id xmlns:xlink="http://www.w3.org/1999/xlink" content-type="arpha" xlink:type="simple">430C1FDD-3F6B-5C11-84E7-EF2F3B0E6B70</object-id><object-id xmlns:xlink="http://www.w3.org/1999/xlink" content-type="doi" xlink:type="simple">10.3897/BDJ.12.e128431.figure43</object-id><label>Figure 43.</label><caption><p><italic><tp:taxon-name><tp:taxon-name-part taxon-name-part-type="genus" reg="Austroniscus">Austroniscus</tp:taxon-name-part><tp:taxon-name-part taxon-name-part-type="species" reg="indobathyasellus">indobathyasellus</tp:taxon-name-part></tp:taxon-name></italic> Kaiser, Kniesz &amp; Kihara, <bold>sp. nov.</bold>, holotype male (SMF 61327), confocal laser scanning microscopy images. <bold>A.</bold> Pleotelson, ventral view; <bold>B.</bold> Pleotelson posterior margin and uropods, dorsal view. Scale bar: 400 µm.</p></caption><graphic xmlns:xlink="http://www.w3.org/1999/xlink" xlink:href="bdj-12-e128431-g043.jpg" position="float" id="oo_1029789.jpg" orientation="portrait" xlink:type="simple"><uri content-type="original_file" xlink:type="simple">https://binary.pensoft.net/fig/1029789</uri></graphic></fig></tp:treatment-sec><ref-list><ref id="B10820517"><element-citation xmlns:xlink="http://www.w3.org/1999/xlink" publication-type="article" xlink:type="simple"><person-group person-group-type="author"><name name-style="western"><surname>Kaiser</surname><given-names>Stefanie</given-names></name><name name-style="western"><surname>Stransky</surname><given-names>Bente</given-names></name><name name-style="western"><surname>Jennings</surname><given-names>Robert M.</given-names></name><name name-style="western"><surname>Kihara</surname><given-names>Terue Cristina</given-names></name><name name-style="western"><surname>Brix</surname><given-names>Saskia</given-names></name></person-group><year>2023</year><article-title>Combining morphological and mitochondrial DNA data to describe a new species of <italic><tp:taxon-name><tp:taxon-name-part taxon-name-part-type="genus" reg="Austroniscus">Austroniscus</tp:taxon-name-part></tp:taxon-name></italic> Vanhöffen, 1914 (<tp:taxon-name><tp:taxon-name-part taxon-name-part-type="order">Isopoda</tp:taxon-name-part></tp:taxon-name>, <tp:taxon-name><tp:taxon-name-part taxon-name-part-type="superfamily">Janiroidea</tp:taxon-name-part></tp:taxon-name>, <tp:taxon-name><tp:taxon-name-part taxon-name-part-type="family">Nannoniscidae</tp:taxon-name-part></tp:taxon-name>) linking abyssal and hadal depths of the Puerto Rico Trench</article-title><source>Zootaxa</source><volume>5293</volume><issue>3</issue><fpage>401</fpage><lpage>434</lpage><pub-id pub-id-type="doi">10.11646/zootaxa.5293.3.1</pub-id></element-citation></ref><ref id="B10820527"><element-citation xmlns:xlink="http://www.w3.org/1999/xlink" publication-type="article" xlink:type="simple"><person-group person-group-type="author"><name name-style="western"><surname>Kniesz</surname><given-names>Katharina</given-names></name><name name-style="western"><surname>Jażdżewska</surname><given-names>Anna Maria</given-names></name><name name-style="western"><surname>Martínez Arbizu</surname><given-names>Pedro</given-names></name><name name-style="western"><surname>Kihara</surname><given-names>Terue Cristina</given-names></name></person-group><year>2022</year><article-title>DNA barcoding of scavenging amphipod communities at active and inactive hydrothermal vents in the Indian Ocean</article-title><source>Frontiers in Marine Science</source><volume>8</volume><pub-id pub-id-type="doi">10.3389/fmars.2021.752360</pub-id></element-citation></ref><ref id="B11393160"><element-citation xmlns:xlink="http://www.w3.org/1999/xlink" publication-type="article" xlink:type="simple"><person-group person-group-type="author"><name name-style="western"><surname>Hessler</surname><given-names>R. R.</given-names></name></person-group><year>1970</year><article-title>The <tp:taxon-name><tp:taxon-name-part taxon-name-part-type="family">Desmosomatidae</tp:taxon-name-part></tp:taxon-name> (<tp:taxon-name><tp:taxon-name-part taxon-name-part-type="order">Isopoda</tp:taxon-name-part></tp:taxon-name>, <tp:taxon-name><tp:taxon-name-part taxon-name-part-type="suborder">Asellota</tp:taxon-name-part></tp:taxon-name>) of the Gay Head-Bermuda Transect</article-title><source>Bulletin of the Scripps Institution of Oceanography</source><volume>15</volume><fpage>1</fpage><lpage>185</lpage><uri xlink:type="simple">https://escholarship.org/uc/item/1mn198vx</uri></element-citation></ref><ref id="B11393194"><element-citation xmlns:xlink="http://www.w3.org/1999/xlink" publication-type="article" xlink:type="simple"><person-group person-group-type="author"><name name-style="western"><surname>Riehl</surname><given-names>T.</given-names></name><name name-style="western"><surname>Brandt</surname><given-names>A.</given-names></name></person-group><year>2010</year><article-title>Descriptions of two new species in the genus <italic><tp:taxon-name><tp:taxon-name-part taxon-name-part-type="genus" reg="Macrostylis">Macrostylis</tp:taxon-name-part></tp:taxon-name></italic> Sars, 1864 (<tp:taxon-name><tp:taxon-name-part taxon-name-part-type="order">Isopoda</tp:taxon-name-part></tp:taxon-name>, <tp:taxon-name><tp:taxon-name-part taxon-name-part-type="suborder">Asellota</tp:taxon-name-part></tp:taxon-name>, <tp:taxon-name><tp:taxon-name-part taxon-name-part-type="family">Macrostylidae</tp:taxon-name-part></tp:taxon-name>) from the Weddell Sea (Southern Ocean), with a synonymisation of the genus <italic><tp:taxon-name><tp:taxon-name-part taxon-name-part-type="genus" reg="Desmostylis">Desmostylis</tp:taxon-name-part></tp:taxon-name></italic> Brandt, 1992 with <italic><tp:taxon-name><tp:taxon-name-part taxon-name-part-type="genus" reg="Macrostylis">Macrostylis</tp:taxon-name-part></tp:taxon-name></italic></article-title><source>ZooKeys</source><volume>57</volume><fpage>9</fpage><lpage>49</lpage><pub-id pub-id-type="doi">10.3897/zookeys.57.310</pub-id></element-citation></ref><ref id="B11393175"><element-citation xmlns:xlink="http://www.w3.org/1999/xlink" publication-type="article" xlink:type="simple"><person-group person-group-type="author"><name name-style="western"><surname>Kaiser</surname><given-names>S.</given-names></name><name name-style="western"><surname>Brandt</surname><given-names>A.</given-names></name></person-group><year>2007</year><article-title>Two new species of the genus <italic><tp:taxon-name><tp:taxon-name-part taxon-name-part-type="genus" reg="Austroniscus">Austroniscus</tp:taxon-name-part></tp:taxon-name></italic> Vanhoeffen, 1914 (<tp:taxon-name><tp:taxon-name-part taxon-name-part-type="order">Isopoda</tp:taxon-name-part></tp:taxon-name>: <tp:taxon-name><tp:taxon-name-part taxon-name-part-type="suborder">Asellota</tp:taxon-name-part></tp:taxon-name>: <tp:taxon-name><tp:taxon-name-part taxon-name-part-type="family">Nannoniscidae</tp:taxon-name-part></tp:taxon-name>) from the Antarctic shelf</article-title><source>Zootaxa</source><volume>1394</volume><issue>1</issue><fpage>47</fpage><lpage>68</lpage><uri xlink:type="simple">https://mapress.com/zt/article/view/zootaxa.1394.1.3</uri><pub-id pub-id-type="doi">10.11646/zootaxa.1394.1.3</pub-id></element-citation></ref><ref id="B11380599"><element-citation xmlns:xlink="http://www.w3.org/1999/xlink" publication-type="article" xlink:type="simple"><person-group person-group-type="author"><name name-style="western"><surname>Hütter</surname><given-names>Thomas</given-names></name><name name-style="western"><surname>Ganser</surname><given-names>Maximilian H</given-names></name><name name-style="western"><surname>Kocher</surname><given-names>Manuel</given-names></name><name name-style="western"><surname>Halkic</surname><given-names>Merima</given-names></name><name name-style="western"><surname>Agatha</surname><given-names>Sabine</given-names></name><name name-style="western"><surname>Augsten</surname><given-names>Nikolaus</given-names></name></person-group><year>2020</year><article-title>DeSignate: detecting signature characters in gene sequence alignments for taxon diagnoses</article-title><source>BMC Bioinformatics</source><volume>21</volume><issue>151</issue><fpage>1</fpage><lpage>9</lpage><uri xlink:type="simple">https://bmcbioinformatics.biomedcentral.com/articles/10.1186/s12859-020-3498-6</uri><pub-id pub-id-type="doi">10.1186/s12859-020-3498-6</pub-id></element-citation></ref></ref-list></tp:taxon-treatment>
