# Supplementary material for: Ocean Species Discoveries 1–12 — A primer for accelerating marine invertebrate taxonomy
Source: Biodivers Data J. 2024 Aug 6;12:e128431. doi: 10.3897/BDJ.12.e128431 (PMC11336395; doi:10.3897/BDJ.12.e128431)
Supplement: XML Treatment for Placiphorella [file BDJ.12.e128431-treatment14.xml]

<!DOCTYPE tp:taxon-treatment
  PUBLIC "-//TaxonX//DTD Taxonomic Treatment Publishing DTD v0 20100105//EN" "tax-treatment-NSO.dtd">
<tp:taxon-treatment xmlns:tp="http://www.plazi.org/taxpub"><tp:treatment-meta><mixed-citation publication-type="journal"><person-group><name><surname>(SOSA)</surname><given-names>Senckenberg Ocean Species Alliance</given-names></name><name><surname>Brandt</surname><given-names>Angelika</given-names></name><name><surname>Chen</surname><given-names>Chong</given-names></name><name><surname>Engel</surname><given-names>Laura</given-names></name><name><surname>Esquete</surname><given-names>Patricia</given-names></name><name><surname>Horton</surname><given-names>Tammy</given-names></name><name><surname>Jażdżewska</surname><given-names>Anna M.</given-names></name><name><surname>Johannsen</surname><given-names>Nele</given-names></name><name><surname>Kaiser</surname><given-names>Stefanie</given-names></name><name><surname>Kihara</surname><given-names>Terue C.</given-names></name><name><surname>Knauber</surname><given-names>Henry</given-names></name><name><surname>Kniesz</surname><given-names>Katharina</given-names></name><name><surname>Landschoff</surname><given-names>Jannes</given-names></name><name><surname>Lörz</surname><given-names>Anne-Nina</given-names></name><name><surname>Machado</surname><given-names>Fabrizio M.</given-names></name><name><surname>Martínez-Muñoz</surname><given-names>Carlos A.</given-names></name><name><surname>Riehl</surname><given-names>Torben</given-names></name><name><surname>Serpell-Stevens</surname><given-names>Amanda</given-names></name><name><surname>Sigwart</surname><given-names>Julia D.</given-names></name><name><surname>Tandberg</surname><given-names>Anne Helene S.</given-names></name><name><surname>Tato</surname><given-names>Ramiro</given-names></name><name><surname>Tsuda</surname><given-names>Miwako</given-names></name><name><surname>Vončina</surname><given-names>Katarzyna</given-names></name><name><surname>Watanabe</surname><given-names>Hiromi K.</given-names></name><name><surname>Wenz</surname><given-names>Christian</given-names></name><name><surname>Williams</surname><given-names>Jason D.</given-names></name></person-group><article-title>Ocean Species Discoveries 1–12 — A primer for accelerating marine invertebrate taxonomy</article-title><source>Biodivers Data J</source><day>06</day><month>08</month><year>2024</year><volume>12</volume><pub-id pub-id-type="doi">10.3897/BDJ.12.e128431</pub-id></mixed-citation></tp:treatment-meta><tp:nomenclature><tp:taxon-name>
              <object-id xmlns:xlink="http://www.w3.org/1999/xlink" content-type="arpha" xlink:type="simple">AB169C3F-C153-534F-9744-FFEBEF4E992D</object-id>
              <tp:taxon-name-part taxon-name-part-type="genus">Placiphorella</tp:taxon-name-part>
              <object-id xmlns:xlink="http://www.w3.org/1999/xlink" xlink:type="simple" object-id-type="World Register of Marine Species (WoRMS)">https://www.marinespecies.org/aphia.php?p=taxdetails&amp;id=138187</object-id>
            </tp:taxon-name><tp:taxon-authority>Carpenter in Dall 1879</tp:taxon-authority><tp:nomenclature-citation-list><tp:nomenclature-citation><tp:taxon-name>
                  <tp:taxon-name-part taxon-name-part-type="genus" reg="Placiphorella"/>
                </tp:taxon-name><comment><bold>Type species</bold>: <italic><tp:taxon-name><tp:taxon-name-part taxon-name-part-type="genus" reg="Placiphorella">Placiphorella</tp:taxon-name-part><tp:taxon-name-part taxon-name-part-type="species" reg="velata">velata</tp:taxon-name-part></tp:taxon-name></italic> (Carpenter in Dall, 1879), by original designation.</comment></tp:nomenclature-citation><tp:nomenclature-citation><tp:taxon-name>
                  <tp:taxon-name-part taxon-name-part-type="genus" reg="Placiphorella"/>
                </tp:taxon-name><comment><bold>Composition</bold>: Fifteen valid species. <italic><tp:taxon-name><tp:taxon-name-part taxon-name-part-type="genus" reg="Placiphorella">Placiphorella</tp:taxon-name-part><tp:taxon-name-part taxon-name-part-type="species" reg="albitestae">albitestae</tp:taxon-name-part></tp:taxon-name></italic> Is. Taki, 1954, <italic><tp:taxon-name><tp:taxon-name-part taxon-name-part-type="genus" reg="Placiphorella">Placiphorella</tp:taxon-name-part><tp:taxon-name-part taxon-name-part-type="species" reg="atlantica">atlantica</tp:taxon-name-part></tp:taxon-name></italic> (A. E. Verrill &amp; S. I. Smith in Verrill, 1882), <italic><tp:taxon-name><tp:taxon-name-part taxon-name-part-type="genus" reg="Placiphorella">Placiphorella</tp:taxon-name-part><tp:taxon-name-part taxon-name-part-type="species" reg="blainvillii">blainvillii</tp:taxon-name-part></tp:taxon-name></italic> (Broderip in Broderip &amp; Sowerby I, 1832), <italic><tp:taxon-name><tp:taxon-name-part taxon-name-part-type="genus" reg="Placiphorella">Placiphorella</tp:taxon-name-part><tp:taxon-name-part taxon-name-part-type="species" reg="borealijaponica">borealijaponica</tp:taxon-name-part></tp:taxon-name></italic> Saito &amp; Okutani, 1989, <italic><tp:taxon-name><tp:taxon-name-part taxon-name-part-type="genus" reg="Placiphorella">Placiphorella</tp:taxon-name-part><tp:taxon-name-part taxon-name-part-type="species" reg="borealis">borealis</tp:taxon-name-part></tp:taxon-name></italic> Pilsbry, 1893, <italic><tp:taxon-name><tp:taxon-name-part taxon-name-part-type="genus" reg="Placiphorella">Placiphorella</tp:taxon-name-part><tp:taxon-name-part taxon-name-part-type="species" reg="hanselmani">hanselmani</tp:taxon-name-part></tp:taxon-name></italic> R. N. Clark, 1994, <italic><tp:taxon-name><tp:taxon-name-part taxon-name-part-type="genus" reg="Placiphorella">Placiphorella</tp:taxon-name-part><tp:taxon-name-part taxon-name-part-type="species" reg="isaotakii">isaotakii</tp:taxon-name-part></tp:taxon-name></italic> Saito, Fujikura &amp; Tsuchida, 2008, <italic><tp:taxon-name><tp:taxon-name-part taxon-name-part-type="genus" reg="Placiphorella">Placiphorella</tp:taxon-name-part><tp:taxon-name-part taxon-name-part-type="species" reg="laurae">laurae</tp:taxon-name-part></tp:taxon-name></italic> R. N. Clark, 2019, <italic><tp:taxon-name><tp:taxon-name-part taxon-name-part-type="genus" reg="Placiphorella">Placiphorella</tp:taxon-name-part><tp:taxon-name-part taxon-name-part-type="species" reg="mirabilis">mirabilis</tp:taxon-name-part></tp:taxon-name></italic> R. N. Clark, 1994, <italic><tp:taxon-name><tp:taxon-name-part taxon-name-part-type="genus" reg="Placiphorella">Placiphorella</tp:taxon-name-part><tp:taxon-name-part taxon-name-part-type="species" reg="okutanii">okutanii</tp:taxon-name-part></tp:taxon-name></italic> Saito, Fujikura &amp; Tsuchida, 2008, <italic><tp:taxon-name><tp:taxon-name-part taxon-name-part-type="genus" reg="Placiphorella">Placiphorella</tp:taxon-name-part><tp:taxon-name-part taxon-name-part-type="species" reg="pacifica">pacifica</tp:taxon-name-part></tp:taxon-name></italic> S. S. Berry, 1919, <italic><tp:taxon-name><tp:taxon-name-part taxon-name-part-type="genus" reg="Placiphorella">Placiphorella</tp:taxon-name-part><tp:taxon-name-part taxon-name-part-type="species" reg="rufa">rufa</tp:taxon-name-part></tp:taxon-name></italic> S. S. Berry, 1917, <italic><tp:taxon-name><tp:taxon-name-part taxon-name-part-type="genus" reg="Placiphorella">Placiphorella</tp:taxon-name-part><tp:taxon-name-part taxon-name-part-type="species" reg="stimpsoni">stimpsoni</tp:taxon-name-part></tp:taxon-name></italic> (A. Gould, 1859), <italic><tp:taxon-name><tp:taxon-name-part taxon-name-part-type="genus" reg="Placiphorella">Placiphorella</tp:taxon-name-part><tp:taxon-name-part taxon-name-part-type="species" reg="velata">velata</tp:taxon-name-part></tp:taxon-name></italic> (Carpenter in Dall, 1879) and <italic><tp:taxon-name><tp:taxon-name-part taxon-name-part-type="genus" reg="Placiphorella">Placiphorella</tp:taxon-name-part><tp:taxon-name-part taxon-name-part-type="species" reg="methanophila">methanophila</tp:taxon-name-part></tp:taxon-name></italic> Vončina, <bold>sp. nov.</bold></comment></tp:nomenclature-citation><tp:nomenclature-citation><tp:taxon-name>
                  <tp:taxon-name-part taxon-name-part-type="genus" reg="Placiphorella"/>
                </tp:taxon-name><comment><bold>Diagnosis</bold>: Small to medium size chitons, round to oval in outline. Valves very wide and short; lateral areas usually well defined. Articulamentum white to blue-green; head valve with 8–24 slits; intermediate valves with one slit per side; tail valve with one slit on each side (sometimes obsolete), separated by a caudal sinus. Girdle broadly extended anteriorly and bearing scaled bristles. Pallial fold modified anteriorly into numerous finger-like extensions (precephalic tentacles). Radula with tricuspid major lateral teeth. Edited after <xref ref-type="bibr" rid="B11220689">Clark (1994)</xref>: 291, with modifications.</comment></tp:nomenclature-citation></tp:nomenclature-citation-list></tp:nomenclature><ref-list><ref id="B11220689"><element-citation xmlns:xlink="http://www.w3.org/1999/xlink" publication-type="article" xlink:type="simple"><person-group person-group-type="author"><name name-style="western"><surname>Clark</surname><given-names>R. N.</given-names></name></person-group><year>1994</year><article-title>Review of the genus <italic><tp:taxon-name><tp:taxon-name-part taxon-name-part-type="genus" reg="Placiphorella">Placiphorella</tp:taxon-name-part></tp:taxon-name></italic> Dall, 1879, ex Carpenter MS (<tp:taxon-name><tp:taxon-name-part taxon-name-part-type="class">Polyplacophora</tp:taxon-name-part></tp:taxon-name>: <tp:taxon-name><tp:taxon-name-part taxon-name-part-type="family">Mopaliidae</tp:taxon-name-part></tp:taxon-name>) with descriptions of two species</article-title><source>The Veliger</source><volume>37</volume><issue>3</issue><fpage>290</fpage><lpage>311</lpage><uri xlink:type="simple">https://www.biodiversitylibrary.org/part/94283</uri></element-citation></ref></ref-list></tp:taxon-treatment>
