# Supplementary material for: Ocean Species Discoveries 1–12 — A primer for accelerating marine invertebrate taxonomy
Source: Biodivers Data J. 2024 Aug 6;12:e128431. doi: 10.3897/BDJ.12.e128431 (PMC11336395; doi:10.3897/BDJ.12.e128431)
Supplement: XML Treatment for Shinkailepas [file BDJ.12.e128431-treatment16.xml]

<!DOCTYPE tp:taxon-treatment
  PUBLIC "-//TaxonX//DTD Taxonomic Treatment Publishing DTD v0 20100105//EN" "tax-treatment-NSO.dtd">
<tp:taxon-treatment xmlns:tp="http://www.plazi.org/taxpub"><tp:treatment-meta><mixed-citation publication-type="journal"><person-group><name><surname>(SOSA)</surname><given-names>Senckenberg Ocean Species Alliance</given-names></name><name><surname>Brandt</surname><given-names>Angelika</given-names></name><name><surname>Chen</surname><given-names>Chong</given-names></name><name><surname>Engel</surname><given-names>Laura</given-names></name><name><surname>Esquete</surname><given-names>Patricia</given-names></name><name><surname>Horton</surname><given-names>Tammy</given-names></name><name><surname>Jażdżewska</surname><given-names>Anna M.</given-names></name><name><surname>Johannsen</surname><given-names>Nele</given-names></name><name><surname>Kaiser</surname><given-names>Stefanie</given-names></name><name><surname>Kihara</surname><given-names>Terue C.</given-names></name><name><surname>Knauber</surname><given-names>Henry</given-names></name><name><surname>Kniesz</surname><given-names>Katharina</given-names></name><name><surname>Landschoff</surname><given-names>Jannes</given-names></name><name><surname>Lörz</surname><given-names>Anne-Nina</given-names></name><name><surname>Machado</surname><given-names>Fabrizio M.</given-names></name><name><surname>Martínez-Muñoz</surname><given-names>Carlos A.</given-names></name><name><surname>Riehl</surname><given-names>Torben</given-names></name><name><surname>Serpell-Stevens</surname><given-names>Amanda</given-names></name><name><surname>Sigwart</surname><given-names>Julia D.</given-names></name><name><surname>Tandberg</surname><given-names>Anne Helene S.</given-names></name><name><surname>Tato</surname><given-names>Ramiro</given-names></name><name><surname>Tsuda</surname><given-names>Miwako</given-names></name><name><surname>Vončina</surname><given-names>Katarzyna</given-names></name><name><surname>Watanabe</surname><given-names>Hiromi K.</given-names></name><name><surname>Wenz</surname><given-names>Christian</given-names></name><name><surname>Williams</surname><given-names>Jason D.</given-names></name></person-group><article-title>Ocean Species Discoveries 1–12 — A primer for accelerating marine invertebrate taxonomy</article-title><source>Biodivers Data J</source><day>06</day><month>08</month><year>2024</year><volume>12</volume><pub-id pub-id-type="doi">10.3897/BDJ.12.e128431</pub-id></mixed-citation></tp:treatment-meta><tp:nomenclature><tp:taxon-name>
              <object-id xmlns:xlink="http://www.w3.org/1999/xlink" content-type="arpha" xlink:type="simple">0357A1C1-CCE7-5D2E-A575-284B26015004</object-id>
              <tp:taxon-name-part taxon-name-part-type="genus">Shinkailepas</tp:taxon-name-part>
              <object-id xmlns:xlink="http://www.w3.org/1999/xlink" xlink:type="simple" object-id-type="World Register of Marine Species (WoRMS)">https://www.marinespecies.org/aphia.php?p=taxdetails&amp;id=180861</object-id>
            </tp:taxon-name><tp:taxon-authority>Okutani, Saito &amp; Hashimoto 1989</tp:taxon-authority><tp:nomenclature-citation-list><tp:nomenclature-citation><tp:taxon-name>
                  <tp:taxon-name-part taxon-name-part-type="genus" reg="Shinkailepas"/>
                </tp:taxon-name><comment><bold>Type species</bold>: <italic><tp:taxon-name><tp:taxon-name-part taxon-name-part-type="genus" reg="Shinkailepas">Shinkailepas</tp:taxon-name-part><tp:taxon-name-part taxon-name-part-type="species" reg="kaikatensis">kaikatensis</tp:taxon-name-part></tp:taxon-name></italic> Okutani, Saito &amp; Hashimoto, 1989; by original designation.</comment></tp:nomenclature-citation><tp:nomenclature-citation><tp:taxon-name>
                  <tp:taxon-name-part taxon-name-part-type="genus" reg="Shinkailepas"/>
                </tp:taxon-name><comment><bold>Composition</bold>: Six valid species. <italic><tp:taxon-name><tp:taxon-name-part taxon-name-part-type="genus" reg="Shinkailepas">Shinkailepas</tp:taxon-name-part><tp:taxon-name-part taxon-name-part-type="species" reg="conspira">conspira</tp:taxon-name-part></tp:taxon-name></italic> L. Beck in Chen &amp; Sigwart, 2023, <italic><tp:taxon-name><tp:taxon-name-part taxon-name-part-type="genus" reg="Shinkailepas">Shinkailepas</tp:taxon-name-part><tp:taxon-name-part taxon-name-part-type="species" reg="kaikatensis">kaikatensis</tp:taxon-name-part></tp:taxon-name></italic> Okutani, Saito &amp; Hashimoto, 1989, <italic><tp:taxon-name><tp:taxon-name-part taxon-name-part-type="genus" reg="Shinkailepas">Shinkailepas</tp:taxon-name-part><tp:taxon-name-part taxon-name-part-type="species" reg="myojinensis">myojinensis</tp:taxon-name-part></tp:taxon-name></italic> Sasaki, Okutani &amp; Fujikura, 2003, <italic><tp:taxon-name><tp:taxon-name-part taxon-name-part-type="genus" reg="Shinkailepas">Shinkailepas</tp:taxon-name-part><tp:taxon-name-part taxon-name-part-type="species" reg="tollmanni">tollmanni</tp:taxon-name-part></tp:taxon-name></italic> (L. Beck, 1992), <italic><tp:taxon-name><tp:taxon-name-part taxon-name-part-type="genus" reg="Shinkailepas">Shinkailepas</tp:taxon-name-part><tp:taxon-name-part taxon-name-part-type="species" reg="tufari">tufari</tp:taxon-name-part></tp:taxon-name></italic> L. Beck, 1992 and <italic><tp:taxon-name><tp:taxon-name-part taxon-name-part-type="genus" reg="Shinkailepas">Shinkailepas</tp:taxon-name-part><tp:taxon-name-part taxon-name-part-type="species" reg="gigas">gigas</tp:taxon-name-part></tp:taxon-name></italic> Chen, Watanabe &amp; Tsuda, <bold>sp. nov.</bold></comment></tp:nomenclature-citation></tp:nomenclature-citation-list></tp:nomenclature><tp:treatment-sec sec-type="Diagnosis"><title>Diagnosis</title><p>See <xref ref-type="bibr" rid="B10981436">Fukumori et al. (2019)</xref>, table 4.</p></tp:treatment-sec><ref-list><ref id="B10981436"><element-citation xmlns:xlink="http://www.w3.org/1999/xlink" publication-type="article" xlink:type="simple"><person-group person-group-type="author"><name name-style="western"><surname>Fukumori</surname><given-names>Hiroaki</given-names></name><name name-style="western"><surname>Yahagi</surname><given-names>Takuya</given-names></name><name name-style="western"><surname>Warén</surname><given-names>Anders</given-names></name><name name-style="western"><surname>Kano</surname><given-names>Yasunori</given-names></name></person-group><year>2019</year><article-title>Amended generic classification of the marine gastropod family <tp:taxon-name><tp:taxon-name-part taxon-name-part-type="family">Phenacolepadidae</tp:taxon-name-part></tp:taxon-name>: transitions from snails to limpets and shallow-water to deep-sea hydrothermal vents and cold seeps</article-title><source>Zoological Journal of the Linnean Society</source><volume>185</volume><issue>3</issue><fpage>636</fpage><lpage>655</lpage><uri xlink:type="simple">https://academic.oup.com/zoolinnean/article/185/3/636/5299929</uri><pub-id pub-id-type="doi">10.1093/zoolinnean/zly078</pub-id></element-citation></ref></ref-list></tp:taxon-treatment>
