# Supplementary material for: Ocean Species Discoveries 1–12 — A primer for accelerating marine invertebrate taxonomy
Source: Biodivers Data J. 2024 Aug 6;12:e128431. doi: 10.3897/BDJ.12.e128431 (PMC11336395; doi:10.3897/BDJ.12.e128431)
Supplement: XML Treatment for Lyonsiellidae [file BDJ.12.e128431-treatment17.xml]

<!DOCTYPE tp:taxon-treatment
  PUBLIC "-//TaxonX//DTD Taxonomic Treatment Publishing DTD v0 20100105//EN" "tax-treatment-NSO.dtd">
<tp:taxon-treatment xmlns:tp="http://www.plazi.org/taxpub"><tp:treatment-meta><mixed-citation publication-type="journal"><person-group><name><surname>(SOSA)</surname><given-names>Senckenberg Ocean Species Alliance</given-names></name><name><surname>Brandt</surname><given-names>Angelika</given-names></name><name><surname>Chen</surname><given-names>Chong</given-names></name><name><surname>Engel</surname><given-names>Laura</given-names></name><name><surname>Esquete</surname><given-names>Patricia</given-names></name><name><surname>Horton</surname><given-names>Tammy</given-names></name><name><surname>Jażdżewska</surname><given-names>Anna M.</given-names></name><name><surname>Johannsen</surname><given-names>Nele</given-names></name><name><surname>Kaiser</surname><given-names>Stefanie</given-names></name><name><surname>Kihara</surname><given-names>Terue C.</given-names></name><name><surname>Knauber</surname><given-names>Henry</given-names></name><name><surname>Kniesz</surname><given-names>Katharina</given-names></name><name><surname>Landschoff</surname><given-names>Jannes</given-names></name><name><surname>Lörz</surname><given-names>Anne-Nina</given-names></name><name><surname>Machado</surname><given-names>Fabrizio M.</given-names></name><name><surname>Martínez-Muñoz</surname><given-names>Carlos A.</given-names></name><name><surname>Riehl</surname><given-names>Torben</given-names></name><name><surname>Serpell-Stevens</surname><given-names>Amanda</given-names></name><name><surname>Sigwart</surname><given-names>Julia D.</given-names></name><name><surname>Tandberg</surname><given-names>Anne Helene S.</given-names></name><name><surname>Tato</surname><given-names>Ramiro</given-names></name><name><surname>Tsuda</surname><given-names>Miwako</given-names></name><name><surname>Vončina</surname><given-names>Katarzyna</given-names></name><name><surname>Watanabe</surname><given-names>Hiromi K.</given-names></name><name><surname>Wenz</surname><given-names>Christian</given-names></name><name><surname>Williams</surname><given-names>Jason D.</given-names></name></person-group><article-title>Ocean Species Discoveries 1–12 — A primer for accelerating marine invertebrate taxonomy</article-title><source>Biodivers Data J</source><day>06</day><month>08</month><year>2024</year><volume>12</volume><pub-id pub-id-type="doi">10.3897/BDJ.12.e128431</pub-id></mixed-citation></tp:treatment-meta><tp:nomenclature><tp:taxon-name>
              <object-id xmlns:xlink="http://www.w3.org/1999/xlink" content-type="arpha" xlink:type="simple">3F2817BA-5508-5C4F-97D8-79410BB91691</object-id>
              <tp:taxon-name-part taxon-name-part-type="family">Lyonsiellidae</tp:taxon-name-part>
              <object-id xmlns:xlink="http://www.w3.org/1999/xlink" xlink:type="simple" object-id-type="World Register of Marine Species (WoRMS)">https://www.marinespecies.org/aphia.php?p=taxdetails&amp;id=405866</object-id>
            </tp:taxon-name><tp:taxon-authority>Dall 1895</tp:taxon-authority></tp:nomenclature><tp:treatment-sec sec-type="Notes"><title>Notes</title><p>Considered one of the rarest groups amongst <tp:taxon-name><tp:taxon-name-part taxon-name-part-type="order">Anomalodesmata</tp:taxon-name-part></tp:taxon-name>, members of <tp:taxon-name><tp:taxon-name-part taxon-name-part-type="family">Lyonsiellidae</tp:taxon-name-part></tp:taxon-name> are generally poorly sampled and under-represented in phylogenetic analyses (e.g., <xref ref-type="bibr" rid="B11384801">Combosch et al. 2017</xref>). Consequently, its family status has been debated for the past two decades. <xref ref-type="bibr" rid="B11384892">Dreyer et al. (2003)</xref> and <xref ref-type="bibr" rid="B11384901">Harper et al. (2006)</xref>, mainly using a molecular approach, cast doubt on the monophyly of the <tp:taxon-name><tp:taxon-name-part taxon-name-part-type="family">Lyonsiellidae</tp:taxon-name-part></tp:taxon-name>. <xref ref-type="bibr" rid="B11384792">Coan and Valentich-Scott (2012)</xref>, for example, taking into account mainly shell features, considered lyonsiellids as a subfamily, <tp:taxon-name><tp:taxon-name-part taxon-name-part-type="subfamily">Lyonsiellinae</tp:taxon-name-part></tp:taxon-name> under family <tp:taxon-name><tp:taxon-name-part taxon-name-part-type="family">Verticordiidae</tp:taxon-name-part></tp:taxon-name>. <xref ref-type="bibr" rid="B11384873">Crouch et al. (2021)</xref>, in a budding-based calibrations approach, using a combination of molecular and morphological studies, corroborated the family level of <tp:taxon-name><tp:taxon-name-part taxon-name-part-type="family">Lyonsiellidae</tp:taxon-name-part></tp:taxon-name>. More recently, however, <xref ref-type="bibr" rid="B11385201">Machado and Passos (2022)</xref> brought together for the first-time morphological characters from representatives of all <tp:taxon-name><tp:taxon-name-part taxon-name-part-type="order">Anomalodesmata</tp:taxon-name-part></tp:taxon-name> families in a cladistic approach, recovering the <tp:taxon-name><tp:taxon-name-part taxon-name-part-type="family">Lyonsiellidae</tp:taxon-name-part></tp:taxon-name> as polyphyletic.</p></tp:treatment-sec><ref-list><ref id="B11384801"><element-citation xmlns:xlink="http://www.w3.org/1999/xlink" publication-type="article" xlink:type="simple"><person-group person-group-type="author"><name name-style="western"><surname>Combosch</surname><given-names>D. J.</given-names></name><name name-style="western"><surname>Collins</surname><given-names>T. M.</given-names></name><name name-style="western"><surname>Glover</surname><given-names>E. A.</given-names></name><name name-style="western"><surname>Graf</surname><given-names>D. L.</given-names></name><name name-style="western"><surname>Harper</surname><given-names>E. M.</given-names></name><name name-style="western"><surname>Healy</surname><given-names>J. M.</given-names></name><name name-style="western"><surname>Kawauchi</surname><given-names>G. Y.</given-names></name><name name-style="western"><surname>Lemer</surname><given-names>S.</given-names></name><name name-style="western"><surname>McIntyre</surname><given-names>E.</given-names></name><name name-style="western"><surname>Strong</surname><given-names>E. E.</given-names></name><name name-style="western"><surname>Taylor</surname><given-names>J. D.</given-names></name><name name-style="western"><surname>Zardus</surname><given-names>J. D.</given-names></name><name name-style="western"><surname>Mikkelsen</surname><given-names>P. M.</given-names></name><name name-style="western"><surname>Giribet</surname><given-names>G.</given-names></name><name name-style="western"><surname>Bieler</surname><given-names>R.</given-names></name></person-group><year>2017</year><article-title>A family-level tree of life for bivalves based on a Sanger-sequencing approach</article-title><source>Molecular Phylogenetics and Evolution</source><volume>107</volume><fpage>191</fpage><lpage>208</lpage><uri xlink:type="simple">https://www.sciencedirect.com/science/article/pii/S1055790316303104</uri><pub-id pub-id-type="doi">10.1016/j.ympev.2016.11.003</pub-id></element-citation></ref><ref id="B11384892"><element-citation xmlns:xlink="http://www.w3.org/1999/xlink" publication-type="article" xlink:type="simple"><person-group person-group-type="author"><name name-style="western"><surname>Dreyer</surname><given-names>H.</given-names></name><name name-style="western"><surname>Steiner</surname><given-names>G.</given-names></name><name name-style="western"><surname>Harper</surname><given-names>E. M.</given-names></name></person-group><year>2003</year><article-title>Molecular phylogeny of <tp:taxon-name><tp:taxon-name-part taxon-name-part-type="order">Anomalodesmata</tp:taxon-name-part></tp:taxon-name> (<tp:taxon-name><tp:taxon-name-part taxon-name-part-type="phylum">Mollusca</tp:taxon-name-part></tp:taxon-name>: <tp:taxon-name><tp:taxon-name-part taxon-name-part-type="class">Bivalvia</tp:taxon-name-part></tp:taxon-name>) inferred from 18S rRNA sequences</article-title><source>Zoological Journal of the Linnean Society</source><volume>139</volume><issue>2</issue><fpage>229</fpage><lpage>246</lpage><pub-id pub-id-type="doi">10.1046/j.1096-3642.2003.00065.x</pub-id></element-citation></ref><ref id="B11384901"><element-citation xmlns:xlink="http://www.w3.org/1999/xlink" publication-type="article" xlink:type="simple"><person-group person-group-type="author"><name name-style="western"><surname>Harper</surname><given-names>E. M.</given-names></name><name name-style="western"><surname>Dreyer</surname><given-names>H.</given-names></name><name name-style="western"><surname>Steiner</surname><given-names>G.</given-names></name></person-group><year>2006</year><article-title>Reconstructing the <tp:taxon-name><tp:taxon-name-part taxon-name-part-type="order">Anomalodesmata</tp:taxon-name-part></tp:taxon-name> (<tp:taxon-name><tp:taxon-name-part taxon-name-part-type="phylum">Mollusca</tp:taxon-name-part></tp:taxon-name>: <tp:taxon-name><tp:taxon-name-part taxon-name-part-type="class">Bivalvia</tp:taxon-name-part></tp:taxon-name>): morphology and molecules</article-title><source>Zoological Journal of the Linnean Society</source><volume>148</volume><issue>3</issue><fpage>395</fpage><lpage>420</lpage><pub-id pub-id-type="doi">10.1111/j.1096-3642.2006.00260.x</pub-id></element-citation></ref><ref id="B11384792"><element-citation xmlns:xlink="http://www.w3.org/1999/xlink" publication-type="article" xlink:type="simple"><person-group person-group-type="author"><name name-style="western"><surname>Coan</surname><given-names>E. V.</given-names></name><name name-style="western"><surname>Valentich-Scott</surname><given-names>P.</given-names></name></person-group><year>2012</year><article-title>Bivalve Seashells of Tropical West America: Marine Bivalve Mollusks from Baja California to Northern Peru</article-title><source>Santa Barbara Museum of Natural History Monographs</source><volume>6</volume></element-citation></ref><ref id="B11384873"><element-citation xmlns:xlink="http://www.w3.org/1999/xlink" publication-type="article" xlink:type="simple"><person-group person-group-type="author"><name name-style="western"><surname>Crouch</surname><given-names>N. M. A.</given-names></name><name name-style="western"><surname>Edie</surname><given-names>S. M.</given-names></name><name name-style="western"><surname>Collins</surname><given-names>K. S.</given-names></name><name name-style="western"><surname>Bieler</surname><given-names>R.</given-names></name><name name-style="western"><surname>Jablonski</surname><given-names>D.</given-names></name></person-group><year>2021</year><article-title>Calibrating phylogenies assuming bifurcation or budding alters inferred macroevolutionary dynamics in a densely sampled phylogeny of bivalve families</article-title><source>Proceedings of the Royal Society B</source><volume>288</volume><issue>1964</issue><fpage>1</fpage><lpage>9</lpage><pub-id pub-id-type="doi">10.1098/rspb.2021.2178</pub-id></element-citation></ref><ref id="B11385201"><element-citation xmlns:xlink="http://www.w3.org/1999/xlink" publication-type="article" xlink:type="simple"><person-group person-group-type="author"><name name-style="western"><surname>Machado</surname><given-names>F. M.</given-names></name><name name-style="western"><surname>Passos</surname><given-names>F. D.</given-names></name></person-group><year>2022</year><article-title>Revisiting the morphological aspects of the <tp:taxon-name><tp:taxon-name-part taxon-name-part-type="order">Anomalodesmata</tp:taxon-name-part></tp:taxon-name> (<tp:taxon-name><tp:taxon-name-part taxon-name-part-type="phylum">Mollusca</tp:taxon-name-part></tp:taxon-name>: <tp:taxon-name><tp:taxon-name-part taxon-name-part-type="class">Bivalvia</tp:taxon-name-part></tp:taxon-name>): a phylogenetic approach</article-title><source>Invertebrate Systematics</source><volume>36</volume><issue>12</issue><fpage>1063</fpage><lpage>1098</lpage><pub-id pub-id-type="doi">10.1071/IS22028</pub-id></element-citation></ref></ref-list></tp:taxon-treatment>
