# Supplementary material for: Ocean Species Discoveries 1–12 — A primer for accelerating marine invertebrate taxonomy
Source: Biodivers Data J. 2024 Aug 6;12:e128431. doi: 10.3897/BDJ.12.e128431 (PMC11336395; doi:10.3897/BDJ.12.e128431)
Supplement: XML Treatment for Lyonsiella [file BDJ.12.e128431-treatment18.xml]

<!DOCTYPE tp:taxon-treatment
  PUBLIC "-//TaxonX//DTD Taxonomic Treatment Publishing DTD v0 20100105//EN" "tax-treatment-NSO.dtd">
<tp:taxon-treatment xmlns:tp="http://www.plazi.org/taxpub"><tp:treatment-meta><mixed-citation publication-type="journal"><person-group><name><surname>(SOSA)</surname><given-names>Senckenberg Ocean Species Alliance</given-names></name><name><surname>Brandt</surname><given-names>Angelika</given-names></name><name><surname>Chen</surname><given-names>Chong</given-names></name><name><surname>Engel</surname><given-names>Laura</given-names></name><name><surname>Esquete</surname><given-names>Patricia</given-names></name><name><surname>Horton</surname><given-names>Tammy</given-names></name><name><surname>Jażdżewska</surname><given-names>Anna M.</given-names></name><name><surname>Johannsen</surname><given-names>Nele</given-names></name><name><surname>Kaiser</surname><given-names>Stefanie</given-names></name><name><surname>Kihara</surname><given-names>Terue C.</given-names></name><name><surname>Knauber</surname><given-names>Henry</given-names></name><name><surname>Kniesz</surname><given-names>Katharina</given-names></name><name><surname>Landschoff</surname><given-names>Jannes</given-names></name><name><surname>Lörz</surname><given-names>Anne-Nina</given-names></name><name><surname>Machado</surname><given-names>Fabrizio M.</given-names></name><name><surname>Martínez-Muñoz</surname><given-names>Carlos A.</given-names></name><name><surname>Riehl</surname><given-names>Torben</given-names></name><name><surname>Serpell-Stevens</surname><given-names>Amanda</given-names></name><name><surname>Sigwart</surname><given-names>Julia D.</given-names></name><name><surname>Tandberg</surname><given-names>Anne Helene S.</given-names></name><name><surname>Tato</surname><given-names>Ramiro</given-names></name><name><surname>Tsuda</surname><given-names>Miwako</given-names></name><name><surname>Vončina</surname><given-names>Katarzyna</given-names></name><name><surname>Watanabe</surname><given-names>Hiromi K.</given-names></name><name><surname>Wenz</surname><given-names>Christian</given-names></name><name><surname>Williams</surname><given-names>Jason D.</given-names></name></person-group><article-title>Ocean Species Discoveries 1–12 — A primer for accelerating marine invertebrate taxonomy</article-title><source>Biodivers Data J</source><day>06</day><month>08</month><year>2024</year><volume>12</volume><pub-id pub-id-type="doi">10.3897/BDJ.12.e128431</pub-id></mixed-citation></tp:treatment-meta><tp:nomenclature><tp:taxon-name>
              <object-id xmlns:xlink="http://www.w3.org/1999/xlink" content-type="arpha" xlink:type="simple">33ADA248-97CB-5136-A971-9E2FDD421026</object-id>
              <tp:taxon-name-part taxon-name-part-type="genus">Lyonsiella</tp:taxon-name-part>
              <object-id xmlns:xlink="http://www.w3.org/1999/xlink" xlink:type="simple" object-id-type="World Register of Marine Species (WoRMS)">https://www.marinespecies.org/aphia.php?p=taxdetails&amp;id=138654</object-id>
            </tp:taxon-name><tp:taxon-authority>G. O. Sars 1872</tp:taxon-authority><tp:nomenclature-citation-list><tp:nomenclature-citation><tp:taxon-name>
                  <tp:taxon-name-part taxon-name-part-type="genus" reg="Lyonsiella"/>
                </tp:taxon-name><comment><bold>Type species</bold>: <italic><tp:taxon-name><tp:taxon-name-part taxon-name-part-type="genus" reg="Lyonsiella">Lyonsiella</tp:taxon-name-part><tp:taxon-name-part taxon-name-part-type="species" reg="abyssicola">abyssicola</tp:taxon-name-part></tp:taxon-name></italic> (G. O. Sars, 1872).</comment></tp:nomenclature-citation><tp:nomenclature-citation><tp:taxon-name>
                  <tp:taxon-name-part taxon-name-part-type="genus" reg="Lyonsiella"/>
                </tp:taxon-name><comment><bold>Composition</bold>: Twenty valid species, of which 19 are databased (<xref ref-type="bibr" rid="B11385292">MolluscaBase 2024</xref>) and one, <italic><tp:taxon-name><tp:taxon-name-part taxon-name-part-type="genus" reg="Lyonsiella">Lyonsiella</tp:taxon-name-part><tp:taxon-name-part taxon-name-part-type="species" reg="illaesa">illaesa</tp:taxon-name-part></tp:taxon-name></italic> Machado &amp; Sigwart, <bold>sp. nov.</bold>, is newly described here.</comment></tp:nomenclature-citation><tp:nomenclature-citation><tp:taxon-name>
                  <tp:taxon-name-part taxon-name-part-type="genus" reg="Lyonsiella"/>
                </tp:taxon-name><comment><bold>Diagnosis</bold>: Shell small to medium size (1 to ~ 25 mm in length), thin, usually inflated, quadrate to subrectangular, inequilateral, right valve generally larger than left valve with valve margins flexuous, slightly overlapping; outer surface granular or with spinules with sparse radial lirae or folds, frequently with adhering particles; hinge plate feeble, edentate, but anterior dorsal margin of left valve may be thickened; lithodesma elongate. Ctenidium reduced to few filaments aligned horizontally in pallial cavity, sometimes outer demibranch or its ascending lamella absent. Inhalant siphon cone-shaped with eversible capacity, usually surrounded by small and arborescent-shape tentacles. Taenioid muscles sometimes well developed. Usually hermaphrodite (after <xref ref-type="bibr" rid="B11314417">Allen and Turner (1974)</xref>, <xref ref-type="bibr" rid="B11385256">Poutiers and Bernard (1995)</xref>, <xref ref-type="bibr" rid="B11384792">Coan and Valentich-Scott (2012)</xref>).</comment></tp:nomenclature-citation></tp:nomenclature-citation-list></tp:nomenclature><ref-list><ref id="B11385292"><element-citation xmlns:xlink="http://www.w3.org/1999/xlink" publication-type="website" xlink:type="simple"><person-group person-group-type="editor"><name name-style="western"><surname>MolluscaBase</surname></name></person-group><article-title>MolluscaBase. <italic>Lyonsiella</italic> G. O. Sars, 1872.</article-title><uri xlink:type="simple">https://www.marinespecies.org/aphia.php?p=taxdetails&amp;id=138654</uri><date-in-citation content-type="access-date">2024-03-07T00:00:00+02:00</date-in-citation></element-citation></ref><ref id="B11314417"><element-citation xmlns:xlink="http://www.w3.org/1999/xlink" publication-type="article" xlink:type="simple"><person-group person-group-type="author"><name name-style="western"><surname>Allen</surname><given-names>J. A.</given-names></name><name name-style="western"><surname>Turner</surname><given-names>J. F.</given-names></name></person-group><year>1974</year><article-title>On the functional morphology of the family <tp:taxon-name><tp:taxon-name-part taxon-name-part-type="family">Verticordiidae</tp:taxon-name-part></tp:taxon-name> (<tp:taxon-name><tp:taxon-name-part taxon-name-part-type="class">Bivalvia</tp:taxon-name-part></tp:taxon-name>) with descriptions of new species from the abyssal Atlantic</article-title><source>Philosophical Transactions of the Royal Society B Biological Sciences</source><volume>268</volume><issue>894</issue><fpage>401</fpage><lpage>536</lpage><uri xlink:type="simple">https://royalsocietypublishing.org/doi/10.1098/rstb.1974.0038</uri><pub-id pub-id-type="doi">10.1098/rstb.1974.0038</pub-id></element-citation></ref><ref id="B11385256"><element-citation xmlns:xlink="http://www.w3.org/1999/xlink" publication-type="article" xlink:type="simple"><person-group person-group-type="author"><name name-style="western"><surname>Poutiers</surname><given-names>M.</given-names></name><name name-style="western"><surname>Bernard</surname><given-names>F. R.</given-names></name></person-group><year>1995</year><article-title>Carnivorous bivalve molluscs (<tp:taxon-name><tp:taxon-name-part taxon-name-part-type="order">Anomalodesmata</tp:taxon-name-part></tp:taxon-name>) from the tropical western Pacific Ocean, with a proposed classification and a catalogue of Recent species</article-title><source>Mémoires du Muséum national d’Histoire naturelle</source><volume>167</volume><fpage>107</fpage><lpage>187</lpage><uri xlink:type="simple">https://www.biodiversitylibrary.org/part/288159</uri></element-citation></ref><ref id="B11384792"><element-citation xmlns:xlink="http://www.w3.org/1999/xlink" publication-type="article" xlink:type="simple"><person-group person-group-type="author"><name name-style="western"><surname>Coan</surname><given-names>E. V.</given-names></name><name name-style="western"><surname>Valentich-Scott</surname><given-names>P.</given-names></name></person-group><year>2012</year><article-title>Bivalve Seashells of Tropical West America: Marine Bivalve Mollusks from Baja California to Northern Peru</article-title><source>Santa Barbara Museum of Natural History Monographs</source><volume>6</volume></element-citation></ref></ref-list></tp:taxon-treatment>
