# Supplementary material for: Ocean Species Discoveries 1–12 — A primer for accelerating marine invertebrate taxonomy
Source: Biodivers Data J. 2024 Aug 6;12:e128431. doi: 10.3897/BDJ.12.e128431 (PMC11336395; doi:10.3897/BDJ.12.e128431)
Supplement: XML Treatment for Lepechinella [file BDJ.12.e128431-treatment19.xml]

<!DOCTYPE tp:taxon-treatment
  PUBLIC "-//TaxonX//DTD Taxonomic Treatment Publishing DTD v0 20100105//EN" "tax-treatment-NSO.dtd">
<tp:taxon-treatment xmlns:tp="http://www.plazi.org/taxpub"><tp:treatment-meta><mixed-citation publication-type="journal"><person-group><name><surname>(SOSA)</surname><given-names>Senckenberg Ocean Species Alliance</given-names></name><name><surname>Brandt</surname><given-names>Angelika</given-names></name><name><surname>Chen</surname><given-names>Chong</given-names></name><name><surname>Engel</surname><given-names>Laura</given-names></name><name><surname>Esquete</surname><given-names>Patricia</given-names></name><name><surname>Horton</surname><given-names>Tammy</given-names></name><name><surname>Jażdżewska</surname><given-names>Anna M.</given-names></name><name><surname>Johannsen</surname><given-names>Nele</given-names></name><name><surname>Kaiser</surname><given-names>Stefanie</given-names></name><name><surname>Kihara</surname><given-names>Terue C.</given-names></name><name><surname>Knauber</surname><given-names>Henry</given-names></name><name><surname>Kniesz</surname><given-names>Katharina</given-names></name><name><surname>Landschoff</surname><given-names>Jannes</given-names></name><name><surname>Lörz</surname><given-names>Anne-Nina</given-names></name><name><surname>Machado</surname><given-names>Fabrizio M.</given-names></name><name><surname>Martínez-Muñoz</surname><given-names>Carlos A.</given-names></name><name><surname>Riehl</surname><given-names>Torben</given-names></name><name><surname>Serpell-Stevens</surname><given-names>Amanda</given-names></name><name><surname>Sigwart</surname><given-names>Julia D.</given-names></name><name><surname>Tandberg</surname><given-names>Anne Helene S.</given-names></name><name><surname>Tato</surname><given-names>Ramiro</given-names></name><name><surname>Tsuda</surname><given-names>Miwako</given-names></name><name><surname>Vončina</surname><given-names>Katarzyna</given-names></name><name><surname>Watanabe</surname><given-names>Hiromi K.</given-names></name><name><surname>Wenz</surname><given-names>Christian</given-names></name><name><surname>Williams</surname><given-names>Jason D.</given-names></name></person-group><article-title>Ocean Species Discoveries 1–12 — A primer for accelerating marine invertebrate taxonomy</article-title><source>Biodivers Data J</source><day>06</day><month>08</month><year>2024</year><volume>12</volume><pub-id pub-id-type="doi">10.3897/BDJ.12.e128431</pub-id></mixed-citation></tp:treatment-meta><tp:nomenclature><tp:taxon-name>
              <object-id xmlns:xlink="http://www.w3.org/1999/xlink" content-type="arpha" xlink:type="simple">CBC64E68-492A-5045-ACBD-4EDD00DD85A8</object-id>
              <tp:taxon-name-part taxon-name-part-type="genus">Lepechinella</tp:taxon-name-part>
              <object-id xmlns:xlink="http://www.w3.org/1999/xlink" xlink:type="simple" object-id-type="World Register of Marine Species (WoRMS)">https://www.marinespecies.org/aphia.php?p=taxdetails&amp;id=101578</object-id>
            </tp:taxon-name><tp:taxon-authority>Stebbing 1908</tp:taxon-authority><tp:nomenclature-citation-list><tp:nomenclature-citation><tp:taxon-name>
                  <tp:taxon-name-part taxon-name-part-type="genus" reg="Lepechinella"/>
                </tp:taxon-name><comment><bold>Type species</bold>: <italic><tp:taxon-name><tp:taxon-name-part taxon-name-part-type="genus" reg="Lepechinella">Lepechinella</tp:taxon-name-part><tp:taxon-name-part taxon-name-part-type="species" reg="chrysotheras">chrysotheras</tp:taxon-name-part></tp:taxon-name></italic> Stebbing, 1908</comment></tp:nomenclature-citation><tp:nomenclature-citation><tp:taxon-name>
                  <tp:taxon-name-part taxon-name-part-type="genus" reg="Lepechinella"/>
                </tp:taxon-name><comment><bold>Composition</bold>: Thirty-four valid species. <italic><tp:taxon-name><tp:taxon-name-part taxon-name-part-type="genus" reg="Lepechinella">Lepechinella</tp:taxon-name-part><tp:taxon-name-part taxon-name-part-type="species" reg="arctica">arctica</tp:taxon-name-part></tp:taxon-name></italic> Schellenberg, 1926, <italic><tp:taxon-name><tp:taxon-name-part taxon-name-part-type="genus" reg="Lepechinella">Lepechinella</tp:taxon-name-part><tp:taxon-name-part taxon-name-part-type="species" reg="auca">auca</tp:taxon-name-part></tp:taxon-name></italic> J.L. Barnard, 1973, <italic><tp:taxon-name><tp:taxon-name-part taxon-name-part-type="genus" reg="Lepechinella">Lepechinella</tp:taxon-name-part><tp:taxon-name-part taxon-name-part-type="species" reg="bierii">bierii</tp:taxon-name-part></tp:taxon-name></italic> J.L. Barnard, 1957, <italic><tp:taxon-name><tp:taxon-name-part taxon-name-part-type="genus" reg="Lepechinella">Lepechinella</tp:taxon-name-part><tp:taxon-name-part taxon-name-part-type="species" reg="cachi">cachi</tp:taxon-name-part></tp:taxon-name></italic> J.L. Barnard, 1973, <italic><tp:taxon-name><tp:taxon-name-part taxon-name-part-type="genus" reg="Lepechinella">Lepechinella</tp:taxon-name-part><tp:taxon-name-part taxon-name-part-type="species" reg="campensis">campensis</tp:taxon-name-part></tp:taxon-name></italic> Sittrop &amp; Serejo, 2009, <italic><tp:taxon-name><tp:taxon-name-part taxon-name-part-type="genus" reg="Lepechinella">Lepechinella</tp:taxon-name-part><tp:taxon-name-part taxon-name-part-type="species" reg="cetrata">cetrata</tp:taxon-name-part></tp:taxon-name></italic> J.L. Barnard, 1932, <italic><tp:taxon-name><tp:taxon-name-part taxon-name-part-type="genus" reg="Lepechinella">Lepechinella</tp:taxon-name-part><tp:taxon-name-part taxon-name-part-type="species" reg="chrysotheras">chrysotheras</tp:taxon-name-part></tp:taxon-name></italic> Stebbing, 1908, <italic><tp:taxon-name><tp:taxon-name-part taxon-name-part-type="genus" reg="Lepechinella">Lepechinella</tp:taxon-name-part><tp:taxon-name-part taxon-name-part-type="species" reg="cura">cura</tp:taxon-name-part></tp:taxon-name></italic> J.L. Barnard, 1973, <italic><tp:taxon-name><tp:taxon-name-part taxon-name-part-type="genus" reg="Lepechinella">Lepechinella</tp:taxon-name-part><tp:taxon-name-part taxon-name-part-type="species" reg="curvispinosa">curvispinosa</tp:taxon-name-part></tp:taxon-name></italic> Pirlot, 1933, <italic><tp:taxon-name><tp:taxon-name-part taxon-name-part-type="genus" reg="Lepechinella">Lepechinella</tp:taxon-name-part><tp:taxon-name-part taxon-name-part-type="species" reg="drygalskii">drygalskii</tp:taxon-name-part></tp:taxon-name></italic> Schellenberg, 1926, <italic><tp:taxon-name><tp:taxon-name-part taxon-name-part-type="genus" reg="Lepechinella">Lepechinella</tp:taxon-name-part><tp:taxon-name-part taxon-name-part-type="species" reg="echinata">echinata</tp:taxon-name-part></tp:taxon-name></italic> (Chevreux, 1914), <italic><tp:taxon-name><tp:taxon-name-part taxon-name-part-type="genus" reg="Lepechinella">Lepechinella</tp:taxon-name-part><tp:taxon-name-part taxon-name-part-type="species" reg="eupraxiella">eupraxiella</tp:taxon-name-part></tp:taxon-name></italic> J.L. Barnard, 1973, <italic><tp:taxon-name><tp:taxon-name-part taxon-name-part-type="genus" reg="Lepechinella">Lepechinella</tp:taxon-name-part><tp:taxon-name-part taxon-name-part-type="species" reg="grimi">grimi</tp:taxon-name-part></tp:taxon-name></italic> Thurston, 1980, <italic><tp:taxon-name><tp:taxon-name-part taxon-name-part-type="genus" reg="Lepechinella">Lepechinella</tp:taxon-name-part><tp:taxon-name-part taxon-name-part-type="species" reg="helgii">helgii</tp:taxon-name-part></tp:taxon-name></italic> Thurston, 1980, <italic><tp:taxon-name><tp:taxon-name-part taxon-name-part-type="genus" reg="Lepechinella">Lepechinella</tp:taxon-name-part><tp:taxon-name-part taxon-name-part-type="species" reg="hirsuta">hirsuta</tp:taxon-name-part></tp:taxon-name></italic> Sittrop &amp; Serejo, 2009, <italic><tp:taxon-name><tp:taxon-name-part taxon-name-part-type="genus" reg="Lepechinella">Lepechinella</tp:taxon-name-part><tp:taxon-name-part taxon-name-part-type="species" reg="huaco">huaco</tp:taxon-name-part></tp:taxon-name></italic> J.L. Barnard, 1973, <italic><tp:taxon-name><tp:taxon-name-part taxon-name-part-type="genus" reg="Lepechinella">Lepechinella</tp:taxon-name-part><tp:taxon-name-part taxon-name-part-type="species" reg="laurensi">laurensi</tp:taxon-name-part></tp:taxon-name></italic> Sittrop &amp; Serejo, 2009, <italic><tp:taxon-name><tp:taxon-name-part taxon-name-part-type="genus" reg="Lepechinella">Lepechinella</tp:taxon-name-part><tp:taxon-name-part taxon-name-part-type="species" reg="madagascarensis">madagascarensis</tp:taxon-name-part></tp:taxon-name></italic> Ledoyer, 1983, <italic><tp:taxon-name><tp:taxon-name-part taxon-name-part-type="genus" reg="Lepechinella">Lepechinella</tp:taxon-name-part><tp:taxon-name-part taxon-name-part-type="species" reg="manco">manco</tp:taxon-name-part></tp:taxon-name></italic> Barnard, 1973, <italic><tp:taxon-name><tp:taxon-name-part taxon-name-part-type="genus" reg="Lepechinella">Lepechinella</tp:taxon-name-part><tp:taxon-name-part taxon-name-part-type="species" reg="monocuspidata">monocuspidata</tp:taxon-name-part></tp:taxon-name></italic> J.L. Barnard, 1961, <italic><tp:taxon-name><tp:taxon-name-part taxon-name-part-type="genus" reg="Lepechinella">Lepechinella</tp:taxon-name-part><tp:taxon-name-part taxon-name-part-type="species" reg="occlo">occlo</tp:taxon-name-part></tp:taxon-name></italic> J.L. Barnard, 1973, <italic><tp:taxon-name><tp:taxon-name-part taxon-name-part-type="genus" reg="Lepechinella">Lepechinella</tp:taxon-name-part><tp:taxon-name-part taxon-name-part-type="species" reg="pangola">pangola</tp:taxon-name-part></tp:taxon-name></italic> J.L. Barnard, 1962, <italic><tp:taxon-name><tp:taxon-name-part taxon-name-part-type="genus" reg="Lepechinella">Lepechinella</tp:taxon-name-part><tp:taxon-name-part taxon-name-part-type="species" reg="raua">raua</tp:taxon-name-part></tp:taxon-name></italic> J.L. Barnard, 1973, <italic><tp:taxon-name><tp:taxon-name-part taxon-name-part-type="genus" reg="Lepechinella">Lepechinella</tp:taxon-name-part><tp:taxon-name-part taxon-name-part-type="species" reg="sagamiensis">sagamiensis</tp:taxon-name-part></tp:taxon-name></italic> Gamó, 1981, <italic><tp:taxon-name><tp:taxon-name-part taxon-name-part-type="genus" reg="Lepechinella">Lepechinella</tp:taxon-name-part><tp:taxon-name-part taxon-name-part-type="species" reg="schellenbergi">schellenbergi</tp:taxon-name-part></tp:taxon-name></italic> Stephensen, 1944, <italic><tp:taxon-name><tp:taxon-name-part taxon-name-part-type="genus" reg="Lepechinella">Lepechinella</tp:taxon-name-part><tp:taxon-name-part taxon-name-part-type="species" reg="skarphedini">skarphedini</tp:taxon-name-part></tp:taxon-name></italic> Thurston, 1980, <italic><tp:taxon-name><tp:taxon-name-part taxon-name-part-type="genus" reg="Lepechinella">Lepechinella</tp:taxon-name-part><tp:taxon-name-part taxon-name-part-type="species" reg="sucia">sucia</tp:taxon-name-part></tp:taxon-name></italic> J.L. Barnard, 1961, <italic><tp:taxon-name><tp:taxon-name-part taxon-name-part-type="genus" reg="Lepechinella">Lepechinella</tp:taxon-name-part><tp:taxon-name-part taxon-name-part-type="species" reg="turpis">turpis</tp:taxon-name-part></tp:taxon-name></italic> J.L. Barnard, 1967, <italic><tp:taxon-name><tp:taxon-name-part taxon-name-part-type="genus" reg="Lepechinella">Lepechinella</tp:taxon-name-part><tp:taxon-name-part taxon-name-part-type="species" reg="uchu">uchu</tp:taxon-name-part></tp:taxon-name></italic> J.L. Barnard, 1973, <italic><tp:taxon-name><tp:taxon-name-part taxon-name-part-type="genus" reg="Lepechinella">Lepechinella</tp:taxon-name-part><tp:taxon-name-part taxon-name-part-type="species" reg="ultraabyssalis">ultraabyssalis</tp:taxon-name-part></tp:taxon-name></italic> Birstein &amp; N. Vinogradova, 1960, <italic><tp:taxon-name><tp:taxon-name-part taxon-name-part-type="genus" reg="Lepechinella">Lepechinella</tp:taxon-name-part><tp:taxon-name-part taxon-name-part-type="species" reg="victoriae">victoriae</tp:taxon-name-part></tp:taxon-name></italic> Johansen &amp; Vader, 2015, <italic><tp:taxon-name><tp:taxon-name-part taxon-name-part-type="genus" reg="Lepechinella">Lepechinella</tp:taxon-name-part><tp:taxon-name-part taxon-name-part-type="species" reg="vitrea">vitrea</tp:taxon-name-part></tp:taxon-name></italic> Kamenskaya, 1977, <italic><tp:taxon-name><tp:taxon-name-part taxon-name-part-type="genus" reg="Lepechinella">Lepechinella</tp:taxon-name-part><tp:taxon-name-part taxon-name-part-type="species" reg="wolffi">wolffi</tp:taxon-name-part></tp:taxon-name></italic> Dahl, 1959 and and <italic><tp:taxon-name><tp:taxon-name-part taxon-name-part-type="genus" reg="Lepechinella">Lepechinella</tp:taxon-name-part><tp:taxon-name-part taxon-name-part-type="species" reg="naces">naces</tp:taxon-name-part></tp:taxon-name></italic> Lörz &amp; Engel, <bold>sp. nov.</bold></comment></tp:nomenclature-citation></tp:nomenclature-citation-list></tp:nomenclature><tp:treatment-sec sec-type="Diagnosis"><title>Diagnosis</title><p>See <xref ref-type="bibr" rid="B10902054">Sittrop and Serejo (2009)</xref>: 475, followed by <xref ref-type="bibr" rid="B10902063">Johansen and Vader (2015)</xref>: 4.</p></tp:treatment-sec><ref-list><ref id="B10902054"><element-citation xmlns:xlink="http://www.w3.org/1999/xlink" publication-type="article" xlink:type="simple"><person-group person-group-type="author"><name name-style="western"><surname>Sittrop</surname><given-names>D. J. P.</given-names></name><name name-style="western"><surname>Serejo</surname><given-names>C. S.</given-names></name></person-group><year>2009</year><article-title>Three new species of the genus <italic><tp:taxon-name><tp:taxon-name-part taxon-name-part-type="genus" reg="Lepechinella">Lepechinella</tp:taxon-name-part></tp:taxon-name></italic> (<tp:taxon-name><tp:taxon-name-part taxon-name-part-type="order">Amphipoda</tp:taxon-name-part></tp:taxon-name>: <tp:taxon-name><tp:taxon-name-part taxon-name-part-type="suborder">Gammaridea</tp:taxon-name-part></tp:taxon-name>: <tp:taxon-name><tp:taxon-name-part taxon-name-part-type="family">Lepechinellidae</tp:taxon-name-part></tp:taxon-name>) collected from Campos Basin slope, RJ, Brazil</article-title><source>Scientia Marina</source><volume>73</volume><issue>3</issue><fpage>473</fpage><lpage>485</lpage><uri xlink:type="simple">https://scientiamarina.revistas.csic.es/index.php/scientiamarina/article/view/1078/1121</uri><pub-id pub-id-type="doi">10.3989/scimar.2009.73n3473</pub-id></element-citation></ref><ref id="B10902063"><element-citation xmlns:xlink="http://www.w3.org/1999/xlink" publication-type="article" xlink:type="simple"><person-group person-group-type="author"><name name-style="western"><surname>Johansen</surname><given-names>Per-Otto</given-names></name><name name-style="western"><surname>Vader</surname><given-names>Wim</given-names></name></person-group><year>2015</year><article-title>New and little known species of <italic><tp:taxon-name><tp:taxon-name-part taxon-name-part-type="genus" reg="Lepechinella">Lepechinella</tp:taxon-name-part></tp:taxon-name></italic> (<tp:taxon-name><tp:taxon-name-part taxon-name-part-type="subphylum">Crustacea</tp:taxon-name-part></tp:taxon-name>, <tp:taxon-name><tp:taxon-name-part taxon-name-part-type="order">Amphipoda</tp:taxon-name-part></tp:taxon-name>, <tp:taxon-name><tp:taxon-name-part taxon-name-part-type="family">Lepechinellidae</tp:taxon-name-part></tp:taxon-name>) and an allied new genus <italic><tp:taxon-name><tp:taxon-name-part taxon-name-part-type="genus" reg="Lepesubchela">Lepesubchela</tp:taxon-name-part></tp:taxon-name></italic> from the North Atlantic</article-title><source>European Journal of Taxonomy</source><volume>127</volume><fpage>1</fpage><lpage>35</lpage><uri xlink:type="simple">https://europeanjournaloftaxonomy.eu/index.php/ejt/article/view/249</uri><pub-id pub-id-type="doi">10.5852/ejt.2015.127</pub-id></element-citation></ref></ref-list></tp:taxon-treatment>
