# Supplementary material for: Ocean Species Discoveries 1–12 — A primer for accelerating marine invertebrate taxonomy
Source: Biodivers Data J. 2024 Aug 6;12:e128431. doi: 10.3897/BDJ.12.e128431 (PMC11336395; doi:10.3897/BDJ.12.e128431)
Supplement: XML Treatment for Bopyridae [file BDJ.12.e128431-treatment21.xml]

<!DOCTYPE tp:taxon-treatment
  PUBLIC "-//TaxonX//DTD Taxonomic Treatment Publishing DTD v0 20100105//EN" "tax-treatment-NSO.dtd">
<tp:taxon-treatment xmlns:tp="http://www.plazi.org/taxpub"><tp:treatment-meta><mixed-citation publication-type="journal"><person-group><name><surname>(SOSA)</surname><given-names>Senckenberg Ocean Species Alliance</given-names></name><name><surname>Brandt</surname><given-names>Angelika</given-names></name><name><surname>Chen</surname><given-names>Chong</given-names></name><name><surname>Engel</surname><given-names>Laura</given-names></name><name><surname>Esquete</surname><given-names>Patricia</given-names></name><name><surname>Horton</surname><given-names>Tammy</given-names></name><name><surname>Jażdżewska</surname><given-names>Anna M.</given-names></name><name><surname>Johannsen</surname><given-names>Nele</given-names></name><name><surname>Kaiser</surname><given-names>Stefanie</given-names></name><name><surname>Kihara</surname><given-names>Terue C.</given-names></name><name><surname>Knauber</surname><given-names>Henry</given-names></name><name><surname>Kniesz</surname><given-names>Katharina</given-names></name><name><surname>Landschoff</surname><given-names>Jannes</given-names></name><name><surname>Lörz</surname><given-names>Anne-Nina</given-names></name><name><surname>Machado</surname><given-names>Fabrizio M.</given-names></name><name><surname>Martínez-Muñoz</surname><given-names>Carlos A.</given-names></name><name><surname>Riehl</surname><given-names>Torben</given-names></name><name><surname>Serpell-Stevens</surname><given-names>Amanda</given-names></name><name><surname>Sigwart</surname><given-names>Julia D.</given-names></name><name><surname>Tandberg</surname><given-names>Anne Helene S.</given-names></name><name><surname>Tato</surname><given-names>Ramiro</given-names></name><name><surname>Tsuda</surname><given-names>Miwako</given-names></name><name><surname>Vončina</surname><given-names>Katarzyna</given-names></name><name><surname>Watanabe</surname><given-names>Hiromi K.</given-names></name><name><surname>Wenz</surname><given-names>Christian</given-names></name><name><surname>Williams</surname><given-names>Jason D.</given-names></name></person-group><article-title>Ocean Species Discoveries 1–12 — A primer for accelerating marine invertebrate taxonomy</article-title><source>Biodivers Data J</source><day>06</day><month>08</month><year>2024</year><volume>12</volume><pub-id pub-id-type="doi">10.3897/BDJ.12.e128431</pub-id></mixed-citation></tp:treatment-meta><tp:nomenclature><tp:taxon-name>
              <object-id xmlns:xlink="http://www.w3.org/1999/xlink" content-type="arpha" xlink:type="simple">3AD1AFD2-15C2-5A4F-943E-0AA6F27474F0</object-id>
              <tp:taxon-name-part taxon-name-part-type="family">Bopyridae</tp:taxon-name-part>
              <object-id xmlns:xlink="http://www.w3.org/1999/xlink" xlink:type="simple" object-id-type="World Register of Marine Species (WoRMS)">https://www.marinespecies.org/aphia.php?p=taxdetails&amp;id=1195</object-id>
            </tp:taxon-name><tp:taxon-authority>Rafinesque 1815</tp:taxon-authority></tp:nomenclature><tp:treatment-sec sec-type="Parasite of"><title>Parasite of</title><p>Calcinid and pagurid hermit crabs (<tp:taxon-name><tp:taxon-name-part taxon-name-part-type="infraorder">Anomura</tp:taxon-name-part></tp:taxon-name>, <tp:taxon-name><tp:taxon-name-part taxon-name-part-type="superfamily">Paguroidea</tp:taxon-name-part></tp:taxon-name>). Including <italic><tp:taxon-name><tp:taxon-name-part taxon-name-part-type="genus" reg="Pseudionella">Pseudionella</tp:taxon-name-part><tp:taxon-name-part taxon-name-part-type="species" reg="pumulaensis">pumulaensis</tp:taxon-name-part></tp:taxon-name></italic> Williams &amp; Landschoff, <bold>sp. nov.</bold>, there are now 98 species of bopyrid isopods known to parasitise hermit crabs worldwide as ecto- or endoparasites (<xref ref-type="bibr" rid="B10874043">Markham 2003</xref>, <xref ref-type="bibr" rid="B10874075">McDermott et al. 2010</xref>, <xref ref-type="bibr" rid="B10873144">An et al. 2016</xref>, <xref ref-type="bibr" rid="B10873770">Detorre et al. 2023</xref>, this work). As for many regions of the world, bopyrids have been poorly studied in South Africa (<xref ref-type="bibr" rid="B10874145">Williams and Boyko 2012</xref>). Based largely on the work of <xref ref-type="bibr" rid="B10873310">Barnard (1920)</xref>, <xref ref-type="bibr" rid="B10873291">Barnard (1940)</xref>, <xref ref-type="bibr" rid="B10873266">Barnard (1955)</xref>and <xref ref-type="bibr" rid="B10873257">Barnard 1958</xref>, there were 24 described species of epicaridean isopod parasites reported from crustacean hosts, but only two abdominal bopyrid species (and one hyperparasite) known from hermit crabs in South Africa (<xref ref-type="bibr" rid="B10873657">Bourdon 1972</xref>, <xref ref-type="bibr" rid="B10873788">Kensley 1978</xref>, <xref ref-type="bibr" rid="B10873779">Grygier 1981</xref>, <xref ref-type="bibr" rid="B10873332">Bourdon 1982</xref>, <xref ref-type="bibr" rid="B10874031">Markham 2005</xref>, <xref ref-type="bibr" rid="B10873797">Markham 2016</xref>). Host populations from South Africa are ripe for such studies on these parasites, not only for critical taxonomic work, but also research delving into their potential impacts on ecologically and commercially important hosts.</p></tp:treatment-sec><ref-list><ref id="B10874043"><element-citation xmlns:xlink="http://www.w3.org/1999/xlink" publication-type="article" xlink:type="simple"><person-group person-group-type="author"><name name-style="western"><surname>Markham</surname><given-names>John C.</given-names></name></person-group><year>2003</year><article-title>A worldwide list of hermit crabs and their relatives (<tp:taxon-name><tp:taxon-name-part taxon-name-part-type="infraorder">Anomura</tp:taxon-name-part></tp:taxon-name>: <tp:taxon-name><tp:taxon-name-part taxon-name-part-type="superfamily">Paguroidea</tp:taxon-name-part></tp:taxon-name>) reported as hosts of <tp:taxon-name><tp:taxon-name-part taxon-name-part-type="order">Isopoda</tp:taxon-name-part></tp:taxon-name> <tp:taxon-name><tp:taxon-name-part taxon-name-part-type="family">Bopyridae</tp:taxon-name-part></tp:taxon-name></article-title><source>Memoirs of Museum Victoria</source><volume>60</volume><issue>1</issue><fpage>71</fpage><lpage>77</lpage><uri xlink:type="simple">https://www.biodiversitylibrary.org/part/236596</uri><pub-id pub-id-type="doi">10.24199/j.mmv.2003.60.10</pub-id></element-citation></ref><ref id="B10874075"><element-citation xmlns:xlink="http://www.w3.org/1999/xlink" publication-type="article" xlink:type="simple"><person-group person-group-type="author"><name name-style="western"><surname>McDermott</surname><given-names>John J.</given-names></name><name name-style="western"><surname>Williams</surname><given-names>Jason D.</given-names></name><name name-style="western"><surname>Boyko</surname><given-names>Christopher B.</given-names></name></person-group><year>2010</year><article-title>The unwanted guests of hermits: A global review of the diversity and natural history of hermit crab parasites</article-title><source>Journal of Experimental Marine Biology and Ecology</source><volume>394</volume><issue>1–2</issue><fpage>2</fpage><lpage>44</lpage><pub-id pub-id-type="doi">10.1016/j.jembe.2010.06.022</pub-id></element-citation></ref><ref id="B10873144"><element-citation xmlns:xlink="http://www.w3.org/1999/xlink" publication-type="article" xlink:type="simple"><person-group person-group-type="author"><name name-style="western"><surname>An</surname><given-names>Jianmei</given-names></name><name name-style="western"><surname>Zhao</surname><given-names>Qiuping</given-names></name><name name-style="western"><surname>Markham</surname><given-names>John C.</given-names></name></person-group><year>2016</year><article-title><italic><tp:taxon-name><tp:taxon-name-part taxon-name-part-type="genus" reg="Paguristione">Paguristione</tp:taxon-name-part><tp:taxon-name-part taxon-name-part-type="species" reg="uniuropodus">uniuropodus</tp:taxon-name-part></tp:taxon-name></italic>, a new genus and a new species of <tp:taxon-name><tp:taxon-name-part taxon-name-part-type="subfamily">Pseudioninae</tp:taxon-name-part></tp:taxon-name> infesting hermit crabs from China (<tp:taxon-name><tp:taxon-name-part taxon-name-part-type="subphylum">Crustacea</tp:taxon-name-part></tp:taxon-name>, <tp:taxon-name><tp:taxon-name-part taxon-name-part-type="order">Isopoda</tp:taxon-name-part></tp:taxon-name>, <tp:taxon-name><tp:taxon-name-part taxon-name-part-type="family">Bopyridae</tp:taxon-name-part></tp:taxon-name>)</article-title><source>ZooKeys</source><volume>577</volume><fpage>43</fpage><lpage>53</lpage><uri xlink:type="simple">https://zookeys.pensoft.net/articles.php?id=6295</uri><pub-id pub-id-type="doi">10.3897/zookeys.577.6295</pub-id></element-citation></ref><ref id="B10873770"><element-citation xmlns:xlink="http://www.w3.org/1999/xlink" publication-type="article" xlink:type="simple"><person-group person-group-type="author"><name name-style="western"><surname>Detorre</surname><given-names>Marissa</given-names></name><name name-style="western"><surname>Williams</surname><given-names>Jason D.</given-names></name><name name-style="western"><surname>Boyko</surname><given-names>Christopher B.</given-names></name></person-group><year>2023</year><article-title>A review of the endoparasitic isopods (<tp:taxon-name><tp:taxon-name-part taxon-name-part-type="suborder">Epicaridea</tp:taxon-name-part></tp:taxon-name>: <tp:taxon-name><tp:taxon-name-part taxon-name-part-type="family">Entoniscidae</tp:taxon-name-part></tp:taxon-name>) from hermit crabs, including description of the new subfamily <tp:taxon-name><tp:taxon-name-part taxon-name-part-type="subfamily">Diogenioninae</tp:taxon-name-part></tp:taxon-name> and a new species of <italic><tp:taxon-name><tp:taxon-name-part taxon-name-part-type="genus" reg="Paguritherium">Paguritherium</tp:taxon-name-part></tp:taxon-name></italic> Reinhard, 1945 from the Philippines</article-title><source>Zootaxa</source><volume>5249</volume><issue>1</issue><fpage>12</fpage><lpage>40</lpage><pub-id pub-id-type="doi">10.11646/zootaxa.5249.1.2</pub-id></element-citation></ref><ref id="B10874145"><element-citation xmlns:xlink="http://www.w3.org/1999/xlink" publication-type="article" xlink:type="simple"><person-group person-group-type="author"><name name-style="western"><surname>Williams</surname><given-names>Jason D.</given-names></name><name name-style="western"><surname>Boyko</surname><given-names>Christopher B.</given-names></name></person-group><year>2012</year><article-title>The global diversity of parasitic isopods associated with crustacean hosts (<tp:taxon-name><tp:taxon-name-part taxon-name-part-type="order">Isopoda</tp:taxon-name-part></tp:taxon-name>: <tp:taxon-name><tp:taxon-name-part taxon-name-part-type="superfamily">Bopyroidea</tp:taxon-name-part></tp:taxon-name> and <tp:taxon-name><tp:taxon-name-part taxon-name-part-type="family">Cryptoniscoidea</tp:taxon-name-part></tp:taxon-name>)</article-title><source>PLOS One</source><volume>7</volume><issue>4</issue><fpage>1</fpage><lpage>9</lpage><uri xlink:type="simple">https://journals.plos.org/plosone/article?id=10.1371/journal.pone.0035350</uri><pub-id pub-id-type="doi">10.1371/journal.pone.0035350</pub-id></element-citation></ref><ref id="B10873310"><element-citation xmlns:xlink="http://www.w3.org/1999/xlink" publication-type="article" xlink:type="simple"><person-group person-group-type="author"><name name-style="western"><surname>Barnard</surname><given-names>K. H.</given-names></name></person-group><year>1920</year><article-title>Contributions to the crustacean fauna of South Africa. No. 6. Further additions to the list of marine <tp:taxon-name><tp:taxon-name-part taxon-name-part-type="order">Isopoda</tp:taxon-name-part></tp:taxon-name></article-title><source>Annals of the South African Museum</source><volume>17</volume><issue>5</issue><fpage>319</fpage><lpage>438</lpage><uri xlink:type="simple">https://www.biodiversitylibrary.org/part/22318</uri></element-citation></ref><ref id="B10873291"><element-citation xmlns:xlink="http://www.w3.org/1999/xlink" publication-type="article" xlink:type="simple"><person-group person-group-type="author"><name name-style="western"><surname>Barnard</surname><given-names>K. H.</given-names></name></person-group><year>1940</year><article-title>Contributions to the crustacean fauna of South Africa. XII. Further additions to the <tp:taxon-name><tp:taxon-name-part taxon-name-part-type="order">Tanaidacea</tp:taxon-name-part></tp:taxon-name>, <tp:taxon-name><tp:taxon-name-part taxon-name-part-type="order">Isopoda</tp:taxon-name-part></tp:taxon-name>, and <tp:taxon-name><tp:taxon-name-part taxon-name-part-type="order">Amphipoda</tp:taxon-name-part></tp:taxon-name>, together with keys for the identification of the hitherto recorded marine and fresh-water species</article-title><source>Annals of the South African Museum</source><volume>32</volume><issue>5</issue><fpage>381</fpage><lpage>543</lpage><uri xlink:type="simple">https://www.biodiversitylibrary.org/part/76452</uri></element-citation></ref><ref id="B10873266"><element-citation xmlns:xlink="http://www.w3.org/1999/xlink" publication-type="article" xlink:type="simple"><person-group person-group-type="author"><name name-style="western"><surname>Barnard</surname><given-names>K. H.</given-names></name></person-group><year>1955</year><article-title>Additions to the fauna-list of South African <tp:taxon-name><tp:taxon-name-part taxon-name-part-type="subphylum">Crustacea</tp:taxon-name-part></tp:taxon-name> and <tp:taxon-name><tp:taxon-name-part taxon-name-part-type="class">Pycnogonida</tp:taxon-name-part></tp:taxon-name></article-title><source>Annals of the South African Museum</source><volume>43</volume><issue>1</issue><fpage>1</fpage><lpage>107</lpage><uri xlink:type="simple">https://www.biodiversitylibrary.org/part/76303</uri></element-citation></ref><ref id="B10873257"><element-citation xmlns:xlink="http://www.w3.org/1999/xlink" publication-type="article" xlink:type="simple"><person-group person-group-type="author"><name name-style="western"><surname>Barnard</surname><given-names>K. H.</given-names></name></person-group><year>1958</year><article-title>Further additions to the crustacean fauna-list of Portuguese East Africa</article-title><source>Memórias do Museu Dr Álvaro de Castro</source><volume>4</volume><fpage>1</fpage><lpage>23</lpage><uri xlink:type="simple">https://decapoda.nhm.org/pdfs/26979/26979.pdf</uri></element-citation></ref><ref id="B10873657"><element-citation xmlns:xlink="http://www.w3.org/1999/xlink" publication-type="article" xlink:type="simple"><person-group person-group-type="author"><name name-style="western"><surname>Bourdon</surname><given-names>R.</given-names></name></person-group><year>1972</year><article-title><tp:taxon-name><tp:taxon-name-part taxon-name-part-type="suborder">Epicaridea</tp:taxon-name-part></tp:taxon-name> de Java, Ile Maurice et Afrique du Sud (<tp:taxon-name><tp:taxon-name-part taxon-name-part-type="subphylum">Crustacea</tp:taxon-name-part></tp:taxon-name>, <tp:taxon-name><tp:taxon-name-part taxon-name-part-type="order">Isopoda</tp:taxon-name-part></tp:taxon-name>)</article-title><source>Steenstrupia</source><volume>2</volume><fpage>105</fpage><lpage>119</lpage></element-citation></ref><ref id="B10873788"><element-citation xmlns:xlink="http://www.w3.org/1999/xlink" publication-type="article" xlink:type="simple"><person-group person-group-type="author"><name name-style="western"><surname>Kensley</surname><given-names>B.</given-names></name></person-group><year>1978</year><article-title>Decapod crustaceans collected in southern African waters by the Th. Mortensen Java-South Africa Expedition (<tp:taxon-name><tp:taxon-name-part taxon-name-part-type="subphylum">Crustacea</tp:taxon-name-part></tp:taxon-name>, <tp:taxon-name><tp:taxon-name-part taxon-name-part-type="order">Decapoda</tp:taxon-name-part></tp:taxon-name>)</article-title><source>Steenstrupia</source><volume>4</volume><fpage>249</fpage><lpage>261</lpage></element-citation></ref><ref id="B10873779"><element-citation xmlns:xlink="http://www.w3.org/1999/xlink" publication-type="article" xlink:type="simple"><person-group person-group-type="author"><name name-style="western"><surname>Grygier</surname><given-names>M. J.</given-names></name></person-group><year>1981</year><article-title><italic><tp:taxon-name><tp:taxon-name-part taxon-name-part-type="genus" reg="Scalpelloniscus">Scalpelloniscus</tp:taxon-name-part></tp:taxon-name></italic>, a new genus for two species of cryptoniscid isopods (<tp:taxon-name><tp:taxon-name-part taxon-name-part-type="suborder">Epicaridea</tp:taxon-name-part></tp:taxon-name>) parasitic on abyssal stalked barnacles</article-title><source>Proceedings of the Biological Society of Washington</source><volume>94</volume><issue>4</issue><fpage>1258</fpage><lpage>1270</lpage><uri xlink:type="simple">https://www.biodiversitylibrary.org/part/45989</uri></element-citation></ref><ref id="B10873332"><element-citation xmlns:xlink="http://www.w3.org/1999/xlink" publication-type="article" xlink:type="simple"><person-group person-group-type="author"><name name-style="western"><surname>Bourdon</surname><given-names>R.</given-names></name></person-group><year>1982</year><article-title>Sur deux nouveaux isopodes épicarides du genre Bopyrella Bonnier</article-title><source>Internationale Revue der Gesammte Hydrobiologie</source><volume>67</volume><fpage>749</fpage><lpage>756</lpage></element-citation></ref><ref id="B10874031"><element-citation xmlns:xlink="http://www.w3.org/1999/xlink" publication-type="article" xlink:type="simple"><person-group person-group-type="author"><name name-style="western"><surname>Markham</surname><given-names>John C.</given-names></name></person-group><year>2005</year><article-title>New species and records of <tp:taxon-name><tp:taxon-name-part taxon-name-part-type="family">Bopyridae</tp:taxon-name-part></tp:taxon-name> (<tp:taxon-name><tp:taxon-name-part taxon-name-part-type="subphylum">Crustacea</tp:taxon-name-part></tp:taxon-name>: <tp:taxon-name><tp:taxon-name-part taxon-name-part-type="order">Isopoda</tp:taxon-name-part></tp:taxon-name>) infesting species of the genus <italic><tp:taxon-name><tp:taxon-name-part taxon-name-part-type="genus" reg="Upogebia">Upogebia</tp:taxon-name-part></tp:taxon-name></italic> (<tp:taxon-name><tp:taxon-name-part taxon-name-part-type="subphylum">Crustacea</tp:taxon-name-part></tp:taxon-name>: <tp:taxon-name><tp:taxon-name-part taxon-name-part-type="order">Decapoda</tp:taxon-name-part></tp:taxon-name>: <tp:taxon-name><tp:taxon-name-part taxon-name-part-type="family">Upogebiidae</tp:taxon-name-part></tp:taxon-name>): the genus <italic><tp:taxon-name><tp:taxon-name-part taxon-name-part-type="genus" reg="Progebiophilus">Progebiophilus</tp:taxon-name-part></tp:taxon-name></italic> Codreanu &amp; Codreanu, 1963; and remarks on <italic><tp:taxon-name><tp:taxon-name-part taxon-name-part-type="genus" reg="Phyllodurus">Phyllodurus</tp:taxon-name-part></tp:taxon-name></italic> Stimpson, 1857</article-title><source>Proceedings of the Biological Society of Washington</source><volume>118</volume><issue>1</issue><fpage>84</fpage><lpage>95</lpage><pub-id pub-id-type="doi">10.2988/0006-324X(2005)118[84:NSAROB]2.0.CO;2</pub-id></element-citation></ref><ref id="B10873797"><element-citation xmlns:xlink="http://www.w3.org/1999/xlink" publication-type="article" xlink:type="simple"><person-group person-group-type="author"><name name-style="western"><surname>Markham</surname><given-names>John C.</given-names></name></person-group><year>2016</year><article-title>Redescription of <italic><tp:taxon-name><tp:taxon-name-part taxon-name-part-type="genus" reg="Bathygyge">Bathygyge</tp:taxon-name-part><tp:taxon-name-part taxon-name-part-type="species" reg="grandis">grandis</tp:taxon-name-part></tp:taxon-name></italic> Hansen, 1897 (<tp:taxon-name><tp:taxon-name-part taxon-name-part-type="subphylum">Crustacea</tp:taxon-name-part></tp:taxon-name>, <tp:taxon-name><tp:taxon-name-part taxon-name-part-type="order">Isopoda</tp:taxon-name-part></tp:taxon-name>, <tp:taxon-name><tp:taxon-name-part taxon-name-part-type="family">Bopyridae</tp:taxon-name-part></tp:taxon-name>) from southern California with Erection of a New Subfamily, <tp:taxon-name><tp:taxon-name-part taxon-name-part-type="subfamily">Bathygyginae</tp:taxon-name-part></tp:taxon-name></article-title><source>Bulletin of the Southern California Academy of Sciences</source><volume>115</volume><issue>1</issue><fpage>72</fpage><lpage>80</lpage><pub-id pub-id-type="doi">10.3160/soca-115-01-72-80.1</pub-id></element-citation></ref></ref-list></tp:taxon-treatment>
