# Supplementary material for: Ocean Species Discoveries 1–12 — A primer for accelerating marine invertebrate taxonomy
Source: Biodivers Data J. 2024 Aug 6;12:e128431. doi: 10.3897/BDJ.12.e128431 (PMC11336395; doi:10.3897/BDJ.12.e128431)
Supplement: XML Treatment for Mastigoniscus [file BDJ.12.e128431-treatment23.xml]

<!DOCTYPE tp:taxon-treatment
  PUBLIC "-//TaxonX//DTD Taxonomic Treatment Publishing DTD v0 20100105//EN" "tax-treatment-NSO.dtd">
<tp:taxon-treatment xmlns:tp="http://www.plazi.org/taxpub"><tp:treatment-meta><mixed-citation publication-type="journal"><person-group><name><surname>(SOSA)</surname><given-names>Senckenberg Ocean Species Alliance</given-names></name><name><surname>Brandt</surname><given-names>Angelika</given-names></name><name><surname>Chen</surname><given-names>Chong</given-names></name><name><surname>Engel</surname><given-names>Laura</given-names></name><name><surname>Esquete</surname><given-names>Patricia</given-names></name><name><surname>Horton</surname><given-names>Tammy</given-names></name><name><surname>Jażdżewska</surname><given-names>Anna M.</given-names></name><name><surname>Johannsen</surname><given-names>Nele</given-names></name><name><surname>Kaiser</surname><given-names>Stefanie</given-names></name><name><surname>Kihara</surname><given-names>Terue C.</given-names></name><name><surname>Knauber</surname><given-names>Henry</given-names></name><name><surname>Kniesz</surname><given-names>Katharina</given-names></name><name><surname>Landschoff</surname><given-names>Jannes</given-names></name><name><surname>Lörz</surname><given-names>Anne-Nina</given-names></name><name><surname>Machado</surname><given-names>Fabrizio M.</given-names></name><name><surname>Martínez-Muñoz</surname><given-names>Carlos A.</given-names></name><name><surname>Riehl</surname><given-names>Torben</given-names></name><name><surname>Serpell-Stevens</surname><given-names>Amanda</given-names></name><name><surname>Sigwart</surname><given-names>Julia D.</given-names></name><name><surname>Tandberg</surname><given-names>Anne Helene S.</given-names></name><name><surname>Tato</surname><given-names>Ramiro</given-names></name><name><surname>Tsuda</surname><given-names>Miwako</given-names></name><name><surname>Vončina</surname><given-names>Katarzyna</given-names></name><name><surname>Watanabe</surname><given-names>Hiromi K.</given-names></name><name><surname>Wenz</surname><given-names>Christian</given-names></name><name><surname>Williams</surname><given-names>Jason D.</given-names></name></person-group><article-title>Ocean Species Discoveries 1–12 — A primer for accelerating marine invertebrate taxonomy</article-title><source>Biodivers Data J</source><day>06</day><month>08</month><year>2024</year><volume>12</volume><pub-id pub-id-type="doi">10.3897/BDJ.12.e128431</pub-id></mixed-citation></tp:treatment-meta><tp:nomenclature><tp:taxon-name>
              <object-id xmlns:xlink="http://www.w3.org/1999/xlink" content-type="arpha" xlink:type="simple">93BF46E1-36B0-590F-BE26-52B19F1050EB</object-id>
              <tp:taxon-name-part taxon-name-part-type="genus">Mastigoniscus</tp:taxon-name-part>
              <object-id xmlns:xlink="http://www.w3.org/1999/xlink" xlink:type="simple" object-id-type="World Register of Marine Species (WoRMS)">https://www.marinespecies.org/aphia.php?p=taxdetails&amp;id=248939</object-id>
            </tp:taxon-name><tp:taxon-authority>Lincoln 1985</tp:taxon-authority><tp:nomenclature-citation-list><tp:nomenclature-citation><tp:taxon-name>
                  <tp:taxon-name-part taxon-name-part-type="genus" reg="Mastigoniscus"/>
                </tp:taxon-name><comment><bold>Type species</bold>: <italic><tp:taxon-name><tp:taxon-name-part taxon-name-part-type="genus" reg="Mastigoniscus">Mastigoniscus</tp:taxon-name-part><tp:taxon-name-part taxon-name-part-type="species" reg="pistus">pistus</tp:taxon-name-part></tp:taxon-name></italic> Lincoln, 1985</comment></tp:nomenclature-citation><tp:nomenclature-citation><tp:taxon-name>
                  <tp:taxon-name-part taxon-name-part-type="genus" reg="Mastigoniscus"/>
                </tp:taxon-name><comment><bold>Composition</bold>: Fourteen species. <italic><tp:taxon-name><tp:taxon-name-part taxon-name-part-type="genus" reg="Mastigoniscus">Mastigoniscus</tp:taxon-name-part><tp:taxon-name-part taxon-name-part-type="species" reg="andeepi">andeepi</tp:taxon-name-part></tp:taxon-name></italic> Brökeland &amp; Brandt, 2006, <italic><tp:taxon-name><tp:taxon-name-part taxon-name-part-type="genus" reg="Mastigoniscus">Mastigoniscus</tp:taxon-name-part><tp:taxon-name-part taxon-name-part-type="species" reg="concavus">concavus</tp:taxon-name-part></tp:taxon-name></italic> (Menzies &amp; George, 1972), <italic><tp:taxon-name><tp:taxon-name-part taxon-name-part-type="genus" reg="Mastigoniscus">Mastigoniscus</tp:taxon-name-part><tp:taxon-name-part taxon-name-part-type="species" reg="elegans">elegans</tp:taxon-name-part></tp:taxon-name></italic> Park, 2000, <italic><tp:taxon-name><tp:taxon-name-part taxon-name-part-type="genus" reg="Mastigoniscus">Mastigoniscus</tp:taxon-name-part><tp:taxon-name-part taxon-name-part-type="species" reg="generalis">generalis</tp:taxon-name-part></tp:taxon-name></italic> (Menzies &amp; George, 1972), <italic><tp:taxon-name><tp:taxon-name-part taxon-name-part-type="genus" reg="Mastigoniscus">Mastigoniscus</tp:taxon-name-part><tp:taxon-name-part taxon-name-part-type="species" reg="gratissimus">gratissimus</tp:taxon-name-part></tp:taxon-name></italic> (Menzies &amp; George, 1972), <italic><tp:taxon-name><tp:taxon-name-part taxon-name-part-type="genus" reg="Mastigoniscus">Mastigoniscus</tp:taxon-name-part><tp:taxon-name-part taxon-name-part-type="species" reg="gratus">gratus</tp:taxon-name-part></tp:taxon-name></italic> (Menzies &amp; George, 1972), <italic><tp:taxon-name><tp:taxon-name-part taxon-name-part-type="genus" reg="Mastigoniscus">Mastigoniscus</tp:taxon-name-part><tp:taxon-name-part taxon-name-part-type="species" reg="latus">latus</tp:taxon-name-part></tp:taxon-name></italic> (Birstein, 1971), <italic><tp:taxon-name><tp:taxon-name-part taxon-name-part-type="genus" reg="Mastigoniscus">Mastigoniscus</tp:taxon-name-part><tp:taxon-name-part taxon-name-part-type="species" reg="microcephalus">microcephalus</tp:taxon-name-part></tp:taxon-name></italic> (Gamó, 1989), <italic><tp:taxon-name><tp:taxon-name-part taxon-name-part-type="genus" reg="Mastigoniscus">Mastigoniscus</tp:taxon-name-part><tp:taxon-name-part taxon-name-part-type="species" reg="pistus">pistus</tp:taxon-name-part></tp:taxon-name></italic> Lincoln, 1985, <italic><tp:taxon-name><tp:taxon-name-part taxon-name-part-type="genus" reg="Mastigoniscus">Mastigoniscus</tp:taxon-name-part><tp:taxon-name-part taxon-name-part-type="species" reg="platovatus">platovatus</tp:taxon-name-part></tp:taxon-name></italic> Park, 2000, <italic><tp:taxon-name><tp:taxon-name-part taxon-name-part-type="genus" reg="Mastigoniscus">Mastigoniscus</tp:taxon-name-part><tp:taxon-name-part taxon-name-part-type="species" reg="polygomphios">polygomphios</tp:taxon-name-part></tp:taxon-name></italic> Brökeland &amp; Brandt, 2006, <italic><tp:taxon-name><tp:taxon-name-part taxon-name-part-type="genus" reg="Mastigoniscus">Mastigoniscus</tp:taxon-name-part><tp:taxon-name-part taxon-name-part-type="species" reg="pseudoelegans">pseudoelegans</tp:taxon-name-part></tp:taxon-name></italic> Brökeland &amp; Brandt, 2006, <italic><tp:taxon-name><tp:taxon-name-part taxon-name-part-type="genus" reg="Mastigoniscus">Mastigoniscus</tp:taxon-name-part><tp:taxon-name-part taxon-name-part-type="species" reg="stenocephalus">stenocephalus</tp:taxon-name-part></tp:taxon-name></italic> Park, 2000, and <italic><tp:taxon-name><tp:taxon-name-part taxon-name-part-type="genus" reg="Mastigoniscus">Mastigoniscus</tp:taxon-name-part><tp:taxon-name-part taxon-name-part-type="species" reg="minimus">minimus</tp:taxon-name-part></tp:taxon-name></italic> Wenz, Knauber &amp; Riehl, <bold>sp. nov.</bold></comment></tp:nomenclature-citation></tp:nomenclature-citation-list></tp:nomenclature><tp:treatment-sec sec-type="Notes"><title>Notes</title><p>The most recent previous generic diagnosis for <italic><tp:taxon-name><tp:taxon-name-part taxon-name-part-type="genus" reg="Mastigoniscus">Mastigoniscus</tp:taxon-name-part></tp:taxon-name></italic> provided by <xref ref-type="bibr" rid="B11427142">Brökeland and Brandt (2006)</xref>, page 86, contains several characters that do not apply to <italic><tp:taxon-name><tp:taxon-name-part taxon-name-part-type="genus" reg="Mastigoniscus">M.</tp:taxon-name-part><tp:taxon-name-part taxon-name-part-type="species" reg="latus">latus</tp:taxon-name-part></tp:taxon-name></italic> (Birstein, 1971), <italic><tp:taxon-name><tp:taxon-name-part taxon-name-part-type="genus" reg="Mastigoniscus">M.</tp:taxon-name-part><tp:taxon-name-part taxon-name-part-type="species" reg="microcephalus">microcephalus</tp:taxon-name-part></tp:taxon-name></italic> (Gamó, 1989) and <italic><tp:taxon-name><tp:taxon-name-part taxon-name-part-type="genus" reg="Mastigoniscus">M.</tp:taxon-name-part><tp:taxon-name-part taxon-name-part-type="species" reg="minimus">minimus</tp:taxon-name-part></tp:taxon-name></italic> Wenz, Knauber &amp; Riehl, <bold>sp. nov.</bold> from the northwest Pacific Ocean. Character states listed by <xref ref-type="bibr" rid="B11427142">Brökeland and Brandt (2006)</xref> applying only to the remaining species of <italic><tp:taxon-name><tp:taxon-name-part taxon-name-part-type="genus" reg="Mastigoniscus">Mastigoniscus</tp:taxon-name-part></tp:taxon-name></italic> are: posterior body part (pereonites 5–7 and pleotelson) length exceeding length of anterior part; pleotelson posterolateral processes strongly projecting in males, shorter in females; pereopod VI carpus distodorsally with spine-like setae.</p><p>The similarities of <italic><tp:taxon-name><tp:taxon-name-part taxon-name-part-type="genus" reg="Mastigoniscus">M.</tp:taxon-name-part><tp:taxon-name-part taxon-name-part-type="species" reg="latus">latus</tp:taxon-name-part></tp:taxon-name></italic>, <italic><tp:taxon-name><tp:taxon-name-part taxon-name-part-type="genus" reg="Mastigoniscus">M.</tp:taxon-name-part><tp:taxon-name-part taxon-name-part-type="species" reg="microcephalus">microcephalus</tp:taxon-name-part></tp:taxon-name></italic> and <italic><tp:taxon-name><tp:taxon-name-part taxon-name-part-type="genus" reg="Mastigoniscus">M.</tp:taxon-name-part><tp:taxon-name-part taxon-name-part-type="species" reg="minimus">minimus</tp:taxon-name-part></tp:taxon-name></italic> Wenz, Knauber &amp; Riehl, <bold>sp. nov.</bold>, as well as the geographic proximity of their occurrence, can be interpreted as evidence for a shared recent ancestry and may justify further studies on their relationships with the remaining species of <italic><tp:taxon-name><tp:taxon-name-part taxon-name-part-type="genus" reg="Mastigoniscus">Mastigoniscus</tp:taxon-name-part></tp:taxon-name></italic>. However, whether the observed similarities are chance similarities or justify the appraisal of a separate genus-level taxon or subgroup within <italic><tp:taxon-name><tp:taxon-name-part taxon-name-part-type="genus" reg="Mastigoniscus">Mastigoniscus</tp:taxon-name-part></tp:taxon-name></italic> requires a thorough systematic analysis, preferably including a broader genetic representation of <italic><tp:taxon-name><tp:taxon-name-part taxon-name-part-type="genus" reg="Mastigoniscus">Mastigoniscus</tp:taxon-name-part></tp:taxon-name></italic>.</p></tp:treatment-sec><tp:treatment-sec sec-type="Diagnosis"><title>Diagnosis</title><p>Head without rostral process; pereonites 5–7 and pleotelson tergites medially fused, sutures more or less distinct; pereonite 7 reduced in adults, short, with fully developed pereopods 7; antenna 2 article 3 dorsal projection distal margin serrated; male pleopods 1 and 2 large, covering most of the pleotelson ventral surface, pleopod 2 endopod elongate, article 1 curved backwards, article 2 much longer than article 1, forming slender copulatory filament; female operculum relatively smaller in relation to pleotelson than male operculum.</p></tp:treatment-sec><ref-list><ref id="B11427142"><element-citation xmlns:xlink="http://www.w3.org/1999/xlink" publication-type="article" xlink:type="simple"><person-group person-group-type="author"><name name-style="western"><surname>Brökeland</surname><given-names>W.</given-names></name><name name-style="western"><surname>Brandt</surname><given-names>A.</given-names></name></person-group><year>2006</year><article-title>New records of <italic><tp:taxon-name><tp:taxon-name-part taxon-name-part-type="genus" reg="Mastigoniscus">Mastigoniscus</tp:taxon-name-part></tp:taxon-name></italic> Lincoln, 1985 (<tp:taxon-name><tp:taxon-name-part taxon-name-part-type="order">Isopoda</tp:taxon-name-part></tp:taxon-name>: <tp:taxon-name><tp:taxon-name-part taxon-name-part-type="suborder">Asellota</tp:taxon-name-part></tp:taxon-name>: <tp:taxon-name><tp:taxon-name-part taxon-name-part-type="family">Haploniscidae</tp:taxon-name-part></tp:taxon-name>) in the Southern Ocean, with descriptions of three new species</article-title><source>Mitteilungen aus dem Hamburgischen Zoologischen Museum und Institut</source><volume>103</volume><fpage>85</fpage><lpage>128</lpage></element-citation></ref></ref-list></tp:taxon-treatment>
