# Supplementary material for: Ocean Species Discoveries 1–12 — A primer for accelerating marine invertebrate taxonomy
Source: Biodivers Data J. 2024 Aug 6;12:e128431. doi: 10.3897/BDJ.12.e128431 (PMC11336395; doi:10.3897/BDJ.12.e128431)
Supplement: XML Treatment for Macrostylis [file BDJ.12.e128431-treatment24.xml]

<!DOCTYPE tp:taxon-treatment
  PUBLIC "-//TaxonX//DTD Taxonomic Treatment Publishing DTD v0 20100105//EN" "tax-treatment-NSO.dtd">
<tp:taxon-treatment xmlns:tp="http://www.plazi.org/taxpub"><tp:treatment-meta><mixed-citation publication-type="journal"><person-group><name><surname>(SOSA)</surname><given-names>Senckenberg Ocean Species Alliance</given-names></name><name><surname>Brandt</surname><given-names>Angelika</given-names></name><name><surname>Chen</surname><given-names>Chong</given-names></name><name><surname>Engel</surname><given-names>Laura</given-names></name><name><surname>Esquete</surname><given-names>Patricia</given-names></name><name><surname>Horton</surname><given-names>Tammy</given-names></name><name><surname>Jażdżewska</surname><given-names>Anna M.</given-names></name><name><surname>Johannsen</surname><given-names>Nele</given-names></name><name><surname>Kaiser</surname><given-names>Stefanie</given-names></name><name><surname>Kihara</surname><given-names>Terue C.</given-names></name><name><surname>Knauber</surname><given-names>Henry</given-names></name><name><surname>Kniesz</surname><given-names>Katharina</given-names></name><name><surname>Landschoff</surname><given-names>Jannes</given-names></name><name><surname>Lörz</surname><given-names>Anne-Nina</given-names></name><name><surname>Machado</surname><given-names>Fabrizio M.</given-names></name><name><surname>Martínez-Muñoz</surname><given-names>Carlos A.</given-names></name><name><surname>Riehl</surname><given-names>Torben</given-names></name><name><surname>Serpell-Stevens</surname><given-names>Amanda</given-names></name><name><surname>Sigwart</surname><given-names>Julia D.</given-names></name><name><surname>Tandberg</surname><given-names>Anne Helene S.</given-names></name><name><surname>Tato</surname><given-names>Ramiro</given-names></name><name><surname>Tsuda</surname><given-names>Miwako</given-names></name><name><surname>Vončina</surname><given-names>Katarzyna</given-names></name><name><surname>Watanabe</surname><given-names>Hiromi K.</given-names></name><name><surname>Wenz</surname><given-names>Christian</given-names></name><name><surname>Williams</surname><given-names>Jason D.</given-names></name></person-group><article-title>Ocean Species Discoveries 1–12 — A primer for accelerating marine invertebrate taxonomy</article-title><source>Biodivers Data J</source><day>06</day><month>08</month><year>2024</year><volume>12</volume><pub-id pub-id-type="doi">10.3897/BDJ.12.e128431</pub-id></mixed-citation></tp:treatment-meta><tp:nomenclature><tp:taxon-name>
              <object-id xmlns:xlink="http://www.w3.org/1999/xlink" content-type="arpha" xlink:type="simple">A163AE68-E0FF-54F6-AEB9-20611FB0AC21</object-id>
              <tp:taxon-name-part taxon-name-part-type="genus">Macrostylis</tp:taxon-name-part>
              <object-id xmlns:xlink="http://www.w3.org/1999/xlink" xlink:type="simple" object-id-type="World Register of Marine Species (WoRMS)">https://www.marinespecies.org/aphia.php?p=taxdetails&amp;id=118371</object-id>
            </tp:taxon-name><tp:taxon-authority>G. O. Sars 1864</tp:taxon-authority><tp:nomenclature-citation-list><tp:nomenclature-citation><tp:taxon-name>
                  <tp:taxon-name-part taxon-name-part-type="genus" reg="Macrostylis"/>
                </tp:taxon-name><comment><bold>Type species</bold>: <italic><tp:taxon-name><tp:taxon-name-part taxon-name-part-type="genus" reg="Macrostylis">Macrostylis</tp:taxon-name-part><tp:taxon-name-part taxon-name-part-type="species" reg="spinifera">spinifera</tp:taxon-name-part></tp:taxon-name></italic> G.O. Sars, 1864</comment></tp:nomenclature-citation><tp:nomenclature-citation><tp:taxon-name>
                  <tp:taxon-name-part taxon-name-part-type="genus" reg="Macrostylis"/>
                </tp:taxon-name><comment><bold>Composition</bold>: Ninety species, of which 87 are valid species, two are <italic>nomina dubia</italic> and <italic><tp:taxon-name><tp:taxon-name-part taxon-name-part-type="genus" reg="Macrostylis">Macrostylis</tp:taxon-name-part><tp:taxon-name-part taxon-name-part-type="species" reg="papandreas">papandreas</tp:taxon-name-part></tp:taxon-name></italic> Johannsen, Brandt &amp; Riehl, <bold>sp. nov.</bold> is described here.</comment></tp:nomenclature-citation><tp:nomenclature-citation><tp:taxon-name>
                  <tp:taxon-name-part taxon-name-part-type="genus" reg="Macrostylis"/>
                </tp:taxon-name><comment><italic><tp:taxon-name><tp:taxon-name-part taxon-name-part-type="genus" reg="Macrostylis">Macrostylis</tp:taxon-name-part><tp:taxon-name-part taxon-name-part-type="species" reg="abyssalis">abyssalis</tp:taxon-name-part></tp:taxon-name></italic> Brandt, 2004, <italic><tp:taxon-name><tp:taxon-name-part taxon-name-part-type="genus" reg="Macrostylis">Macrostylis</tp:taxon-name-part><tp:taxon-name-part taxon-name-part-type="species" reg="abyssicola">abyssicola</tp:taxon-name-part></tp:taxon-name></italic> Hansen, 1916, <italic><tp:taxon-name><tp:taxon-name-part taxon-name-part-type="genus" reg="Macrostylis">Macrostylis</tp:taxon-name-part><tp:taxon-name-part taxon-name-part-type="species" reg="affinis">affinis</tp:taxon-name-part></tp:taxon-name></italic> Birstein, 1963, <italic><tp:taxon-name><tp:taxon-name-part taxon-name-part-type="genus" reg="Macrostylis">Macrostylis</tp:taxon-name-part><tp:taxon-name-part taxon-name-part-type="species" reg="amaliae">amaliae</tp:taxon-name-part></tp:taxon-name></italic> Bober, Riehl, Henne &amp; Brandt, 2017, <italic><tp:taxon-name><tp:taxon-name-part taxon-name-part-type="genus" reg="Macrostylis">Macrostylis</tp:taxon-name-part><tp:taxon-name-part taxon-name-part-type="species" reg="amplinexa">amplinexa</tp:taxon-name-part></tp:taxon-name></italic> Mezhov, 1989, <italic><tp:taxon-name><tp:taxon-name-part taxon-name-part-type="genus" reg="Macrostylis">Macrostylis</tp:taxon-name-part><tp:taxon-name-part taxon-name-part-type="species" reg="angolensis">angolensis</tp:taxon-name-part></tp:taxon-name></italic> Brandt, 2004, <italic><tp:taxon-name><tp:taxon-name-part taxon-name-part-type="genus" reg="Macrostylis">Macrostylis</tp:taxon-name-part><tp:taxon-name-part taxon-name-part-type="species" reg="angulata">angulata</tp:taxon-name-part></tp:taxon-name></italic> Mezhov, 1999, <italic><tp:taxon-name><tp:taxon-name-part taxon-name-part-type="genus" reg="Macrostylis">Macrostylis</tp:taxon-name-part><tp:taxon-name-part taxon-name-part-type="species" reg="antennamagna">antennamagna</tp:taxon-name-part></tp:taxon-name></italic> Riehl &amp; Brandt, 2010, <italic><tp:taxon-name><tp:taxon-name-part taxon-name-part-type="genus" reg="Macrostylis">Macrostylis</tp:taxon-name-part><tp:taxon-name-part taxon-name-part-type="species" reg="belyaevi">belyaevi</tp:taxon-name-part></tp:taxon-name></italic> Mezhov, 1989, <italic><tp:taxon-name><tp:taxon-name-part taxon-name-part-type="genus" reg="Macrostylis">Macrostylis</tp:taxon-name-part><tp:taxon-name-part taxon-name-part-type="species" reg="bifurcatus">bifurcatus</tp:taxon-name-part></tp:taxon-name></italic> Menzies, 1962, <italic><tp:taxon-name><tp:taxon-name-part taxon-name-part-type="genus" reg="Macrostylis">Macrostylis</tp:taxon-name-part><tp:taxon-name-part taxon-name-part-type="species" reg="bipunctatus">bipunctatus</tp:taxon-name-part></tp:taxon-name></italic> Menzies, 1962, <italic><tp:taxon-name><tp:taxon-name-part taxon-name-part-type="genus" reg="Macrostylis">Macrostylis</tp:taxon-name-part><tp:taxon-name-part taxon-name-part-type="species" reg="birsteini">birsteini</tp:taxon-name-part></tp:taxon-name></italic> Mezhov, 1993, <italic><tp:taxon-name><tp:taxon-name-part taxon-name-part-type="genus" reg="Macrostylis">Macrostylis</tp:taxon-name-part><tp:taxon-name-part taxon-name-part-type="species" reg="capito">capito</tp:taxon-name-part></tp:taxon-name></italic> Mezhov, 1989, <italic><tp:taxon-name><tp:taxon-name-part taxon-name-part-type="genus" reg="Macrostylis">Macrostylis</tp:taxon-name-part><tp:taxon-name-part taxon-name-part-type="species" reg="caribbicus">caribbicus</tp:taxon-name-part></tp:taxon-name></italic> Menzies, 1962, <italic><tp:taxon-name><tp:taxon-name-part taxon-name-part-type="genus" reg="Macrostylis">Macrostylis</tp:taxon-name-part><tp:taxon-name-part taxon-name-part-type="species" reg="carinifera">carinifera</tp:taxon-name-part></tp:taxon-name></italic> Mezhov, 1988, <italic><tp:taxon-name><tp:taxon-name-part taxon-name-part-type="genus" reg="Macrostylis">Macrostylis</tp:taxon-name-part><tp:taxon-name-part taxon-name-part-type="species" reg="cerritus">cerritus</tp:taxon-name-part></tp:taxon-name></italic> Vey &amp; Brix, 2009, <italic><tp:taxon-name><tp:taxon-name-part taxon-name-part-type="genus" reg="Macrostylis">Macrostylis</tp:taxon-name-part><tp:taxon-name-part taxon-name-part-type="species" reg="compactus">compactus</tp:taxon-name-part></tp:taxon-name></italic> Birstein, 1963, <italic><tp:taxon-name><tp:taxon-name-part taxon-name-part-type="genus" reg="Macrostylis">Macrostylis</tp:taxon-name-part><tp:taxon-name-part taxon-name-part-type="species" reg="confinis">confinis</tp:taxon-name-part></tp:taxon-name></italic> Mezhov, 2003, <italic><tp:taxon-name><tp:taxon-name-part taxon-name-part-type="genus" reg="Macrostylis">Macrostylis</tp:taxon-name-part><tp:taxon-name-part taxon-name-part-type="species" reg="curticornis">curticornis</tp:taxon-name-part></tp:taxon-name></italic> Birstein, 1963, <italic><tp:taxon-name><tp:taxon-name-part taxon-name-part-type="genus" reg="Macrostylis">Macrostylis</tp:taxon-name-part><tp:taxon-name-part taxon-name-part-type="species" reg="daniae">daniae</tp:taxon-name-part></tp:taxon-name></italic> Bober, Riehl, Henne &amp; Brandt, 2017, <italic><tp:taxon-name><tp:taxon-name-part taxon-name-part-type="genus" reg="Macrostylis">Macrostylis</tp:taxon-name-part><tp:taxon-name-part taxon-name-part-type="species" reg="dellacrocei">dellacrocei</tp:taxon-name-part></tp:taxon-name></italic> Aydogan, Wägele &amp; Park, 2000, <italic><tp:taxon-name><tp:taxon-name-part taxon-name-part-type="genus" reg="Macrostylis">Macrostylis</tp:taxon-name-part><tp:taxon-name-part taxon-name-part-type="species" reg="diatona">diatona</tp:taxon-name-part></tp:taxon-name></italic> Mezhov, 2003, <italic><tp:taxon-name><tp:taxon-name-part taxon-name-part-type="genus" reg="Macrostylis">Macrostylis</tp:taxon-name-part><tp:taxon-name-part taxon-name-part-type="species" reg="dorsaetosa">dorsaetosa</tp:taxon-name-part></tp:taxon-name></italic> Riehl, Wilson &amp; Hessler, 2012, <italic><tp:taxon-name><tp:taxon-name-part taxon-name-part-type="genus" reg="Macrostylis">Macrostylis</tp:taxon-name-part><tp:taxon-name-part taxon-name-part-type="species" reg="elongata">elongata</tp:taxon-name-part></tp:taxon-name></italic> Hansen, 1916, <italic><tp:taxon-name><tp:taxon-name-part taxon-name-part-type="genus" reg="Macrostylis">Macrostylis</tp:taxon-name-part><tp:taxon-name-part taxon-name-part-type="species" reg="emarginata">emarginata</tp:taxon-name-part></tp:taxon-name></italic> Mezhov, 2000, <italic><tp:taxon-name><tp:taxon-name-part taxon-name-part-type="genus" reg="Macrostylis">Macrostylis</tp:taxon-name-part><tp:taxon-name-part taxon-name-part-type="species" reg="expolita">expolita</tp:taxon-name-part></tp:taxon-name></italic> Mezhov, 2004, <italic><tp:taxon-name><tp:taxon-name-part taxon-name-part-type="genus" reg="Macrostylis">Macrostylis</tp:taxon-name-part><tp:taxon-name-part taxon-name-part-type="species" reg="foveata">foveata</tp:taxon-name-part></tp:taxon-name></italic> Mezhov, 2000, <italic><tp:taxon-name><tp:taxon-name-part taxon-name-part-type="genus" reg="Macrostylis">Macrostylis</tp:taxon-name-part><tp:taxon-name-part taxon-name-part-type="species" reg="fragosa">fragosa</tp:taxon-name-part></tp:taxon-name></italic> Mezhov, 2003, <italic><tp:taxon-name><tp:taxon-name-part taxon-name-part-type="genus" reg="Macrostylis">Macrostylis</tp:taxon-name-part><tp:taxon-name-part taxon-name-part-type="species" reg="galatheae">galatheae</tp:taxon-name-part></tp:taxon-name></italic> Wolff, 1956, <italic><tp:taxon-name><tp:taxon-name-part taxon-name-part-type="genus" reg="Macrostylis">Macrostylis</tp:taxon-name-part><tp:taxon-name-part taxon-name-part-type="species" reg="gerdesi">gerdesi</tp:taxon-name-part></tp:taxon-name></italic> (Brandt, 2002), <italic><tp:taxon-name><tp:taxon-name-part taxon-name-part-type="genus" reg="Macrostylis">Macrostylis</tp:taxon-name-part><tp:taxon-name-part taxon-name-part-type="species" reg="gestuosa">gestuosa</tp:taxon-name-part></tp:taxon-name></italic> Mezhov, 1993, <italic><tp:taxon-name><tp:taxon-name-part taxon-name-part-type="genus" reg="Macrostylis">Macrostylis</tp:taxon-name-part><tp:taxon-name-part taxon-name-part-type="species" reg="grandis">grandis</tp:taxon-name-part></tp:taxon-name></italic> Birstein, 1970, <italic><tp:taxon-name><tp:taxon-name-part taxon-name-part-type="genus" reg="Macrostylis">Macrostylis</tp:taxon-name-part><tp:taxon-name-part taxon-name-part-type="species" reg="hadalis">hadalis</tp:taxon-name-part></tp:taxon-name></italic> Wolff, 1956, <italic><tp:taxon-name><tp:taxon-name-part taxon-name-part-type="genus" reg="Macrostylis">Macrostylis</tp:taxon-name-part><tp:taxon-name-part taxon-name-part-type="species" reg="hirsuticaudis">hirsuticaudis</tp:taxon-name-part></tp:taxon-name></italic> Menzies, 1962, <italic><tp:taxon-name><tp:taxon-name-part taxon-name-part-type="genus" reg="Macrostylis">Macrostylis</tp:taxon-name-part><tp:taxon-name-part taxon-name-part-type="species" reg="lacunosa">lacunosa</tp:taxon-name-part></tp:taxon-name></italic> Mezhov, 2004, <italic><tp:taxon-name><tp:taxon-name-part taxon-name-part-type="genus" reg="Macrostylis">Macrostylis</tp:taxon-name-part><tp:taxon-name-part taxon-name-part-type="species" reg="latifrons">latifrons</tp:taxon-name-part></tp:taxon-name></italic> Beddard, 1886, <italic><tp:taxon-name><tp:taxon-name-part taxon-name-part-type="genus" reg="Macrostylis">Macrostylis</tp:taxon-name-part><tp:taxon-name-part taxon-name-part-type="species" reg="latiuscula">latiuscula</tp:taxon-name-part></tp:taxon-name></italic> Mezhov, 2004, <italic><tp:taxon-name><tp:taxon-name-part taxon-name-part-type="genus" reg="Macrostylis">Macrostylis</tp:taxon-name-part><tp:taxon-name-part taxon-name-part-type="species" reg="longifera">longifera</tp:taxon-name-part></tp:taxon-name></italic> Menzies &amp; George, 1972, <italic><tp:taxon-name><tp:taxon-name-part taxon-name-part-type="genus" reg="Macrostylis">Macrostylis</tp:taxon-name-part><tp:taxon-name-part taxon-name-part-type="species" reg="longipedis">longipedis</tp:taxon-name-part></tp:taxon-name></italic> Brandt, 2004, <italic><tp:taxon-name><tp:taxon-name-part taxon-name-part-type="genus" reg="Macrostylis">Macrostylis</tp:taxon-name-part><tp:taxon-name-part taxon-name-part-type="species" reg="longipes">longipes</tp:taxon-name-part></tp:taxon-name></italic> Hansen, 1916, <italic><tp:taxon-name><tp:taxon-name-part taxon-name-part-type="genus" reg="Macrostylis">Macrostylis</tp:taxon-name-part><tp:taxon-name-part taxon-name-part-type="species" reg="longiremis">longiremis</tp:taxon-name-part></tp:taxon-name></italic> (Meinert, 1890), <italic><tp:taxon-name><tp:taxon-name-part taxon-name-part-type="genus" reg="Macrostylis">Macrostylis</tp:taxon-name-part><tp:taxon-name-part taxon-name-part-type="species" reg="longispinis">longispinis</tp:taxon-name-part></tp:taxon-name></italic> Brandt, 2004, <italic><tp:taxon-name><tp:taxon-name-part taxon-name-part-type="genus" reg="Macrostylis">Macrostylis</tp:taxon-name-part><tp:taxon-name-part taxon-name-part-type="species" reg="longissima">longissima</tp:taxon-name-part></tp:taxon-name></italic> Mezhov, 1981, <italic><tp:taxon-name><tp:taxon-name-part taxon-name-part-type="genus" reg="Macrostylis">Macrostylis</tp:taxon-name-part><tp:taxon-name-part taxon-name-part-type="species" reg="longiuscula">longiuscula</tp:taxon-name-part></tp:taxon-name></italic> Mezhov, 1981, <italic><tp:taxon-name><tp:taxon-name-part taxon-name-part-type="genus" reg="Macrostylis">Macrostylis</tp:taxon-name-part><tp:taxon-name-part taxon-name-part-type="species" reg="longula">longula</tp:taxon-name-part></tp:taxon-name></italic> Birstein, 1970, <italic><tp:taxon-name><tp:taxon-name-part taxon-name-part-type="genus" reg="Macrostylis">Macrostylis</tp:taxon-name-part><tp:taxon-name-part taxon-name-part-type="species" reg="magnifica">magnifica</tp:taxon-name-part></tp:taxon-name></italic> Wolff, 1962, <italic><tp:taxon-name><tp:taxon-name-part taxon-name-part-type="genus" reg="Macrostylis">Macrostylis</tp:taxon-name-part><tp:taxon-name-part taxon-name-part-type="species" reg="mariana">mariana</tp:taxon-name-part></tp:taxon-name></italic> Mezhov, 1993, <italic><tp:taxon-name><tp:taxon-name-part taxon-name-part-type="genus" reg="Macrostylis">Macrostylis</tp:taxon-name-part><tp:taxon-name-part taxon-name-part-type="species" reg="marionae">marionae</tp:taxon-name-part></tp:taxon-name></italic> Kniesz, 2018, <italic><tp:taxon-name><tp:taxon-name-part taxon-name-part-type="genus" reg="Macrostylis">Macrostylis</tp:taxon-name-part><tp:taxon-name-part taxon-name-part-type="species" reg="matildae">matildae</tp:taxon-name-part></tp:taxon-name></italic> Riehl &amp; Brandt, 2013, <italic><tp:taxon-name><tp:taxon-name-part taxon-name-part-type="genus" reg="Macrostylis">Macrostylis</tp:taxon-name-part><tp:taxon-name-part taxon-name-part-type="species" reg="medioxima">medioxima</tp:taxon-name-part></tp:taxon-name></italic> Mezhov, 2003, <italic><tp:taxon-name><tp:taxon-name-part taxon-name-part-type="genus" reg="Macrostylis">Macrostylis</tp:taxon-name-part><tp:taxon-name-part taxon-name-part-type="species" reg="metallicola">metallicola</tp:taxon-name-part></tp:taxon-name></italic> Riehl &amp; De Smet, 2020, <italic><tp:taxon-name><tp:taxon-name-part taxon-name-part-type="genus" reg="Macrostylis">Macrostylis</tp:taxon-name-part><tp:taxon-name-part taxon-name-part-type="species" reg="meteorae">meteorae</tp:taxon-name-part></tp:taxon-name></italic> Brandt, 2004, <italic><tp:taxon-name><tp:taxon-name-part taxon-name-part-type="genus" reg="Macrostylis">Macrostylis</tp:taxon-name-part><tp:taxon-name-part taxon-name-part-type="species" reg="minuscularia">minuscularia</tp:taxon-name-part></tp:taxon-name></italic> Mezhov, 2003, <italic><tp:taxon-name><tp:taxon-name-part taxon-name-part-type="genus" reg="Macrostylis">Macrostylis</tp:taxon-name-part><tp:taxon-name-part taxon-name-part-type="species" reg="minutus">minutus</tp:taxon-name-part></tp:taxon-name></italic> Menzies, 1962, <italic><tp:taxon-name><tp:taxon-name-part taxon-name-part-type="genus" reg="Macrostylis">Macrostylis</tp:taxon-name-part><tp:taxon-name-part taxon-name-part-type="species" reg="papillata">papillata</tp:taxon-name-part></tp:taxon-name></italic> Riehl, Wilson &amp; Hessler, 2012, <italic><tp:taxon-name><tp:taxon-name-part taxon-name-part-type="genus" reg="Macrostylis">Macrostylis</tp:taxon-name-part><tp:taxon-name-part taxon-name-part-type="species" reg="pectorosa">pectorosa</tp:taxon-name-part></tp:taxon-name></italic> Mezhov, 2003, <italic><tp:taxon-name><tp:taxon-name-part taxon-name-part-type="genus" reg="Macrostylis">Macrostylis</tp:taxon-name-part><tp:taxon-name-part taxon-name-part-type="species" reg="polaris">polaris</tp:taxon-name-part></tp:taxon-name></italic> Malyutina &amp; Kussakin, 1996, <italic><tp:taxon-name><tp:taxon-name-part taxon-name-part-type="genus" reg="Macrostylis">Macrostylis</tp:taxon-name-part><tp:taxon-name-part taxon-name-part-type="species" reg="porrecta">porrecta</tp:taxon-name-part></tp:taxon-name></italic> Mezhov, 1988, <italic><tp:taxon-name><tp:taxon-name-part taxon-name-part-type="genus" reg="Macrostylis">Macrostylis</tp:taxon-name-part><tp:taxon-name-part taxon-name-part-type="species" reg="profundissima">profundissima</tp:taxon-name-part></tp:taxon-name></italic> Birstein, 1970, <italic><tp:taxon-name><tp:taxon-name-part taxon-name-part-type="genus" reg="Macrostylis">Macrostylis</tp:taxon-name-part><tp:taxon-name-part taxon-name-part-type="species" reg="prolixa">prolixa</tp:taxon-name-part></tp:taxon-name></italic> Mezhov, 2003, <italic><tp:taxon-name><tp:taxon-name-part taxon-name-part-type="genus" reg="Macrostylis">Macrostylis</tp:taxon-name-part><tp:taxon-name-part taxon-name-part-type="species" reg="pumicosa">pumicosa</tp:taxon-name-part></tp:taxon-name></italic> Mezhov, 2003, <italic><tp:taxon-name><tp:taxon-name-part taxon-name-part-type="genus" reg="Macrostylis">Macrostylis</tp:taxon-name-part><tp:taxon-name-part taxon-name-part-type="species" reg="quadratura">quadratura</tp:taxon-name-part></tp:taxon-name></italic> Birstein, 1970, <italic><tp:taxon-name><tp:taxon-name-part taxon-name-part-type="genus" reg="Macrostylis">Macrostylis</tp:taxon-name-part><tp:taxon-name-part taxon-name-part-type="species" reg="rectangulata">rectangulata</tp:taxon-name-part></tp:taxon-name></italic> Mezhov, 1989, <italic><tp:taxon-name><tp:taxon-name-part taxon-name-part-type="genus" reg="Macrostylis">Macrostylis</tp:taxon-name-part><tp:taxon-name-part taxon-name-part-type="species" reg="reticulata">reticulata</tp:taxon-name-part></tp:taxon-name></italic> Birstein, 1963, <italic><tp:taxon-name><tp:taxon-name-part taxon-name-part-type="genus" reg="Macrostylis">Macrostylis</tp:taxon-name-part><tp:taxon-name-part taxon-name-part-type="species" reg="roaldi">roaldi</tp:taxon-name-part></tp:taxon-name></italic> Riehl &amp; Kaiser, 2012, <italic><tp:taxon-name><tp:taxon-name-part taxon-name-part-type="genus" reg="Macrostylis">Macrostylis</tp:taxon-name-part><tp:taxon-name-part taxon-name-part-type="species" reg="robusta">robusta</tp:taxon-name-part></tp:taxon-name></italic> Brandt, 2004, <italic><tp:taxon-name><tp:taxon-name-part taxon-name-part-type="genus" reg="Macrostylis">Macrostylis</tp:taxon-name-part><tp:taxon-name-part taxon-name-part-type="species" reg="sabinae">sabinae</tp:taxon-name-part></tp:taxon-name></italic> Bober, Riehl, Henne &amp; Brandt, 2017, <italic><tp:taxon-name><tp:taxon-name-part taxon-name-part-type="genus" reg="Macrostylis">Macrostylis</tp:taxon-name-part><tp:taxon-name-part taxon-name-part-type="species" reg="scotti">scotti</tp:taxon-name-part></tp:taxon-name></italic> Riehl &amp; Brandt, 2013, <italic><tp:taxon-name><tp:taxon-name-part taxon-name-part-type="genus" reg="Macrostylis">Macrostylis</tp:taxon-name-part><tp:taxon-name-part taxon-name-part-type="species" reg="sensitiva">sensitiva</tp:taxon-name-part></tp:taxon-name></italic> Birstein, 1970, <italic><tp:taxon-name><tp:taxon-name-part taxon-name-part-type="genus" reg="Macrostylis">Macrostylis</tp:taxon-name-part><tp:taxon-name-part taxon-name-part-type="species" reg="setifer">setifer</tp:taxon-name-part></tp:taxon-name></italic> Menzies, 1962, <italic><tp:taxon-name><tp:taxon-name-part taxon-name-part-type="genus" reg="Macrostylis">Macrostylis</tp:taxon-name-part><tp:taxon-name-part taxon-name-part-type="species" reg="setulosa">setulosa</tp:taxon-name-part></tp:taxon-name></italic> Mezhov, 1992, <italic><tp:taxon-name><tp:taxon-name-part taxon-name-part-type="genus" reg="Macrostylis">Macrostylis</tp:taxon-name-part><tp:taxon-name-part taxon-name-part-type="species" reg="spiniceps">spiniceps</tp:taxon-name-part></tp:taxon-name></italic> Barnard, 1920, <italic><tp:taxon-name><tp:taxon-name-part taxon-name-part-type="genus" reg="Macrostylis">Macrostylis</tp:taxon-name-part><tp:taxon-name-part taxon-name-part-type="species" reg="spinifera">spinifera</tp:taxon-name-part></tp:taxon-name></italic> G. O. Sars, 1864, <italic><tp:taxon-name><tp:taxon-name-part taxon-name-part-type="genus" reg="Macrostylis">Macrostylis</tp:taxon-name-part><tp:taxon-name-part taxon-name-part-type="species" reg="squalida">squalida</tp:taxon-name-part></tp:taxon-name></italic> Mezhov, 2000, <italic><tp:taxon-name><tp:taxon-name-part taxon-name-part-type="genus" reg="Macrostylis">Macrostylis</tp:taxon-name-part><tp:taxon-name-part taxon-name-part-type="species" reg="strigosa">strigosa</tp:taxon-name-part></tp:taxon-name></italic> Mezhov, 1999, <italic><tp:taxon-name><tp:taxon-name-part taxon-name-part-type="genus" reg="Macrostylis">Macrostylis</tp:taxon-name-part><tp:taxon-name-part taxon-name-part-type="species" reg="subinermis">subinermis</tp:taxon-name-part></tp:taxon-name></italic> Hansen, 1916, <italic><tp:taxon-name><tp:taxon-name-part taxon-name-part-type="genus" reg="Macrostylis">Macrostylis</tp:taxon-name-part><tp:taxon-name-part taxon-name-part-type="species" reg="truncatex">truncatex</tp:taxon-name-part></tp:taxon-name></italic> Menzies, 1962, <italic><tp:taxon-name><tp:taxon-name-part taxon-name-part-type="genus" reg="Macrostylis">Macrostylis</tp:taxon-name-part><tp:taxon-name-part taxon-name-part-type="species" reg="tumulosa">tumulosa</tp:taxon-name-part></tp:taxon-name></italic> Mezhov, 1989, <italic><tp:taxon-name><tp:taxon-name-part taxon-name-part-type="genus" reg="Macrostylis">Macrostylis</tp:taxon-name-part><tp:taxon-name-part taxon-name-part-type="species" reg="uniformis">uniformis</tp:taxon-name-part></tp:taxon-name></italic> Riehl &amp; Brandt, 2010, <italic><tp:taxon-name><tp:taxon-name-part taxon-name-part-type="genus" reg="Macrostylis">Macrostylis</tp:taxon-name-part><tp:taxon-name-part taxon-name-part-type="species" reg="urceolata">urceolata</tp:taxon-name-part></tp:taxon-name></italic> Mezhov, 1989, <italic><tp:taxon-name><tp:taxon-name-part taxon-name-part-type="genus" reg="Macrostylis">Macrostylis</tp:taxon-name-part><tp:taxon-name-part taxon-name-part-type="species" reg="vemae">vemae</tp:taxon-name-part></tp:taxon-name></italic> Menzies, 1962, <italic><tp:taxon-name><tp:taxon-name-part taxon-name-part-type="genus" reg="Macrostylis">Macrostylis</tp:taxon-name-part><tp:taxon-name-part taxon-name-part-type="species" reg="vigorata">vigorata</tp:taxon-name-part></tp:taxon-name></italic> Mezhov, 1999, <italic><tp:taxon-name><tp:taxon-name-part taxon-name-part-type="genus" reg="Macrostylis">Macrostylis</tp:taxon-name-part><tp:taxon-name-part taxon-name-part-type="species" reg="vinogradovae">vinogradovae</tp:taxon-name-part></tp:taxon-name></italic> Mezhov, 1992, <italic><tp:taxon-name><tp:taxon-name-part taxon-name-part-type="genus" reg="Macrostylis">Macrostylis</tp:taxon-name-part><tp:taxon-name-part taxon-name-part-type="species" reg="viriosa">viriosa</tp:taxon-name-part></tp:taxon-name></italic> Mezhov, 1999, <italic><tp:taxon-name><tp:taxon-name-part taxon-name-part-type="genus" reg="Macrostylis">Macrostylis</tp:taxon-name-part><tp:taxon-name-part taxon-name-part-type="species" reg="vitjazi">vitjazi</tp:taxon-name-part></tp:taxon-name></italic> Birstein, 1963, <italic><tp:taxon-name><tp:taxon-name-part taxon-name-part-type="genus" reg="Macrostylis">Macrostylis</tp:taxon-name-part><tp:taxon-name-part taxon-name-part-type="species" reg="wolffi">wolffi</tp:taxon-name-part></tp:taxon-name></italic> Mezhov, 1988, <italic><tp:taxon-name><tp:taxon-name-part taxon-name-part-type="genus" reg="Macrostylis">Macrostylis</tp:taxon-name-part><tp:taxon-name-part taxon-name-part-type="species" reg="zenkevitchi">zenkevitchi</tp:taxon-name-part></tp:taxon-name></italic> Birstein, 1963 and <italic><tp:taxon-name><tp:taxon-name-part taxon-name-part-type="genus" reg="Macrostylis">Macrostylis</tp:taxon-name-part><tp:taxon-name-part taxon-name-part-type="species" reg="papandreas">papandreas</tp:taxon-name-part></tp:taxon-name></italic> Johannsen, Brandt &amp; Riehl, <bold>sp. nov.</bold></comment></tp:nomenclature-citation></tp:nomenclature-citation-list></tp:nomenclature><tp:treatment-sec sec-type="Diagnosis"><title>Diagnosis</title><p>Pereonal tagmosis 3:1:3 with Prn1–Prn3 forming a highly integrated fossosoma with various degrees of expression of segment borders, Prn4 standing out from all other segments with a pronounced anterior collum region and Prn5–Prn7 the flexibly articulated posterior tagma. Ceph prognathous. Oostegites only on Prn3 and 4. Ventral spines may be present to various degrees on Prn1–Prn7, never on Ceph or Plt. Plt with paired statocyst, Plp cavity posteriorly open, anus located inside caudal extension of Plp cavity. A1 articulation position anterodorsally, basal article orientation anterodorsally, flagellum aesthetasc number in adult male per article two to many, hypertrophy in adult males. A2 axis straight, article 1 (precoxa) and article 3 (basis) scale absent, article 6 length exceeding combined length of articles. Md without palp, with lateral seta approximately at location of palp articulation, right <italic>lacinia mobilis</italic> differentiated from spine row. P1–3 coxae disc-like. P2–3 ‘fossorial’ with an elongate ischium, merus and carpus, all with broadened margins and dorsal and ventral rows of robust setae, propodus slender and paucisetose. P3–4 orientated somewhat dorsally and often held in a lateral position. P3 ischium with dorsal lobe and prominent dorsal setation, with carpo-propodal joint rotation. P4 short. Male Plp1 medial and lateral lobes lateral to each other. Female PlpII distal pappose, long. Urp long, cylindrical or conical, endopod relatively long, exopod absent. After <xref ref-type="bibr" rid="B11165663">Riehl et al. (2014a)</xref>.</p></tp:treatment-sec><ref-list><ref id="B11165663"><element-citation xmlns:xlink="http://www.w3.org/1999/xlink" publication-type="article" xlink:type="simple"><person-group person-group-type="author"><name name-style="western"><surname>Riehl</surname><given-names>T.</given-names></name><name name-style="western"><surname>Wilson</surname><given-names>G. D.F.</given-names></name><name name-style="western"><surname>Malyutina</surname><given-names>M. V.</given-names></name></person-group><year>2014</year><article-title><tp:taxon-name><tp:taxon-name-part taxon-name-part-type="family">Urstylidae</tp:taxon-name-part></tp:taxon-name> - A new family of deep-sea isopods and its phylogenetic implications</article-title><source>Zoological Journal of the Linnean Society</source><volume>170</volume><issue>2</issue><fpage>245</fpage><lpage>296</lpage><uri xlink:type="simple">https://academic.oup.com/zoolinnean/article/170/2/245/2433456</uri><pub-id pub-id-type="doi">10.1111/zoj.12104</pub-id></element-citation></ref></ref-list></tp:taxon-treatment>
