# Supplementary material for: Ocean Species Discoveries 1–12 — A primer for accelerating marine invertebrate taxonomy
Source: Biodivers Data J. 2024 Aug 6;12:e128431. doi: 10.3897/BDJ.12.e128431 (PMC11336395; doi:10.3897/BDJ.12.e128431)
Supplement: XML Treatment for Austroniscus [file BDJ.12.e128431-treatment25.xml]

<!DOCTYPE tp:taxon-treatment
  PUBLIC "-//TaxonX//DTD Taxonomic Treatment Publishing DTD v0 20100105//EN" "tax-treatment-NSO.dtd">
<tp:taxon-treatment xmlns:tp="http://www.plazi.org/taxpub"><tp:treatment-meta><mixed-citation publication-type="journal"><person-group><name><surname>(SOSA)</surname><given-names>Senckenberg Ocean Species Alliance</given-names></name><name><surname>Brandt</surname><given-names>Angelika</given-names></name><name><surname>Chen</surname><given-names>Chong</given-names></name><name><surname>Engel</surname><given-names>Laura</given-names></name><name><surname>Esquete</surname><given-names>Patricia</given-names></name><name><surname>Horton</surname><given-names>Tammy</given-names></name><name><surname>Jażdżewska</surname><given-names>Anna M.</given-names></name><name><surname>Johannsen</surname><given-names>Nele</given-names></name><name><surname>Kaiser</surname><given-names>Stefanie</given-names></name><name><surname>Kihara</surname><given-names>Terue C.</given-names></name><name><surname>Knauber</surname><given-names>Henry</given-names></name><name><surname>Kniesz</surname><given-names>Katharina</given-names></name><name><surname>Landschoff</surname><given-names>Jannes</given-names></name><name><surname>Lörz</surname><given-names>Anne-Nina</given-names></name><name><surname>Machado</surname><given-names>Fabrizio M.</given-names></name><name><surname>Martínez-Muñoz</surname><given-names>Carlos A.</given-names></name><name><surname>Riehl</surname><given-names>Torben</given-names></name><name><surname>Serpell-Stevens</surname><given-names>Amanda</given-names></name><name><surname>Sigwart</surname><given-names>Julia D.</given-names></name><name><surname>Tandberg</surname><given-names>Anne Helene S.</given-names></name><name><surname>Tato</surname><given-names>Ramiro</given-names></name><name><surname>Tsuda</surname><given-names>Miwako</given-names></name><name><surname>Vončina</surname><given-names>Katarzyna</given-names></name><name><surname>Watanabe</surname><given-names>Hiromi K.</given-names></name><name><surname>Wenz</surname><given-names>Christian</given-names></name><name><surname>Williams</surname><given-names>Jason D.</given-names></name></person-group><article-title>Ocean Species Discoveries 1–12 — A primer for accelerating marine invertebrate taxonomy</article-title><source>Biodivers Data J</source><day>06</day><month>08</month><year>2024</year><volume>12</volume><pub-id pub-id-type="doi">10.3897/BDJ.12.e128431</pub-id></mixed-citation></tp:treatment-meta><tp:nomenclature><tp:taxon-name>
              <object-id xmlns:xlink="http://www.w3.org/1999/xlink" content-type="arpha" xlink:type="simple">C40B1EDD-B013-53C7-BE93-634F7286C9FE</object-id>
              <tp:taxon-name-part taxon-name-part-type="genus">Austroniscus</tp:taxon-name-part>
              <object-id xmlns:xlink="http://www.w3.org/1999/xlink" xlink:type="simple" object-id-type="World Register of Marine Species (WoRMS)">https://www.marinespecies.org/aphia.php?p=taxdetails&amp;id=118379</object-id>
            </tp:taxon-name><tp:taxon-authority>Vanhöffen 1914</tp:taxon-authority><tp:nomenclature-citation-list><tp:nomenclature-citation><tp:taxon-name>
                  <tp:taxon-name-part taxon-name-part-type="genus" reg="Austroniscus"/>
                </tp:taxon-name><comment><bold>Type species</bold>: <italic><tp:taxon-name><tp:taxon-name-part taxon-name-part-type="genus" reg="Austroniscus">Austroniscus</tp:taxon-name-part><tp:taxon-name-part taxon-name-part-type="species" reg="ovalis">ovalis</tp:taxon-name-part></tp:taxon-name></italic> Vanhöffen, 1914</comment></tp:nomenclature-citation><tp:nomenclature-citation><tp:taxon-name>
                  <tp:taxon-name-part taxon-name-part-type="genus" reg="Austroniscus"/>
                </tp:taxon-name><comment><bold>Composition</bold>: Twelve species. <italic><tp:taxon-name><tp:taxon-name-part taxon-name-part-type="genus" reg="Austroniscus">Austroniscus</tp:taxon-name-part><tp:taxon-name-part taxon-name-part-type="species" reg="acutus">acutus</tp:taxon-name-part></tp:taxon-name></italic> Birstein, 1970, <italic><tp:taxon-name><tp:taxon-name-part taxon-name-part-type="genus" reg="Austroniscus">Austroniscus</tp:taxon-name-part><tp:taxon-name-part taxon-name-part-type="species" reg="brandtae">brandtae</tp:taxon-name-part></tp:taxon-name></italic> Kaiser, Stransky &amp; Brix, 2023, <italic><tp:taxon-name><tp:taxon-name-part taxon-name-part-type="genus" reg="Austroniscus">Austroniscus</tp:taxon-name-part><tp:taxon-name-part taxon-name-part-type="species" reg="chelus">chelus</tp:taxon-name-part></tp:taxon-name></italic> Kaiser &amp; Brandt, 2007, <italic><tp:taxon-name><tp:taxon-name-part taxon-name-part-type="genus" reg="Austroniscus">Austroniscus</tp:taxon-name-part><tp:taxon-name-part taxon-name-part-type="species" reg="coronatus">coronatus</tp:taxon-name-part></tp:taxon-name></italic> Schiecke &amp; Modigh-Tota, 1976, <italic><tp:taxon-name><tp:taxon-name-part taxon-name-part-type="genus" reg="Austroniscus">Austroniscus</tp:taxon-name-part><tp:taxon-name-part taxon-name-part-type="species" reg="groenlandicus">groenlandicus</tp:taxon-name-part></tp:taxon-name></italic> (Hansen, 1916), <italic><tp:taxon-name><tp:taxon-name-part taxon-name-part-type="genus" reg="Austroniscus">Austroniscus</tp:taxon-name-part><tp:taxon-name-part taxon-name-part-type="species" reg="karamani">karamani</tp:taxon-name-part></tp:taxon-name></italic> Birstein, 1962, <italic><tp:taxon-name><tp:taxon-name-part taxon-name-part-type="genus" reg="Austroniscus">Austroniscus</tp:taxon-name-part><tp:taxon-name-part taxon-name-part-type="species" reg="norbi">norbi</tp:taxon-name-part></tp:taxon-name></italic> Svavarsson, 1982, <italic><tp:taxon-name><tp:taxon-name-part taxon-name-part-type="genus" reg="Austroniscus">Austroniscus</tp:taxon-name-part><tp:taxon-name-part taxon-name-part-type="species" reg="obscurus">obscurus</tp:taxon-name-part></tp:taxon-name></italic> Kaiser &amp; Brandt, 2007, <italic><tp:taxon-name><tp:taxon-name-part taxon-name-part-type="genus" reg="Austroniscus">Austroniscus</tp:taxon-name-part><tp:taxon-name-part taxon-name-part-type="species" reg="ovalis">ovalis</tp:taxon-name-part></tp:taxon-name></italic> Vanhöffen, 1914, <italic><tp:taxon-name><tp:taxon-name-part taxon-name-part-type="genus" reg="Austroniscus">Austroniscus</tp:taxon-name-part><tp:taxon-name-part taxon-name-part-type="species" reg="rotundatus">rotundatus</tp:taxon-name-part></tp:taxon-name></italic> Vanhöffen, 1914, <italic><tp:taxon-name><tp:taxon-name-part taxon-name-part-type="genus" reg="Austroniscus">Austroniscus</tp:taxon-name-part><tp:taxon-name-part taxon-name-part-type="species" reg="vinogradovi">vinogradovi</tp:taxon-name-part></tp:taxon-name></italic> (Gurjanova, 1950) and <italic><tp:taxon-name><tp:taxon-name-part taxon-name-part-type="genus" reg="Austroniscus">Austroniscus</tp:taxon-name-part><tp:taxon-name-part taxon-name-part-type="species" reg="indobathyasellus">indobathyasellus</tp:taxon-name-part></tp:taxon-name></italic> Kaiser, Kniesz &amp; Kihara, <bold>sp. nov.</bold></comment></tp:nomenclature-citation></tp:nomenclature-citation-list></tp:nomenclature><tp:treatment-sec sec-type="Diagnosis"><title>Diagnosis</title><p>Following <xref ref-type="bibr" rid="B10820517">Kaiser et al. (2023)</xref>: 415.</p></tp:treatment-sec><ref-list><ref id="B10820517"><element-citation xmlns:xlink="http://www.w3.org/1999/xlink" publication-type="article" xlink:type="simple"><person-group person-group-type="author"><name name-style="western"><surname>Kaiser</surname><given-names>Stefanie</given-names></name><name name-style="western"><surname>Stransky</surname><given-names>Bente</given-names></name><name name-style="western"><surname>Jennings</surname><given-names>Robert M.</given-names></name><name name-style="western"><surname>Kihara</surname><given-names>Terue Cristina</given-names></name><name name-style="western"><surname>Brix</surname><given-names>Saskia</given-names></name></person-group><year>2023</year><article-title>Combining morphological and mitochondrial DNA data to describe a new species of <italic><tp:taxon-name><tp:taxon-name-part taxon-name-part-type="genus" reg="Austroniscus">Austroniscus</tp:taxon-name-part></tp:taxon-name></italic> Vanhöffen, 1914 (<tp:taxon-name><tp:taxon-name-part taxon-name-part-type="order">Isopoda</tp:taxon-name-part></tp:taxon-name>, <tp:taxon-name><tp:taxon-name-part taxon-name-part-type="superfamily">Janiroidea</tp:taxon-name-part></tp:taxon-name>, <tp:taxon-name><tp:taxon-name-part taxon-name-part-type="family">Nannoniscidae</tp:taxon-name-part></tp:taxon-name>) linking abyssal and hadal depths of the Puerto Rico Trench</article-title><source>Zootaxa</source><volume>5293</volume><issue>3</issue><fpage>401</fpage><lpage>434</lpage><pub-id pub-id-type="doi">10.11646/zootaxa.5293.3.1</pub-id></element-citation></ref></ref-list></tp:taxon-treatment>
