# Supplementary material for: Ocean Species Discoveries 1–12 — A primer for accelerating marine invertebrate taxonomy
Source: Biodivers Data J. 2024 Aug 6;12:e128431. doi: 10.3897/BDJ.12.e128431 (PMC11336395; doi:10.3897/BDJ.12.e128431)
Supplement: XML Treatment for Apseudopsis [file BDJ.12.e128431-treatment26.xml]

<!DOCTYPE tp:taxon-treatment
  PUBLIC "-//TaxonX//DTD Taxonomic Treatment Publishing DTD v0 20100105//EN" "tax-treatment-NSO.dtd">
<tp:taxon-treatment xmlns:tp="http://www.plazi.org/taxpub"><tp:treatment-meta><mixed-citation publication-type="journal"><person-group><name><surname>(SOSA)</surname><given-names>Senckenberg Ocean Species Alliance</given-names></name><name><surname>Brandt</surname><given-names>Angelika</given-names></name><name><surname>Chen</surname><given-names>Chong</given-names></name><name><surname>Engel</surname><given-names>Laura</given-names></name><name><surname>Esquete</surname><given-names>Patricia</given-names></name><name><surname>Horton</surname><given-names>Tammy</given-names></name><name><surname>Jażdżewska</surname><given-names>Anna M.</given-names></name><name><surname>Johannsen</surname><given-names>Nele</given-names></name><name><surname>Kaiser</surname><given-names>Stefanie</given-names></name><name><surname>Kihara</surname><given-names>Terue C.</given-names></name><name><surname>Knauber</surname><given-names>Henry</given-names></name><name><surname>Kniesz</surname><given-names>Katharina</given-names></name><name><surname>Landschoff</surname><given-names>Jannes</given-names></name><name><surname>Lörz</surname><given-names>Anne-Nina</given-names></name><name><surname>Machado</surname><given-names>Fabrizio M.</given-names></name><name><surname>Martínez-Muñoz</surname><given-names>Carlos A.</given-names></name><name><surname>Riehl</surname><given-names>Torben</given-names></name><name><surname>Serpell-Stevens</surname><given-names>Amanda</given-names></name><name><surname>Sigwart</surname><given-names>Julia D.</given-names></name><name><surname>Tandberg</surname><given-names>Anne Helene S.</given-names></name><name><surname>Tato</surname><given-names>Ramiro</given-names></name><name><surname>Tsuda</surname><given-names>Miwako</given-names></name><name><surname>Vončina</surname><given-names>Katarzyna</given-names></name><name><surname>Watanabe</surname><given-names>Hiromi K.</given-names></name><name><surname>Wenz</surname><given-names>Christian</given-names></name><name><surname>Williams</surname><given-names>Jason D.</given-names></name></person-group><article-title>Ocean Species Discoveries 1–12 — A primer for accelerating marine invertebrate taxonomy</article-title><source>Biodivers Data J</source><day>06</day><month>08</month><year>2024</year><volume>12</volume><pub-id pub-id-type="doi">10.3897/BDJ.12.e128431</pub-id></mixed-citation></tp:treatment-meta><tp:nomenclature><tp:taxon-name>
              <object-id xmlns:xlink="http://www.w3.org/1999/xlink" content-type="arpha" xlink:type="simple">A9B29DFC-822E-5357-92C4-62899FBB1BF3</object-id>
              <tp:taxon-name-part taxon-name-part-type="genus">Apseudopsis</tp:taxon-name-part>
              <object-id xmlns:xlink="http://www.w3.org/1999/xlink" xlink:type="simple" object-id-type="World Register of Marine Species (WoRMS)">https://www.marinespecies.org/aphia.php?p=taxdetails&amp;id=136186</object-id>
            </tp:taxon-name><tp:taxon-authority>Norman 1899</tp:taxon-authority><tp:nomenclature-citation-list><tp:nomenclature-citation><tp:taxon-name>
                  <tp:taxon-name-part taxon-name-part-type="genus" reg="Apseudopsis"/>
                </tp:taxon-name><comment><bold>Type species</bold>: <italic><tp:taxon-name><tp:taxon-name-part taxon-name-part-type="genus" reg="Apseudopsis">Apseudopsis</tp:taxon-name-part><tp:taxon-name-part taxon-name-part-type="species" reg="acutifrons">acutifrons</tp:taxon-name-part></tp:taxon-name></italic> (Sars, 1882).</comment></tp:nomenclature-citation><tp:nomenclature-citation><tp:taxon-name>
                  <tp:taxon-name-part taxon-name-part-type="genus" reg="Apseudopsis"/>
                </tp:taxon-name><comment><bold>Composition</bold>: Twenty-six species. <italic><tp:taxon-name><tp:taxon-name-part taxon-name-part-type="genus" reg="Apseudopsis">Apseudopsis</tp:taxon-name-part><tp:taxon-name-part taxon-name-part-type="species" reg="acutifrons">acutifrons</tp:taxon-name-part></tp:taxon-name></italic> (Sars, 1882), <italic><tp:taxon-name><tp:taxon-name-part taxon-name-part-type="genus" reg="Apseudopsis">Apseudopsis</tp:taxon-name-part><tp:taxon-name-part taxon-name-part-type="species" reg="adami">adami</tp:taxon-name-part></tp:taxon-name></italic> Esquete &amp; Bamber in Esquete et al., 2012, <italic><tp:taxon-name><tp:taxon-name-part taxon-name-part-type="genus" reg="Apseudopsis">Apseudopsis</tp:taxon-name-part><tp:taxon-name-part taxon-name-part-type="species" reg="annabensis">annabensis</tp:taxon-name-part></tp:taxon-name></italic> (Guţu, 2002), <italic><tp:taxon-name><tp:taxon-name-part taxon-name-part-type="genus" reg="Apseudopsis">Apseudopsis</tp:taxon-name-part><tp:taxon-name-part taxon-name-part-type="species" reg="apocryphus">apocryphus</tp:taxon-name-part></tp:taxon-name></italic> (Guţu, 2002), <italic><tp:taxon-name><tp:taxon-name-part taxon-name-part-type="genus" reg="Apseudopsis">Apseudopsis</tp:taxon-name-part><tp:taxon-name-part taxon-name-part-type="species" reg="arguinensis">arguinensis</tp:taxon-name-part></tp:taxon-name></italic> (Guţu, 2002), <italic><tp:taxon-name><tp:taxon-name-part taxon-name-part-type="genus" reg="Apseudopsis">Apseudopsis</tp:taxon-name-part><tp:taxon-name-part taxon-name-part-type="species" reg="bacescui">bacescui</tp:taxon-name-part></tp:taxon-name></italic> (Guţu, 2002), <italic><tp:taxon-name><tp:taxon-name-part taxon-name-part-type="genus" reg="Apseudopsis">Apseudopsis</tp:taxon-name-part><tp:taxon-name-part taxon-name-part-type="species" reg="bruneinigma">bruneinigma</tp:taxon-name-part></tp:taxon-name></italic> (Bamber, 1998), <italic><tp:taxon-name><tp:taxon-name-part taxon-name-part-type="genus" reg="Apseudopsis">Apseudopsis</tp:taxon-name-part><tp:taxon-name-part taxon-name-part-type="species" reg="caribbeanus">caribbeanus</tp:taxon-name-part></tp:taxon-name></italic> Guţu, 2006, <italic><tp:taxon-name><tp:taxon-name-part taxon-name-part-type="genus" reg="Apseudopsis">Apseudopsis</tp:taxon-name-part><tp:taxon-name-part taxon-name-part-type="species" reg="cuanzanus">cuanzanus</tp:taxon-name-part></tp:taxon-name></italic> Bochert, 2012, <italic><tp:taxon-name><tp:taxon-name-part taxon-name-part-type="genus" reg="Apseudopsis">Apseudopsis</tp:taxon-name-part><tp:taxon-name-part taxon-name-part-type="species" reg="elisae">elisae</tp:taxon-name-part></tp:taxon-name></italic> (Bacescu, 1961), <italic><tp:taxon-name><tp:taxon-name-part taxon-name-part-type="genus" reg="Apseudopsis">Apseudopsis</tp:taxon-name-part><tp:taxon-name-part taxon-name-part-type="species" reg="erythraeicus">erythraeicus</tp:taxon-name-part></tp:taxon-name></italic> (Bacescu, 1984), <italic><tp:taxon-name><tp:taxon-name-part taxon-name-part-type="genus" reg="Apseudopsis">Apseudopsis</tp:taxon-name-part><tp:taxon-name-part taxon-name-part-type="species" reg="formosus">formosus</tp:taxon-name-part></tp:taxon-name></italic> Carvalho, Pereira &amp; Esquete in Carvalho et al., 2019, <italic><tp:taxon-name><tp:taxon-name-part taxon-name-part-type="genus" reg="Apseudopsis">Apseudopsis</tp:taxon-name-part><tp:taxon-name-part taxon-name-part-type="species" reg="gabesi">gabesi</tp:taxon-name-part></tp:taxon-name></italic> Esquete in Esquete et al., 2019, <italic><tp:taxon-name><tp:taxon-name-part taxon-name-part-type="genus" reg="Apseudopsis">Apseudopsis</tp:taxon-name-part><tp:taxon-name-part taxon-name-part-type="species" reg="hastifrons">hastifrons</tp:taxon-name-part></tp:taxon-name></italic> (Norman &amp; Stebbing, 1886), <italic><tp:taxon-name><tp:taxon-name-part taxon-name-part-type="genus" reg="Apseudopsis">Apseudopsis</tp:taxon-name-part><tp:taxon-name-part taxon-name-part-type="species" reg="isochelatus">isochelatus</tp:taxon-name-part></tp:taxon-name></italic> Guţu, 2006, <italic><tp:taxon-name><tp:taxon-name-part taxon-name-part-type="genus" reg="Apseudopsis">Apseudopsis</tp:taxon-name-part><tp:taxon-name-part taxon-name-part-type="species" reg="latreillii">latreillii</tp:taxon-name-part></tp:taxon-name></italic> (Milne-Edwards, 1828), <italic><tp:taxon-name><tp:taxon-name-part taxon-name-part-type="genus" reg="Apseudopsis">Apseudopsis</tp:taxon-name-part><tp:taxon-name-part taxon-name-part-type="species" reg="mediterraneus">mediterraneus</tp:taxon-name-part></tp:taxon-name></italic> (Bacescu, 1961), <italic><tp:taxon-name><tp:taxon-name-part taxon-name-part-type="genus" reg="Apseudopsis">Apseudopsis</tp:taxon-name-part><tp:taxon-name-part taxon-name-part-type="species" reg="minimus">minimus</tp:taxon-name-part></tp:taxon-name></italic> (Guţu, 2002), <italic><tp:taxon-name><tp:taxon-name-part taxon-name-part-type="genus" reg="Apseudopsis">Apseudopsis</tp:taxon-name-part><tp:taxon-name-part taxon-name-part-type="species" reg="olimpiae">olimpiae</tp:taxon-name-part></tp:taxon-name></italic> (Guţu, 1986), <italic><tp:taxon-name><tp:taxon-name-part taxon-name-part-type="genus" reg="Apseudopsis">Apseudopsis</tp:taxon-name-part><tp:taxon-name-part taxon-name-part-type="species" reg="opisthoscolops">opisthoscolops</tp:taxon-name-part></tp:taxon-name></italic> Bamber, Chatterjee &amp; Marshall, 2012, <italic><tp:taxon-name><tp:taxon-name-part taxon-name-part-type="genus" reg="Apseudopsis">Apseudopsis</tp:taxon-name-part><tp:taxon-name-part taxon-name-part-type="species" reg="ostroumovi">ostroumovi</tp:taxon-name-part></tp:taxon-name></italic> Băcescu &amp; Cărăuşu, 1947, <italic><tp:taxon-name><tp:taxon-name-part taxon-name-part-type="genus" reg="Apseudopsis">Apseudopsis</tp:taxon-name-part><tp:taxon-name-part taxon-name-part-type="species" reg="rogi">rogi</tp:taxon-name-part></tp:taxon-name></italic> Esquete in Esquete et al., 2016, <italic><tp:taxon-name><tp:taxon-name-part taxon-name-part-type="genus" reg="Apseudopsis">Apseudopsis</tp:taxon-name-part><tp:taxon-name-part taxon-name-part-type="species" reg="tridens">tridens</tp:taxon-name-part></tp:taxon-name></italic> (Guţu, 2002), <italic><tp:taxon-name><tp:taxon-name-part taxon-name-part-type="genus" reg="Apseudopsis">Apseudopsis</tp:taxon-name-part><tp:taxon-name-part taxon-name-part-type="species" reg="tuski">tuski</tp:taxon-name-part></tp:taxon-name></italic> (Błażewicz-Paszkowycz &amp; Bamber, 2007), <italic><tp:taxon-name><tp:taxon-name-part taxon-name-part-type="genus" reg="Apseudopsis">Apseudopsis</tp:taxon-name-part><tp:taxon-name-part taxon-name-part-type="species" reg="uncidigitatus">uncidigitatus</tp:taxon-name-part></tp:taxon-name></italic> (Norman &amp; Stebbing, 1886) and <italic><tp:taxon-name><tp:taxon-name-part taxon-name-part-type="genus" reg="Apseudopsis">Apseudopsis</tp:taxon-name-part><tp:taxon-name-part taxon-name-part-type="species" reg="daria">daria</tp:taxon-name-part></tp:taxon-name></italic> Esquete &amp; Tato, <bold>sp. nov</bold>.</comment></tp:nomenclature-citation></tp:nomenclature-citation-list></tp:nomenclature><tp:treatment-sec sec-type="Diagnosis"><title>Diagnosis</title><p>The most recent diagnosis was provided by <xref ref-type="bibr" rid="B10538531">Guţu (2006)</xref>: 61. The diagnosis is detailed, but vague, even contradictory and <xref ref-type="bibr" rid="B10538531">Guţu (2006)</xref> listed a number of <italic><tp:taxon-name><tp:taxon-name-part taxon-name-part-type="genus" reg="Apseudopsis">Apseudopsis</tp:taxon-name-part></tp:taxon-name></italic> species that do not correspond to his own diagnosis. The genus needs revision.</p></tp:treatment-sec><ref-list><ref id="B10538531"><element-citation xmlns:xlink="http://www.w3.org/1999/xlink" publication-type="book" xlink:type="simple"><person-group person-group-type="author"><name name-style="western"><surname>Guţu</surname><given-names>M.</given-names></name></person-group><year>2006</year><source>New Apseudomorph taxa of the world ocean</source><publisher-name>Curtea Veche</publisher-name><publisher-loc>Bucharest</publisher-loc><size units="page">318</size></element-citation></ref></ref-list></tp:taxon-treatment>
