# Supplementary material for: Ocean Species Discoveries 1–12 — A primer for accelerating marine invertebrate taxonomy
Source: Biodivers Data J. 2024 Aug 6;12:e128431. doi: 10.3897/BDJ.12.e128431 (PMC11336395; doi:10.3897/BDJ.12.e128431)
Supplement: XML Treatment for Psychropotes [file BDJ.12.e128431-treatment27.xml]

<!DOCTYPE tp:taxon-treatment
  PUBLIC "-//TaxonX//DTD Taxonomic Treatment Publishing DTD v0 20100105//EN" "tax-treatment-NSO.dtd">
<tp:taxon-treatment xmlns:tp="http://www.plazi.org/taxpub"><tp:treatment-meta><mixed-citation publication-type="journal"><person-group><name><surname>(SOSA)</surname><given-names>Senckenberg Ocean Species Alliance</given-names></name><name><surname>Brandt</surname><given-names>Angelika</given-names></name><name><surname>Chen</surname><given-names>Chong</given-names></name><name><surname>Engel</surname><given-names>Laura</given-names></name><name><surname>Esquete</surname><given-names>Patricia</given-names></name><name><surname>Horton</surname><given-names>Tammy</given-names></name><name><surname>Jażdżewska</surname><given-names>Anna M.</given-names></name><name><surname>Johannsen</surname><given-names>Nele</given-names></name><name><surname>Kaiser</surname><given-names>Stefanie</given-names></name><name><surname>Kihara</surname><given-names>Terue C.</given-names></name><name><surname>Knauber</surname><given-names>Henry</given-names></name><name><surname>Kniesz</surname><given-names>Katharina</given-names></name><name><surname>Landschoff</surname><given-names>Jannes</given-names></name><name><surname>Lörz</surname><given-names>Anne-Nina</given-names></name><name><surname>Machado</surname><given-names>Fabrizio M.</given-names></name><name><surname>Martínez-Muñoz</surname><given-names>Carlos A.</given-names></name><name><surname>Riehl</surname><given-names>Torben</given-names></name><name><surname>Serpell-Stevens</surname><given-names>Amanda</given-names></name><name><surname>Sigwart</surname><given-names>Julia D.</given-names></name><name><surname>Tandberg</surname><given-names>Anne Helene S.</given-names></name><name><surname>Tato</surname><given-names>Ramiro</given-names></name><name><surname>Tsuda</surname><given-names>Miwako</given-names></name><name><surname>Vončina</surname><given-names>Katarzyna</given-names></name><name><surname>Watanabe</surname><given-names>Hiromi K.</given-names></name><name><surname>Wenz</surname><given-names>Christian</given-names></name><name><surname>Williams</surname><given-names>Jason D.</given-names></name></person-group><article-title>Ocean Species Discoveries 1–12 — A primer for accelerating marine invertebrate taxonomy</article-title><source>Biodivers Data J</source><day>06</day><month>08</month><year>2024</year><volume>12</volume><pub-id pub-id-type="doi">10.3897/BDJ.12.e128431</pub-id></mixed-citation></tp:treatment-meta><tp:nomenclature><tp:taxon-name>
              <object-id xmlns:xlink="http://www.w3.org/1999/xlink" content-type="arpha" xlink:type="simple">A65C2F32-01BA-5D33-88A0-E45C32F3FEC4</object-id>
              <tp:taxon-name-part taxon-name-part-type="genus">Psychropotes</tp:taxon-name-part>
              <object-id xmlns:xlink="http://www.w3.org/1999/xlink" xlink:type="simple" object-id-type="World Register of Marine Species (WoRMS)">https://www.marinespecies.org/aphia.php?p=taxdetails&amp;id=123532</object-id>
            </tp:taxon-name><tp:taxon-authority>Théel 1882</tp:taxon-authority><tp:nomenclature-citation-list><tp:nomenclature-citation><tp:taxon-name>
                  <tp:taxon-name-part taxon-name-part-type="genus" reg="Psychropotes"/>
                </tp:taxon-name><comment><bold>Type species</bold>: <italic><tp:taxon-name><tp:taxon-name-part taxon-name-part-type="genus" reg="Psychropotes">Psychropotes</tp:taxon-name-part><tp:taxon-name-part taxon-name-part-type="species" reg="longicauda">longicauda</tp:taxon-name-part></tp:taxon-name></italic> Théel, 1882, by subsequent designation.</comment></tp:nomenclature-citation><tp:nomenclature-citation><tp:taxon-name>
                  <tp:taxon-name-part taxon-name-part-type="genus" reg="Psychropotes"/>
                </tp:taxon-name><comment><bold>Composition</bold>: Twenty valid species and subspecies. <italic><tp:taxon-name><tp:taxon-name-part taxon-name-part-type="genus" reg="Psychropotes">Psychropotes</tp:taxon-name-part><tp:taxon-name-part taxon-name-part-type="species" reg="belyaevi">belyaevi</tp:taxon-name-part></tp:taxon-name></italic> Hansen, 1975, <italic><tp:taxon-name><tp:taxon-name-part taxon-name-part-type="genus" reg="Psychropotes">Psychropotes</tp:taxon-name-part><tp:taxon-name-part taxon-name-part-type="species" reg="buglossa">buglossa</tp:taxon-name-part></tp:taxon-name></italic> E. Perrier, 1886, <italic><tp:taxon-name><tp:taxon-name-part taxon-name-part-type="genus" reg="Psychropotes">Psychropotes</tp:taxon-name-part><tp:taxon-name-part taxon-name-part-type="species" reg="depressa">depressa</tp:taxon-name-part></tp:taxon-name></italic> (Théel, 1882), <italic><tp:taxon-name><tp:taxon-name-part taxon-name-part-type="genus" reg="Psychropotes">Psychropotes</tp:taxon-name-part><tp:taxon-name-part taxon-name-part-type="species" reg="dubiosa">dubiosa</tp:taxon-name-part></tp:taxon-name></italic> Ludwig, 1893, <italic><tp:taxon-name><tp:taxon-name-part taxon-name-part-type="genus" reg="Psychropotes">Psychropotes</tp:taxon-name-part><tp:taxon-name-part taxon-name-part-type="species" reg="dyscrita">dyscrita</tp:taxon-name-part></tp:taxon-name></italic> (Clark, 1920), <italic><tp:taxon-name><tp:taxon-name-part taxon-name-part-type="genus" reg="Psychropotes">Psychropotes</tp:taxon-name-part><tp:taxon-name-part taxon-name-part-type="species" reg="fuscopurpurea">fuscopurpurea</tp:taxon-name-part></tp:taxon-name></italic> Théel, 1882, <italic><tp:taxon-name><tp:taxon-name-part taxon-name-part-type="genus" reg="Psychropotes">Psychropotes</tp:taxon-name-part><tp:taxon-name-part taxon-name-part-type="species" reg="hyalinus">hyalinus</tp:taxon-name-part></tp:taxon-name></italic> Pawson, 1985, <italic><tp:taxon-name><tp:taxon-name-part taxon-name-part-type="genus" reg="Psychropotes">Psychropotes</tp:taxon-name-part><tp:taxon-name-part taxon-name-part-type="species" reg="longicauda">longicauda</tp:taxon-name-part></tp:taxon-name></italic> Théel, 1882, <italic><tp:taxon-name><tp:taxon-name-part taxon-name-part-type="genus" reg="Psychropotes">Psychropotes</tp:taxon-name-part><tp:taxon-name-part taxon-name-part-type="species" reg="loveni">loveni</tp:taxon-name-part></tp:taxon-name></italic> Théel, 1882, <italic><tp:taxon-name><tp:taxon-name-part taxon-name-part-type="genus" reg="Psychropotes">Psychropotes</tp:taxon-name-part><tp:taxon-name-part taxon-name-part-type="species" reg="minuta">minuta</tp:taxon-name-part></tp:taxon-name></italic> Koehler &amp; Vaney, 1905, <italic><tp:taxon-name><tp:taxon-name-part taxon-name-part-type="genus" reg="Psychropotes">Psychropotes</tp:taxon-name-part><tp:taxon-name-part taxon-name-part-type="species" reg="mirabilis">mirabilis</tp:taxon-name-part></tp:taxon-name></italic> Hansen, 1975, <italic><tp:taxon-name><tp:taxon-name-part taxon-name-part-type="genus" reg="Psychropotes">Psychropotes</tp:taxon-name-part><tp:taxon-name-part taxon-name-part-type="species" reg="monstrosa">monstrosa</tp:taxon-name-part></tp:taxon-name></italic> Théel, 1882, <italic><tp:taxon-name><tp:taxon-name-part taxon-name-part-type="genus" reg="Psychropotes">Psychropotes</tp:taxon-name-part><tp:taxon-name-part taxon-name-part-type="species" reg="moskalevi">moskalevi</tp:taxon-name-part></tp:taxon-name></italic> Gebruk &amp; Kremenetskaia in Gebruk et al., 2020, <italic><tp:taxon-name><tp:taxon-name-part taxon-name-part-type="genus" reg="Psychropotes">Psychropotes</tp:taxon-name-part><tp:taxon-name-part taxon-name-part-type="species" reg="pawsoni">pawsoni</tp:taxon-name-part></tp:taxon-name></italic> Gebruk &amp; Kremenetskaia in Gebruk et al., 2020, <italic><tp:taxon-name><tp:taxon-name-part taxon-name-part-type="genus" reg="Psychropotes">Psychropotes</tp:taxon-name-part><tp:taxon-name-part taxon-name-part-type="species" reg="raripes">raripes</tp:taxon-name-part></tp:taxon-name></italic> Ludwig, 1893, <italic><tp:taxon-name><tp:taxon-name-part taxon-name-part-type="genus" reg="Psychropotes">Psychropotes</tp:taxon-name-part><tp:taxon-name-part taxon-name-part-type="species" reg="scotiae">scotiae</tp:taxon-name-part></tp:taxon-name></italic> (Vaney, 1908), <italic><tp:taxon-name><tp:taxon-name-part taxon-name-part-type="genus" reg="Psychropotes">Psychropotes</tp:taxon-name-part><tp:taxon-name-part taxon-name-part-type="species" reg="semperiana">semperiana</tp:taxon-name-part></tp:taxon-name></italic> Théel, 1882, <italic><tp:taxon-name><tp:taxon-name-part taxon-name-part-type="genus" reg="Psychropotes">Psychropotes</tp:taxon-name-part><tp:taxon-name-part taxon-name-part-type="species" reg="verrucicaudatus">verrucicaudatus</tp:taxon-name-part></tp:taxon-name></italic> Xiao, Gong, Kou &amp; Li, 2019, <italic><tp:taxon-name><tp:taxon-name-part taxon-name-part-type="genus" reg="Psychropotes">Psychropotes</tp:taxon-name-part><tp:taxon-name-part taxon-name-part-type="species" reg="verrucosa">verrucosa</tp:taxon-name-part></tp:taxon-name></italic> (Ludwig, 1893) and <italic><tp:taxon-name><tp:taxon-name-part taxon-name-part-type="genus" reg="Psychropotes">Psychropotes</tp:taxon-name-part><tp:taxon-name-part taxon-name-part-type="species" reg="xenochromata">xenochromata</tp:taxon-name-part></tp:taxon-name></italic> Rogacheva &amp; Billett in Rogacheva et al., 2009.</comment></tp:nomenclature-citation></tp:nomenclature-citation-list></tp:nomenclature><tp:treatment-sec sec-type="Diagnosis"><title>Diagnosis</title><p>See <xref ref-type="bibr" rid="B11398215">Théel (1882)</xref>: 96, followed by <xref ref-type="bibr" rid="B10987681">Gebruk et al. (2020)</xref>: 2.</p></tp:treatment-sec><ref-list><ref id="B11398215"><element-citation xmlns:xlink="http://www.w3.org/1999/xlink" publication-type="article" xlink:type="simple"><person-group person-group-type="author"><name name-style="western"><surname>Théel</surname><given-names>H.</given-names></name></person-group><year>1882</year><article-title>Report on the <tp:taxon-name><tp:taxon-name-part taxon-name-part-type="class">Holothuroidea</tp:taxon-name-part></tp:taxon-name> dredged by H.M.S. 'Challenger' during the years 1873-76. Part I.</article-title><source>Report on the Scientific Results of the Voyage of H.M.S. Challenger during the years 1873-1876. Zoology</source><volume>4</volume><issue>13</issue><fpage>1</fpage><lpage>176</lpage><uri xlink:type="simple">https://www.biodiversitylibrary.org/page/2004180</uri></element-citation></ref><ref id="B10987681"><element-citation xmlns:xlink="http://www.w3.org/1999/xlink" publication-type="article" xlink:type="simple"><person-group person-group-type="author"><name name-style="western"><surname>Gebruk</surname><given-names>Andrey V.</given-names></name><name name-style="western"><surname>Kremenetskaia</surname><given-names>Antonina</given-names></name><name name-style="western"><surname>Rouse</surname><given-names>Greg W.</given-names></name></person-group><year>2020</year><article-title>A group of species “<italic><tp:taxon-name><tp:taxon-name-part taxon-name-part-type="genus" reg="Psychropotes">Psychropotes</tp:taxon-name-part><tp:taxon-name-part taxon-name-part-type="species" reg="longicauda">longicauda</tp:taxon-name-part></tp:taxon-name></italic>” (<tp:taxon-name><tp:taxon-name-part taxon-name-part-type="family">Psychropotidae</tp:taxon-name-part></tp:taxon-name>, <tp:taxon-name><tp:taxon-name-part taxon-name-part-type="order">Elasipodida</tp:taxon-name-part></tp:taxon-name>, <tp:taxon-name><tp:taxon-name-part taxon-name-part-type="class">Holothuroidea</tp:taxon-name-part></tp:taxon-name>) from the Kuril-Kamchatka Trench area (North-West Pacific)</article-title><source>Progress in Oceanography</source><volume>180</volume><issue>102222</issue><uri xlink:type="simple">https://www.sciencedirect.com/science/article/abs/pii/S0079661119304021</uri><pub-id pub-id-type="doi">10.1016/j.pocean.2019.102222</pub-id></element-citation></ref></ref-list></tp:taxon-treatment>
