# Supplementary material for: Ocean Species Discoveries 1–12 — A primer for accelerating marine invertebrate taxonomy
Source: Biodivers Data J. 2024 Aug 6;12:e128431. doi: 10.3897/BDJ.12.e128431 (PMC11336395; doi:10.3897/BDJ.12.e128431)
Supplement: Supplementary material 1 — Ocean Species Discoveries 1-12 habitat summary [file bdj-12-e128431-s001.csv]

Phylum	Notes	Habitat	Depth (m)	Substrate
Mollusca	Placiphorella methanophila Vončina	Continental shelf methane seeps	870 – 930	Soft substrate
Mollusca	Lepetodrilus marianae Chen, Watanabe & Tsuda	Deep-sea hydrothermal vents	1660	Hard substrate
Mollusca	Shinkailepas gigas Chen, Watanabe & Tsuda	Deep-sea hydrothermal vents	1615	Hard substrate
Mollusca	Lyonsiella illaesa Machado & Sigwart	Abyssal trenches	5100 – 5318	Soft substrate
Crustacea	Lepechinella naces Lörz & Engel	Abyssal plains	3677	Soft substrate
Crustacea	Cuniculomaera grata Tandberg & Jażdżewska	Bathyal trenches	3504 – 3516	Soft substrate
Crustacea	Pseudionella pumulaensis Williams & Landschoff	Rocky subtidal coral reef	20	Living host
Crustacea	Mastigoniscus minimus Wenz, Knauber & Riehl	Abyssal plains + hadal trenches	5136 – 7081	Soft substrate
Crustacea	Macrostylis papandreas Johannsen, Riehl & Brandt	Abyssal fracture zones	5002.5 – 5119	Soft substrate
Crustacea	Austroniscus indobathyasellus Kaiser, Kniesz & Kihara	Deep-sea hydrothermal vents	2628	Hard substrate
Crustacea	Apseudopsis daria Esquete & Tato	Estuary	5.2 – 12.9	Soft substrate
Echinodermata	Psychropotes buglossa E. Perrier, 1886	Abyssal plains	4629 – 4848	Soft substrate
